# Supplementary material for: Regulatory basis for reproductive flexibility in a meningitis-causing fungal pathogen
Source: Nat Commun. 2022 Dec 24;13:7938. doi: 10.1038/s41467-022-35549-y (PMC9790007; doi:10.1038/s41467-022-35549-y)
Supplement: Supplementary file 4 — Supplementary Data 1 [file 41467_2022_35549_MOESM4_ESM.xlsx]

## Sheet: Sheet1
Supplementary Data 1. List of C. deneoformans transcription factors predicted based on the DNA-binding domain database
Gene ID	TF domains
CNA04400	Helix-loop-helix DNA-binding domain
CND01980	Helix-loop-helix DNA-binding domain
CNE00470	Helix-loop-helix DNA-binding domain
CND04370	Helix-loop-helix DNA-binding domain
CNB00520	Helix-loop-helix DNA-binding domain
CNA07670	Helix-loop-helix DNA-binding domain
CNJ02310	Helix-loop-helix DNA-binding domain
CNJ02620	Helix-loop-helix DNA-binding domain
CNH00430	Helix-loop-helix DNA-binding domain
CNJ00670	bZIP transcription factor / Basic region leucine zipper
CNJ02250	bZIP transcription factor / Basic region leucine zipper
CNN01670	Basic region leucine zipper / bZIP transcription factor
CNC01310	bZIP transcription factor
CND03600	bZIP transcription factor
CNI04020	Glucocorticoid receptor-like (DNA-binding domain) / Basic region leucine zipper / bZIP transcription factor / GATA zinc finger
CNM01380	bZIP transcription factor / Basic region leucine zipper
CND00100	bZIP transcription factor / Basic region leucine zipper
CNB04650	bZIP transcription factor
CNB05690	bZIP transcription factor / Basic region leucine zipper
CNA02300	bZIP transcription factor / Basic region leucine zipper
CNJ03310	bZIP transcription factor / Basic region leucine zipper
CNK01060	bZIP transcription factor
CNK01880	C2H2-type zinc finger
CNA01450	C2H2-type zinc finger
CNA00590	Zinc-finger double domain / C2H2-type zinc finger
CNA00290	C2H2-type zinc finger
CNK00890	Fungal specific transcription factor domain / C2H2-type zinc finger
CNB00600	C2H2-type zinc finger
CNC00300	Fungal Zn(2)-Cys(6) binuclear cluster domain
CNN00550	Zinc finger, C2H2 type / Zinc-finger double domain
CNI01980	Zinc-finger double domain / C2H2-type zinc finger
CNI01970	C2H2-type zinc finger
CND05810	STE like transcription factor / Zinc-finger double domain / C2H2-type zinc finger
CNH03230	Zinc finger, C2H2 type
CNH00600	Zinc-finger double domain / C2H2-type zinc finger
CNG04340	Zinc finger, C2H2 type
CNG03150	Zinc finger, C2H2 type
CND01440	C2H2-type zinc finger
CNL04070	C2H2-type zinc finger / Zinc-finger double domain
CNK03070	Zinc-finger double domain / C2H2-type zinc finger / Fungal specific transcription factor domain
CNK03060	C2H2-type zinc finger
CNC04900	Zinc-finger double domain / Fungal Zn(2)-Cys(6) binuclear cluster domain
CNG02160	Zinc-finger double domain / C2H2-type zinc finger
CNF00370	C2H2-type zinc finger
CNH00870	Zinc-finger double domain / C2H2-type zinc finger
CNH00970	Zinc-finger double domain / C2H2-type zinc finger
CNH01880	SRR1 domain / C2H2-type zinc finger / DnaJ domain
CNI00390	Fungal specific transcription factor domain / C2H2-type zinc finger
CNL06060	C2H2-type zinc finger
CNL05640	Kin17 curved DNA-binding domain
CNG00670	C2H2-type zinc finger / C3HC4-type zinc finger
CNK00590	"Winged helix" DNA-binding domain / Fork head domain
CNH01860	"Winged helix" DNA-binding domain / FHA domain / Fork head domain
CNG04450	"Winged helix" DNA-binding domain / Fork head domain
CNG03610	"Winged helix" DNA-binding domain
CNF01120	Fork head domain
CNC06330	Glucocorticoid receptor-like (DNA-binding domain) / GATA zinc finger
CNB00390	Glucocorticoid receptor-like (DNA-binding domain) / GATA zinc finger
CNJ02920	Glucocorticoid receptor-like (DNA-binding domain) / GATA zinc finger
CNL04700	Glucocorticoid receptor-like (DNA-binding domain) / GATA zinc finger / AT hook motif
CNG01820	Glucocorticoid receptor-like (DNA-binding domain) / GATA zinc finger
CNA01820	Glucocorticoid receptor-like (DNA-binding domain) / GATA zinc finger
CNE01220	PYP-like sensor domain (PAS domain) / Glucocorticoid receptor-like (DNA-binding domain) / GATA zinc finger / AT hook motif
CNA04960	Glucocorticoid receptor-like (DNA-binding domain) / GATA zinc finger
CNJ00280	Homeobox domain
CND05950	Homeobox KN domain
CND05440	Homeobox domain
CNK00090	Homeobox domain
CNG03450	Homeobox domain / Homeobox KN domain
CNL04500	Homeobox domain
CNN00060	SRF-type transcription factor (DNA-binding and dimerisation)
CNB04820	SRF-type transcription factor (DNA-binding and dimerisation )
CNN00200	Homeodomain-like
CNI01650	Myb/SANT-like DNA-binding domain
CNH03680	Myb_DNA-binding
CNC01390	Zinc finger, ZZ type / Myb-like DNA-binding domain / SWIRM domain
CNC01040	Myb-like DNA-binding domain
CNE04020	SWIRM domain / Zinc finger, ZZ type / Myb-like DNA-binding domain / GATA Zinc finger
CNK01590	Myb-like DNA-binding domain
CNA00400	Myb_DNA-binding
CNH03750	Fungal Zn(2)-Cys(6) binuclear cluster domain / Fungal specific transcription factor domain
CNC00670	Fungal Zn(2)-Cys(6) binuclear cluster domain / Fungal specific transcription factor domain
CNH02820	Fungal Zn(2)-Cys(6) binuclear cluster domain / Fungal specific transcription factor domain
CND05990	Fungal Zn(2)-Cys(6) binuclear cluster domain / Fungal specific transcription factor domain
CNE00110	Fungal Zn(2)-Cys(6) binuclear cluster domain / Fungal specific transcription factor domain
CND02010	Fungal Zn(2)-Cys(6) binuclear cluster domain / Fungal specific transcription factor domain
CNI01910	Fungal specific transcription factor domain
CNI02050	Fungal Zn(2)-Cys(6) binuclear cluster domain
CNA08180	Fungal Zn(2)-Cys(6) binuclear cluster domain / Fungal specific transcription factor domain
CNA08090	Fungal Zn(2)-Cys(6) binuclear cluster domain / Fungal specific transcription factor domain
CNM01040	Fungal specific transcription factor domain / Fungal Zn(2)-Cys(6) binuclear cluster domain
CNM01390	Fungal Zn(2)-Cys(6) binuclear cluster domain
CNJ02030	Fungal Zn(2)-Cys(6) binuclear cluster domain / Fungal specific transcription factor domain
CNB03390	Fungal specific transcription factor domain / Fungal Zn(2)-Cys(6) binuclear cluster domain
CNB03820	Fungal Zn(2)-Cys(6) binuclear cluster domain
CNB03900	Fungal Zn(2)-Cys(6) binuclear cluster domain
CNB04030	Fungal Zn(2)-Cys(6) binuclear cluster domain / Fungal specific transcription factor domain
CNN00690	Fungal Zn(2)-Cys(6) binuclear cluster domain / Fungal specific transcription factor domain
CNN01490	Fungal Zn(2)-Cys(6) binuclear cluster domain / Fungal specific transcription factor domain
CNN02070	Fungal Zn(2)-Cys(6) binuclear cluster domain
CNI02700	Fungal Zn(2)-Cys(6) binuclear cluster domain
CNI03210	Fungal Zn(2)-Cys(6) binuclear cluster domain / Fungal specific transcription factor domain
CNE05300	Fungal Zn(2)-Cys(6) binuclear cluster domain / Fungal specific transcription factor domain
CNF04880	Fungal specific transcription factor domain / Fungal Zn(2)-Cys(6) binuclear cluster domain
CNI00010	Fungal specific transcription factor domain
CNH01390	Fungal specific transcription factor domain / Fungal Zn(2)-Cys(6) binuclear cluster domain
CNK01250	Fungal specific transcription factor domain / Fungal Zn(2)-Cys(6) binuclear cluster domain
CNN00590	Fungal Zn(2)-Cys(6) binuclear cluster domain
CNA08070	Fungal Zn(2)-Cys(6) binuclear cluster domain / Fungal specific transcription factor domain
CNH03110	Fungal Zn(2)-Cys(6) binuclear cluster domain / Fungal specific transcription factor domain
CNA02730	Fungal Zn(2)-Cys(6) binuclear cluster domain / Fungal specific transcription factor domain
CNB01680	Fungal Zn(2)-Cys(6) binuclear cluster domain / Fungal specific transcription factor domain
CNM01580	Fungal Zn(2)-Cys(6) binuclear cluster domain / Fungal specific transcription factor domain
CNM01880	Fungal Zn(2)-Cys(6) binuclear cluster domain
CNM02530	Fungal specific transcription factor domain / Fungal Zn(2)-Cys(6) binuclear cluster domain
CNN00020	Fungal Zn(2)-Cys(6) binuclear cluster domain / Fungal specific transcription factor domain
CNN00100	Fungal Zn(2)-Cys(6) binuclear cluster domain / Fungal specific transcription factor domain
CNN00130	Fungal Zn(2)-Cys(6) binuclear cluster domain / Fungal specific transcription factor domain
CNJ00300	Fungal Zn(2)-Cys(6) binuclear cluster domain
CNJ00330	Fungal Zn(2)-Cys(6) binuclear cluster domain / Fungal specific transcription factor domain
CNM00790	Fungal Zn(2)-Cys(6) binuclear cluster domain / Fungal specific transcription factor domain
CND00200	Fungal Zn(2)-Cys(6) binuclear cluster domain
CND00370	Fungal Zn(2)-Cys(6) binuclear cluster domain / Fungal specific transcription factor domain
CNB00850	Fungal Zn(2)-Cys(6) binuclear cluster domain / Fungal specific transcription factor domain
CNB02070	Fungal Zn(2)-Cys(6) binuclear cluster domain / Fungal specific transcription factor domain
CNB02370	Fungal Zn(2)-Cys(6) binuclear cluster domain / AT hook motif
CNB04940	Fungal Zn(2)-Cys(6) binuclear cluster domain
CNB05050	Fungal Zn(2)-Cys(6) binuclear cluster domain
CNB05720	Fungal Zn(2)-Cys(6) binuclear cluster domain / Fungal specific transcription factor domain
CNA02020	Fungal Zn(2)-Cys(6) binuclear cluster domain / Fungal specific transcription factor domain
CNL04560	Fungal Zn(2)-Cys(6) binuclear cluster domain
CNF01930	Fungal Zn(2)-Cys(6) binuclear cluster domain
CNC03930	Fungal Zn(2)-Cys(6) binuclear cluster domain / Fungal specific transcription factor domain
CNA04880	Fungal Zn(2)-Cys(6) binuclear cluster domain
CNE00840	Fungal Zn(2)-Cys(6) binuclear cluster domain / Fungal specific transcription factor domain
CNE01850	Fungal Zn(2)-Cys(6) binuclear cluster domain
CNE02250	Fungal Zn(2)-Cys(6) binuclear cluster domain
CNE02410	Fungal Zn(2)-Cys(6) binuclear cluster domain / Fungal specific transcription factor domain
CNK02870	Fungal Zn(2)-Cys(6) binuclear cluster domain / Fungal specific transcription factor domain
CNG02960	Fungal Zn(2)-Cys(6) binuclear cluster domain / Fungal specific transcription factor domain
CNG03860	Fungal Zn(2)-Cys(6) binuclear cluster domain / Fungal specific transcription factor domain
CNC03640	Fungal Zn(2)-Cys(6) binuclear cluster domain
CNI01500	Fungal specific transcription factor domain / Fungal Zn(2)-Cys(6) binuclear cluster domain
CNH00480	Fungal Zn(2)-Cys(6) binuclear cluster domain / Fungal specific transcription factor domain
CNA06480	Fungal Zn(2)-Cys(6) binuclear cluster domain
CNJ02610	Fungal Zn(2)-Cys(6) binuclear cluster domain / Fungal specific transcription factor domain
CNJ02660	Fungal Zn(2)-Cys(6) binuclear cluster domain / Fungal specific transcription factor domain
CNJ03080	Fungal Zn(2)-Cys(6) binuclear cluster domain / Fungal specific transcription factor domain
CNJ03190	Fungal Zn(2)-Cys(6) binuclear cluster domain / Fungal specific transcription factor domain
CNA00110	Fungal Zn(2)-Cys(6) binuclear cluster domain
CNA00200	Fungal Zn(2)-Cys(6) binuclear cluster domain / Fungal specific transcription factor domain
CNC03510	Fungal Zn(2)-Cys(6) binuclear cluster domain / Fungal specific transcription factor domain
CNC03320	Fungal Zn(2)-Cys(6) binuclear cluster domain
CNG04460	Fungal Zn(2)-Cys(6) binuclear cluster domain / Fungal specific transcription factor domain
CNA05460	Velvet factor
CNE02090	Zinc knuckle
CNG01550	Fungal Zn(2)-Cys(6) binuclear cluster domain / Fungal specific transcription factor domain
CNG02430	Fungal Zn(2)-Cys(6) binuclear cluster domain / Fungal specific transcription factor domain
CNE05160	Fungal Zn(2)-Cys(6) binuclear cluster domain / Fungal specific transcription factor domain
CNG00420	Fungal Zn(2)-Cys(6) binuclear cluster domain / Fungal specific transcription factor domain
CNL05080	Fungal Zn(2)-Cys(6) binuclear cluster domain / Fungal specific transcription factor domain
CNL05700	Fungal Zn(2)-Cys(6) binuclear cluster domain / Fungal specific transcription factor domain
CNL05980	Fungal specific transcription factor domain
CNC02630	Fungal Zn(2)-Cys(6) binuclear cluster domain / Fungal specific transcription factor domain
CND05520	KilA-N domain / Ankyrin repeats (many copies)
CNB00820	APSES domain / Ankyrin repeat
CNG02110	HMG-box super family
CNF04730	HMG-box super family
CNL04900	HMG-box super family
CNA06070	HMG-box super family
CNE04220	HMG-box super family
CNM02020	HMG-box super family
CNG00580	HMG-box super family
CND03770	HMG-box super family
CNA04270	HMG-box super family
CNK03030	Fungal Zn(2)-Cys(6) binuclear cluster domain
CND03290	CCAAT-binding transcription factor (CBF-B/NF-YA) subunit B
CNB04370	Helix-turn-helix DNA-binding domain
CNB03160	Zinc finger, C2H2 type // MOZ/SAS family // M protein trans acting positive regulator (MGA) HTH domain
CNB00120	"Winged helix" DNA-binding domain / HSF-type DNA-binding
CNI03130	"Winged helix" DNA-binding domain / HSF-type DNA-binding
CNB05180	"Winged helix" DNA-binding domain / HSF-type DNA-binding
CNG01750	"Winged helix" DNA-binding domain / CheY-like / HSF-type DNA-binding
CND05870	C5HC2 zinc finger / PHD-finger / ARID/BRIGHT DNA binding
CNC05810	NF-X1 type zinc finger / R3H domain
CNM02250	MIZ/SP-RING zinc finger
CNB05670	Velvet factor
CNC05460	CCR4-Not complex component, Not1 // RNA polymerase Rpb3/Rpb11 dimerization domain
CNJ00250	WSTF, HB1, Itc1p, MBD9 motif 2/3 / DDT domain
CNJ00750	Helix-turn-helix / lambda repressor-like DNA-binding domains
CND05880	Myb/SANT-like DNA-binding domain
CNA03120	Myb DNA-binding like
CNE05140	SANT/Myb-like domain of DAMP1
CNA05415	bZIP transcription factor / Basic region leucine zipper
CNE01640	Velvet factor
CNH01260	Double-stranded DNA-binding domain
CNL04410	GRF zinc finger
CNA08180	Fungal Zn(2)-Cys(6) binuclear cluster domain / Fungal specific transcription factor domain
CNG01790	Zinc knuckle
CNB02670	DNA binding protein Ncp1
CNK01850	Velvet factor
CNJ00570	GAL4-like Zn(II)2Cys6 (or C6 zinc) binuclear cluster DNA-binding domain;/Fungal specific transcription factor domain
CND02990	Beta-trefoil DNA-binding domain / p53-like transcription factors / DNA-binding protein LAG-1 (CSL)
CNE00410	Fungal Zn(2)-Cys(6) binuclear cluster domain
CNF02750	Velvet factor
CND03730	Fungal specific transcription factor domain
CNG02240	DNA-binding response regulator, OmpR family, contains REC and winged-helix (wHTH) domain
CNF04390	Velvet factor
CNK02235	GATA zinc finger
CNL05275	Homeobox domain
CND02990	Beta-trefoil DNA-binding domain / p53-like transcription factors / DNA-binding protein LAG-1 (CSL)
CNL04410	GRF zinc finger
CNI04070	GRF zinc finger
CNG02330	bZIP transcription factor
CNJ02335	Fungal Zn(2)-Cys(6) binuclear cluster domain
CNA05415	bZIP transcription factor / Basic region leucine zipper
CNK01980	Homeobox domain
CNJ03365	Fungal Zn(2)-Cys(6) binuclear cluster domain
CNE04695	Fungal Zn(2)-Cys(6) binuclear cluster domain
CNB02650	Fungal Zn(2)-Cys(6) binuclear cluster domain / Fungal specific transcription factor domain
CNA00230	Fungal Zn(2)-Cys(6) binuclear cluster domain / Fungal specific transcription factor domain
CNC02140	GATA zinc finger
CNA03140	Fungal Zn(2)-Cys(6) binuclear cluster domain
CNG02270	Copper fist DNA binding domain
CNC03265	Glucocorticoid receptor-like (DNA-binding domain) / GATA zinc finger
CNI01005	Fungal Zn(2)-Cys(6) binuclear cluster domain / AT hook motif
CNB02840	APSES domain
CNJ00400	Toprim domain / DNA topoisomerase / GRF zinc finger / Zinc knuckle
