# Supplementary material for: Regulatory basis for reproductive flexibility in a meningitis-causing fungal pathogen
Source: Nat Commun. 2022 Dec 24;13:7938. doi: 10.1038/s41467-022-35549-y (PMC9790007; doi:10.1038/s41467-022-35549-y)
Supplement: Supplementary file 5 — Supplementary Data 2 [file 41467_2022_35549_MOESM5_ESM.xlsx]

## Sheet: Sheet1
Supplementary Data 2. Heat map of eight phenotypic traits related to two sexual cycles in C. deneoformans TF mutants.
Gene ID	Gene name	Yeast-to-hypha transtion	Hypal extension	Basidia maturation	Sporualtion	Cell-cell fusion	Autodiploidization	Aerial structure	Invasive structure		Phenome heat map scale
CNL04070	NRG1	3	-1	0	-1	-3	-3	3	0		3	Strongly enhanced
CNC01390	ADA2	-3	-3	-3	-1	-3	-3	-3	-3		2	Moderately enhanced
CNG04450	HCM1	3	-2	0	-3	-2	-3	2	0		1	Weakly enhanced
CNF04730	NHP6	-2	0	-3	-1	-2	-3	-1	-2		0	Wild-type like
CND01440	ZFC4	0	0	-3	-1	-1	-3	0	1		-1	Weakly defective
CNI01970	CLR1	0	0	-2	-1	0	-3	0	0		-2	Moderately defective
CNF00370	CQS2	-3	-2	-2	-3	0	-3	-2	-2		-3	Strongly defective
CNA04960	GAT6	2	-2	-2	-1	-3	-2	2	-1
CNJ02620	MLN1	-1	0	0	-3	0	-2	-1	-1		NA	Not available
CNJ02920	CIR1	2	-1	0	0	-2	-2	1	1
CNN00200	LIV4	-1	-1	3	-2	-2	-2	-1	-1
CND00370	FZC34	1	0	-2	-1	0	-2	0	0
CNJ02030	FZC26	-2	0	-1	0	0	-2	-1	-1
CNB05690	ATF1	-3	-2	-3	-2	-2	-2	-3	0
CND05810	STE12α	-3	-2	-2	-3	-1	-2	-3	0
CNE01220	BWC2	3	0	-1	0	-1	-2	3	1
CNA05415	BZP3	1	0	0	-2	-1	-2	0	0
CNA04880	FZC28	-2	-3	-3	-3	0	-2	-3	-2
CNE01640	VEL4	0	0	0	0	-1	-1	0	0
CNJ00250	DDT1	-2	-2	0	0	0	-1	-1	-1
CNH03110	FZC55	1	-1	0	-1	-2	-1	0	0
CNA05460	CVA1	-3	-3	0	-1	-1	-1	-2	-2
CNH01260	SDD2	-3	-2	0	0	0	-1	-2	-1
CNI02700	FZC54	0	0	-3	-1	0	-1	0	0
CNA06480	FZC12	-1	-1	0	0	0	-1	0	0
CNG00420	FZC33	0	0	0	0	-1	-1	0	0
CNL04410	GRF1	1	0	0	0	0	-1	0	0
CNA08180	PRI101	-2	0	-1	0	0	-1	0	0
CNJ02310	SRE1	2	0	0	0	-1	-1	0	0
CNG01820	GAT203	0	0	-2	-1	-1	-1	-1	0
CNH00600	ZAP104	0	0	1	0	-1	-1	0	0
CNL04560	PIP2	0	0	-1	0	0	-1	0	0
CNG02960	CCD4	1	0	-1	0	0	-1	0	0
CND05990	HAP1	0	0	0	0	0	-1	0	0
CNI04020	BZP2	1	-1	1	0	-1	-1	2	0
CNL06060	ZFC7	0	0	-1	0	0	-1	0	0
CNM01880	FZC15	0	0	0	0	0	-1	0	0
CNN00060	MCM1	-3	-3	-3	-3	-2	-1	-2	-2
CNB05180	HSF3	0	-1	0	0	0	-1	0	-1
CND05440	HOB1	-1	0	-2	-1	0	-1	0	0
CNB05670	VEL2	0	-1	0	0	0	-1	0	0
CNG01790	CNG1	-2	0	-1	-2	0	-1	-1	-1
CNB02670	NCP1	-1	0	-1	-2	0	-1	0	0
CNK01850	VEL1	0	0	1	-1	-3	-1	0	0
CNG01750	SKN7	1	0	0	-1	-2	-1	0	0
CNC04900	FZC51	-2	0	0	-1	-1	-1	0	0
CNA01820	GAT1	2	-1	-2	-2	1	-1	0	0
CNJ03310	CLR4	-2	-2	0	-1	-1	-1	-1	0
CNA08090	FZC38	1	0	0	-1	0	-1	0	0
CNJ03080	FZC1	1	0	-2	0	-1	0	0	0
CNH02820	FZC37	1	0	-1	0	-1	0	0	0
CNE02090	GIS201	-1	-1	0	-1	-1	0	0	0
CNN00550	MIG1	1	-1	0	0	0	0	0	0
CNJ00570	FZC58	0	0	0	0	0	0	0	0
CNB05720	YRM103	0	0	-2	-1	0	0	0	0
CNE02250	FZC17	0	0	0	-1	0	0	0	0
CND02990	PAN1	-1	0	-2	-1	-1	0	0	0
CNC05810	FAP1	1	0	1	0	-1	0	0	0
CNJ03190	FZC3	-1	0	-2	0	0	0	0	0
CNB00390	GAT204	0	0	0	0	0	0	0	0
CNE00410	FZC56	0	0	-2	0	0	0	0	0
CND03600	HAPX	0	0	0	0	0	0	0	0
CNC06330	GAT201	1	0	-2	-1	0	0	0	0
CNI02050	ARO8001	0	0	-1	0	0	0	0	0
CNH00430	HLH2	0	-1	0	-1	-1	0	-1	-1
CNI01980	ZAP103	1	0	0	0	-1	0	1	0
CNM01580	FZC7	0	0	0	0	0	0	0	0
CNL05980	FZC21	-1	0	0	0	0	0	0	0
CNL05080	FZC42	0	-1	0	0	0	0	-1	0
CNJ00280	HOB7	-3	-3	0	-3	-3	0	-3	-2
CNL04700	GAT5	2	0	-3	-1	-2	0	3	0
CNM02250	MIZ1	1	0	0	-1	-2	0	0	0
CND05950	SXI1α	0	0	0	0	0	0	0	0
CNK00090	HOB4	0	0	0	0	0	0	0	0
CNC00300	FZC9	-1	0	0	0	0	0	0	0
CNB02370	FZC31	0	0	0	0	0	0	0	0
CNK00890	ZFC1	0	0	0	0	0	0	0	0
CNH00870	USV101	0	0	0	2	-1	0	0	0
CNJ02610	FZC10	-1	0	0	0	-1	0	0	0
CNH01390	FZC59	-1	0	1	-1	-1	0	0	0
CNG04460	FZC46	0	0	0	-1	0	0	0	0
CNH00970	RIM101	-2	0	-1	-1	0	0	0	0
CNA07670	HLH1	1	0	-2	1	1	0	0	0
CNG01550	FZC48	1	0	0	0	0	0	0	1
CNE02410	FZC45	1	0	0	0	-1	0	1	0
CNF02750	VEL3	-1	0	0	0	0	0	0	0
CNB00850	FZC49	-3	-3	-1	-1	-3	0	-2	-3
CNM01040	FZC53	0	0	0	0	-2	0	0	0
CNK02870	FZC36	1	-1	-3	-1	-1	0	1	1
CNG03860	FZC24	0	-1	1	-1	-1	0	1	0
CNN01670	BZP5	0	0	0	0	-1	0	-1	0
CNL05640	RTS2	0	0	0	0	0	0	0	0
CND03290	HAP2	3	0	0	2	1	0	3	0
CNB00520	HLH3	3	0	-1	-1	0	0	0	0
CNN00590	FZC57	1	0	0	-1	0	0	0	0
CND03730	FZC60	0	0	-2	-1	0	0	0	0
CNB04940	FZC18	0	0	0	0	0	0	0	0
CNF01120	FKH101	-1	-1	1	0	0	0	-1	1
CNH00480	FZC44	-2	0	0	0	0	0	0	0
CNB02070	ECM22	-1	-1	0	-1	0	0	-1	-1
CNG02240	TCO4	1	0	1	0	0	0	0	0
CNA01450	CRZ1	0	0	-1	0	0	0	0	0
CNM01380	BZP1	-2	0	0	0	0	0	0	0
CNG02110	MAT4	-1	0	0	-1	0	0	0	0
CNG03450	YOX101	1	0	2	0	0	0	0	0
CNI03130	HSF2	1	0	0	0	0	0	0	0
CNK02235	GAT8	1	0	0	0	1	0	0	0
CNC03930	FZC47	1	0	0	0	1	0	0	0
CNC03320	FZC52	-2	-1	0	-1	0	-2	-1	-1
CNM02020	MAT2	-3	-3	NA	NA	-3	NA	-3	-3
CNG02160	ZNF2	-3	-3	NA	NA	2	NA	-3	-3
