# Supplementary material for: Regulatory basis for reproductive flexibility in a meningitis-causing fungal pathogen
Source: Nat Commun. 2022 Dec 24;13:7938. doi: 10.1038/s41467-022-35549-y (PMC9790007; doi:10.1038/s41467-022-35549-y)
Supplement: Supplementary file 6 — Supplementary Data 3 [file 41467_2022_35549_MOESM6_ESM.xlsx]

## Sheet: Sheet1
Supplementary Data 3. Genes differentially expressed in various mutant strains during unilateral mating
Shown are DESeq2 Wald Test results. 'padj' is the FDR-adjusted p-value.
Gene ID	log2 (wild-type (α×a)_12 hrs vs.wild-type (α×a)_0 h)	Padj	log2 (gat6Δ α × wild-type a vs. wild-type (α × a))	Padj	log2 (fzc49Δ α × wild-type a vs. wild-type (α × a))	Padj	log2 (vel1Δ α × wild-type a vs. wild-type (α × a))	Padj	log2 (ada2Δ α × wild-type a vs. wild-type (α × a))	Padj	log2 (nrg1Δ α × wild-type a vs. wild-type (α × a))	Padj	log2 (hob7Δ α × wild-type a vs. wild-type (α × a))	Padj	Annotation
CNA00010	1.21594	1	0.0602762	1	-1.59691	1	1.15173	1	3.3438	1	-0.107127	1	-1.59431	1	expressed protein
CNA00020	0.598737	0.00204489	-0.169558	0.595996	-0.200894	0.216969	-0.262013	0.141929	0.185797	0.294354	-0.32735	0.136937	0.11403	0.687144	expressed protein
CNA00030	1.6148	2.53705e-12	-0.102256	0.824	0.483706	0.0036824	0.0809741	0.762273	0.486476	0.00465208	0.0534077	0.878778	0.142154	0.643671	cation transporter putative
CNA00040	1.32366	1.66783e-07	-0.237343	0.527575	0.0383104	0.879392	0.0690705	0.80361	0.000327826	0.999008	-0.0159016	0.967235	-0.0718293	0.86584	calcium-binding protein putative
CNA00050	-0.645435	0.00121663	-0.259559	0.364057	0.345157	0.0116014	-0.0415059	0.861441	0.000639436	0.998091	-0.107529	0.702646	-0.0509687	0.906353	cell cycle arrest in response to pheromone-related protein putative
CNA00060	-1.6689	4.45189e-25	0.13104	0.693232	0.172297	0.297464	0.188782	0.326771	0.391829	0.0182506	0.25449	0.236657	0.3414	0.0779192	methionine-tRNA ligase putative
CNA00070	-1.02661	2.87143e-14	0.280686	0.172841	0.0251054	0.847085	0.191362	0.096401	0.182905	0.115905	0.0538664	0.808236	0.0771362	0.745401	proteolysis and peptidolysis-related protein putative
CNA00080	-1.18308	0.00236215	0.281056	0.742498	-0.922324	0.0882864	-0.320266	0.638987	-0.506817	0.424589	-0.166103	0.842716	0.00530121	0.997341	expressed protein
CNA00100	0.927964	1.86634e-06	-0.673833	0.00251168	-1.41558	4.10754e-21	-0.946603	3.69188e-09	-0.947184	2.34133e-09	-0.742104	2.75085e-05	-0.941149	8.5617e-08	expressed protein
CNA00110	-0.617825	0.000449728	-0.0101973	0.981308	-1.41558	0.669576	-0.0445389	0.840814	0.0318838	0.903535	0.0312262	0.917972	0.155342	0.552161	FZC6; conserved hypothetical protein
CNA00120	0.397903	0.00928768	0.311171	0.162289	-0.00795612	0.95493	0.273202	0.0147934	0.0885601	0.529418	0.326682	0.0811974	0.0813275	0.781902	TIM9; chaperone putative
CNA00130	0.297095	0.116424	-0.14488	0.609921	0.335737	0.000464342	0.0478113	0.771209	-0.136564	0.354032	0.0373028	0.882824	-0.222662	0.205444	expressed protein
CNA00140	0.864046	2.89841e-05	0.011248	0.981943	0.356315	0.0157836	0.351794	0.0353419	0.491525	0.00195481	0.0721428	0.818738	0.000456091	0.999602	adenosylmethionine decarboxylase putative
CNA00150	-0.981165	4.70527e-08	0.146615	0.677424	0.0459218	0.841237	0.231053	0.253752	0.344683	0.0553761	0.0598331	0.858018	0.0241749	0.955295	holocytochrome-c synthase putative
CNA00160	-0.392398	0.108738	0.232024	0.668218	-0.0144121	0.964961	-0.362536	0.174913	0.184035	0.810148	-0.19335	0.546771	0.117557	0.773458	conserved hypothetical protein
CNA00170	0.703717	1.15863e-05	-0.41283	0.122544	-0.161781	0.190249	-0.324845	0.00988645	-0.0800803	0.616856	-0.26891	0.104618	0.0299145	0.929383	expressed protein
CNA00180	1.23082	1.18155e-08	-0.207531	0.529203	-0.369616	0.0240824	-0.377404	0.0430548	-0.435736	0.0196463	-0.0243338	0.943695	-0.63232	0.0015539	VCX1; vacuolar calcium exchanger
CNA00190	0.819264	3.71118e-07	0.00176973	0.996762	0.482675	4.52696e-07	0.483509	1.00616e-05	-0.152983	0.303553	0.192244	0.337342	0.251482	0.139995	aminotransferase putative
CNA00200	0.089511	0.804965	-0.249906	0.626733	0.108954	0.728379	-0.156833	0.668846	0.0934799	0.805896	-0.186071	0.650694	-0.113666	0.82231	transcriptional activator putative
CNA00210	-0.836074	0.0344779	-0.313852	0.716615	-0.0815076	0.891014	0.0844306	0.901785	-0.00375997	0.996907	-0.248801	0.730503	-0.0690858	0.942979	hypothetical protein
CNA00220	0.190056	0.891841	0.458696	1	-0.725892	0.622985	-0.386178	0.816888	-0.865202	1	-0.144506	1	0.372382	1	D-3-phosphoglycerate dehydrogenase putative
CNA00230	0.538721	0.0960708	-0.257218	0.5989	-0.0167418	0.960942	-0.238259	0.465487	-0.114488	0.753756	-0.138562	0.751026	-0.212352	0.636213	MLR1; expressed protein
CNA00240	0.555876	0.241764	-0.415461	0.573653	-0.769286	0.0869381	-1.1766	0.0213882	-1.34907	0.00676196	-0.645847	0.300474	-0.250105	0.728809	aldolase putative
CNA00250	0.261747	0.121111	0.430033	0.00363482	0.673	1.55092e-29	0.821687	2.16944e-27	0.343721	7.8792e-07	0.620191	4.47258e-10	0.38071	0.00197844	RPL9B; large subunit ribosomal protein L9
CNA00260	2.37004	2.80684e-39	-0.927352	2.61269e-05	-1.59792	2.58414e-39	-1.15263	8.98084e-20	-0.847081	1.32045e-10	-0.623382	0.000293312	-1.25418	3.95384e-17	expressed protein
CNA00270	-0.889885	0.0685908	0.528251	0.539119	-0.451842	0.486825	-0.146526	0.858462	0.0133251	0.987305	0.235152	0.780343	0.586711	0.373637	SEC14-2; sec14 cytosolic factor putative
CNA00280	0.0723511	0.805897	-0.173098	0.646225	-0.972283	6.61738e-08	-0.43865	0.0265554	-0.0507484	0.855749	-0.281309	0.329623	-0.126057	0.700749	alcohol dehydrogenase putative
CNA00290	-0.0953649	0.737331	-0.157641	0.735206	0.836549	9.87695e-08	0.151131	0.613571	0.59607	0.00192685	0.031553	0.937334	-0.0892192	0.82847	ZFC6; conserved hypothetical protein
CNA00300	-0.647881	1.1415e-05	0.229295	0.343197	0.804903	2.79288e-20	0.615657	1.36547e-09	0.495244	2.30558e-06	0.593642	4.47713e-05	0.196108	0.321461	ERG11; sterol 14-demethylase putative
CNA00310	-2.67806	1.38907e-22	-0.118431	0.902858	0.308422	0.541356	-0.106766	0.876915	0.204327	0.746444	0.710955	0.116439	0.0357068	0.97236	expressed protein
CNA00320	0.319402	0.346925	-0.0604125	0.919195	0.241369	0.408136	0.127311	0.738327	-0.0654586	0.87781	-0.0287188	0.954769	-0.0332024	0.957877	expressed protein
CNA00330	-0.272998	0.165207	-0.308398	0.286997	0.0870628	0.643269	-0.238428	0.217196	-0.168112	0.418619	-0.134877	0.619868	-0.0519307	0.892431	translation elongation factor 2 putative
CNA00340	-0.0081682	0.977072	-0.176856	0.650232	-0.455836	0.01822	-0.188507	0.447774	-0.295325	0.216004	-0.201363	0.489686	-0.316554	0.254183	expressed protein
CNA00350	0.102363	0.540088	0.389738	0.0433681	-0.223144	0.0071033	0.269976	0.0043372	0.143119	0.174731	0.169591	0.321359	0.0251181	0.927682	proteasome regulatory subunit 12 putative
CNA00360	-0.436138	0.0737559	-0.103646	0.843368	-0.150839	0.562964	-0.499478	0.0479577	-0.133745	0.662607	-0.316964	0.295493	-0.323973	0.318603	PKP1; pyruvate dehydrogenase kinase
CNA00370	2.4953	1.5563e-14	-0.811979	0.0150061	-0.995098	2.71791e-05	-0.779155	0.00252308	-0.526976	0.0493601	-0.578441	0.0446347	-0.198245	0.626058	hexose transport-related protein putative
CNA00380	2.48628	7.82263e-32	-0.271261	0.343197	-0.687826	1.19881e-06	-0.357487	0.0428452	-0.499548	0.00194523	-0.374438	0.081129	-0.137896	0.615818	hypothetical protein
CNA00390	1.44745	5.34158e-11	-0.18386	0.567813	-0.489967	0.00113627	-0.102245	0.63362	-0.0267724	0.923162	-0.171578	0.479916	0.130216	0.692969	conserved hypothetical protein
CNA00410	-1.83764	0.000973833	1.18646	1	-1.00444	0.319159	-0.404921	0.73304	-1.64383	0.15722	2.26562	3.78091e-06	-0.215095	0.900283	expressed protein
CNA00420	0.140456	0.704256	0.506674	0.209	0.320181	0.27962	0.278844	0.422711	0.011251	0.981309	0.381095	0.277656	0.410283	0.242058	expressed protein
CNA00430	-1.28061	0.000125132	0.126005	0.880442	-0.159504	0.770048	-0.156567	0.809704	-0.35633	0.558504	-0.125763	0.866812	0.184437	0.80372	conserved hypothetical protein
CNA00450	1.08229	2.10412e-07	-0.150768	0.674869	0.106834	0.576808	-0.116369	0.618327	-0.12174	0.602024	-0.171535	0.510793	0.321292	0.14918	unspecified product
CNA00460	0.108446	0.704256	-0.156384	0.717429	0.342856	0.0766146	0.0319964	0.922261	-0.0288084	0.93567	0.029861	0.941956	-0.0137152	0.979468	expressed protein
CNA00470	-0.524105	0.00572568	0.0476728	0.881902	-0.369785	0.00122356	-0.0527497	0.765985	0.174677	0.215131	-0.128942	0.536608	-0.0777273	0.77737	fructose-bisphosphatase putative
CNA00480	0.293074	0.0429503	0.317	0.097275	-0.0497979	0.612394	0.344051	7.53971e-05	0.129269	0.207666	0.126125	0.453942	0.0331164	0.896922	T-complex protein 1 epsilon subunit putative
CNA00490	0.730842	0.00115108	-0.0318012	0.946867	0.100634	0.634265	0.0717446	0.801414	0.235801	0.255234	0.000735722	0.999637	-0.214351	0.491506	chaperone regulator putative
CNA00510	-0.0176456	0.929088	0.375384	0.0118472	0.542685	8.09358e-21	0.481528	3.30908e-11	0.404441	3.99172e-06	0.0995197	0.545688	0.295805	0.0311158	CIT1; citrate synthase putative
CNA00520	-0.315436	0.0401511	0.286886	0.143193	0.540261	6.60886e-10	0.453193	8.33193e-06	0.251723	0.026261	0.25185	0.122619	-0.048698	0.853856	peptide-binding protein putative
CNA00540	1.18695	1.56484e-06	0.454778	0.0902443	0.0970599	0.667309	0.412799	0.0306505	0.242765	0.26633	0.512969	0.0218134	0.699718	0.00016736	hypothetical protein
CNA00550	0.341144	0.055342	0.317631	0.201208	-0.043108	0.782816	0.282457	0.0345263	0.115052	0.476405	0.240816	0.16789	0.248156	0.193167	COPII-coated vesicle protein putative
CNA00560	0.42503	0.00452331	-0.0526338	0.856953	0.164436	0.0802933	0.222271	0.0403276	0.226036	0.0533729	0.0468856	0.849553	-0.181617	0.286551	hypothetical protein
CNA00570	0.686712	0.000438421	-0.237918	0.485156	0.492866	0.000175038	0.0490027	0.821278	0.291999	0.0595609	-0.0813197	0.764661	-0.00533433	0.990831	membrane protein putative
CNA00580	0.406934	0.010427	0.252259	0.253901	-0.0108842	0.941116	0.211136	0.0931036	0.115837	0.398574	0.319678	0.0517978	0.335485	0.0229412	SSS1; sec61 translocation complex protein
CNA00590	0.696203	0.104657	0.149528	0.835459	0.859847	0.00293619	0.468485	0.184658	0.281494	0.488341	0.466049	0.254706	0.943402	0.00439254	specific RNA polymerase II transcription factor putative
CNA00600	-1.37817	0.0814198	1.25273	1	-0.463761	0.724077	0.307949	0.825068	0.195741	0.905962	-0.287189	1	-0.938465	1	expressed protein
CNA00610	-0.307946	0.255621	-0.215238	0.561174	0.0852889	0.706002	-0.0802199	0.774818	-0.235905	0.322955	-0.0286321	0.941956	-0.0156627	0.974179	expressed protein
CNA00620	-0.0432283	0.823464	0.405446	0.040361	0.241112	0.0081059	0.532649	2.20098e-08	0.053162	0.722256	0.0688172	0.757383	-0.103006	0.657077	disulfide-isomerase precursor putative
CNA00630	0.327607	0.0809777	-0.319753	0.108576	-0.0615206	0.633189	-0.236906	0.0584315	-0.355819	0.00242022	-0.202744	0.251261	-0.255547	0.119525	nuclear mRNA splicing via spliceosome-related protein putative
CNA00640	-0.95664	2.70305e-05	0.0937458	0.824715	-0.238043	0.273342	-0.300237	0.212159	0.148939	0.558504	0.566104	0.00586013	-0.426229	0.106238	PNS1; integral to plasma membrane protein putative
CNA00650	-0.617856	0.00509368	0.135332	0.791999	-1.09669	1.87146e-07	-0.489702	0.0345263	-0.0181209	0.959839	-0.102753	0.787554	-0.651822	0.0119799	conserved hypothetical protein
CNA00660	1.3079	0.000196755	0.00118947	0.998348	0.11437	0.71589	-0.062896	0.873957	0.137276	0.696132	0.127509	0.760942	0.00150436	0.999602	A/G-specific adenine DNA glycosylase putative
CNA00670	0.549366	0.000709944	-0.0153121	0.992314	0.397504	0.228753	-0.0739352	0.725274	0.427597	0.219542	-0.211806	0.257885	0.180286	0.353109	sulfate transporter putative
CNA00680	1.57318	3.08972e-25	-0.0669892	0.81113	0.0643608	0.53354	0.0285441	0.850463	-0.487483	4.02987e-07	-0.0352198	0.87619	-0.096675	0.634703	vacuole protein putative
CNA00690	-2.94564	3.58666e-69	-0.305312	0.483922	0.158654	0.574063	-0.530365	0.0589966	0.370703	0.181339	-0.68936	0.0169505	0.150176	0.73553	expressed protein
CNA00700	-0.325481	0.443533	-0.0481125	0.958782	-0.346454	0.469008	-0.464869	0.360087	-0.67514	0.169657	-0.412255	0.463571	-0.578972	0.314376	expressed protein
CNA00710	-0.318642	0.0695833	-0.142242	0.591927	0.0548759	0.68465	-0.00238835	0.99029	-0.0994235	0.514597	-0.14685	0.449002	-0.237695	0.177803	pre-mRNA splicing factor prp1 putative
CNA00720	-0.412756	0.094641	0.302495	0.452921	0.188473	0.452531	0.154703	0.601662	0.234787	0.385866	0.0940564	0.820896	0.247749	0.4607	CFD1; nucleotide binding protein putative
CNA00730	-0.988168	1.01419e-07	-0.131401	0.721987	0.523605	0.000218495	0.170825	0.418092	-0.0735524	0.777453	0.0341348	0.922359	0.134183	0.66009	protein complex assembly-related protein putative
CNA00740	0.132822	0.568708	0.178381	0.612743	0.648535	1.85334e-06	0.517496	0.00143361	0.656434	9.70766e-06	0.341623	0.11932	0.280066	0.224728	glutamine-tRNA ligase putative
CNA00750	1.69501	3.45555e-12	0.0888722	0.823094	-0.183103	0.370065	0.205722	0.329587	0.589317	0.000429193	0.0835846	0.79233	0.230407	0.394026	histone binding protein putative
CNA00760	0.717876	0.0229218	0.581108	0.199365	0.857958	3.46036e-05	0.769907	0.0010398	1.18519	1.36418e-08	0.479356	0.0956253	0.335095	0.341243	tRNA (guanine-N2-)-methyltransferase putative
CNA00770	-0.614908	0.000456522	-0.14128	0.675991	-0.285855	0.0760213	0.0115514	0.962733	-0.157916	0.435171	-0.0635067	0.847389	-0.0675689	0.843779	expressed protein
CNA00780	-0.794769	1.14097e-08	0.244098	0.272961	-0.190076	0.0686145	0.249236	0.0393778	0.225472	0.0539153	0.217903	0.212984	0.359024	0.0313827	prohibitin PHB1 putative
CNA00790	-0.988112	5.06729e-07	0.40362	0.18156	0.387453	0.0615149	0.565146	0.00281763	0.4451	0.0476417	0.347402	0.16162	0.124332	0.741938	exosome complex exonuclease rrp4 putative
CNA00800	1.08553	1.87247e-07	-0.477261	0.0650436	-0.477626	0.0077694	-0.45199	0.0122146	-0.417493	0.024784	-0.376233	0.077007	-0.353067	0.136748	expressed protein
CNA00820	-2.59922	2.02667e-15	0.225013	0.823594	-0.325068	0.630658	-0.236171	0.763629	-0.0411818	0.966339	1.45432	0.000273415	-0.445508	0.629712	conserved expressed protein
CNA00830	-0.256374	0.0823165	0.264368	0.259381	-0.0880284	0.334108	0.221191	0.025872	0.18823	0.0555236	0.146725	0.382557	0.345014	0.0174897	mitochondrion protein putative
CNA00840	-2.8834	2.52837e-28	0.39711	0.551353	0.518919	0.183558	0.236265	0.660222	0.175077	0.760765	0.695003	0.103153	-0.594204	0.346711	conserved expressed protein
CNA00850	-5.61601	5.7342e-219	-0.0130682	0.986444	0.167311	0.628981	0.20827	0.574701	0.63775	0.0304563	0.0304586	0.954903	-0.281473	0.588333	expressed protein
CNA00860	0.942084	0.000293996	0.257033	0.503556	0.528435	0.0038028	0.161799	0.550593	0.671567	0.00040953	0.126514	0.713894	0.219464	0.504416	hypothetical protein
CNA00870	0.169841	0.631509	0.0781279	0.89561	0.106984	0.753894	0.0135751	0.972957	0.334729	0.277323	-0.199078	0.669517	0.208814	0.645578	expressed protein
CNA00880	-0.850839	1.14235e-05	-0.563677	0.062777	-0.542463	0.00536274	-0.498779	0.022872	-0.233052	0.343293	-0.502375	0.0357336	-0.241194	0.427024	ITR1; myo-inositol transporter
CNA00890	0.627732	0.0201176	0.039959	0.939723	-0.178539	0.508618	-0.0194274	0.956457	0.121051	0.693958	-0.00843844	0.984517	-0.0259291	0.961941	palmitoyl-protein thioesterase putative
CNA00900	1.4501	4.90034e-10	-0.227551	0.50818	0.419339	0.00723442	0.270789	0.217368	0.254513	0.218375	-0.0836499	0.811891	0.114482	0.749473	ATP dependent DNA helicase putative
CNA00910	-0.379905	0.0285603	0.615588	0.000194829	0.730169	3.5078e-15	0.799783	8.102e-13	0.859995	2.00595e-16	0.522851	0.00037384	0.274597	0.133882	chaperone putative
CNA00920	1.09205	5.96584e-10	0.218205	0.446878	-0.276645	0.0294813	0.162779	0.289996	0.0696373	0.704062	0.256541	0.16162	0.179039	0.436555	hypothetical protein
CNA00930	-1.85918	1.69719e-23	0.0160289	0.976186	0.150556	0.505417	0.110138	0.69293	0.110109	0.695517	0.175003	0.601262	-0.0368287	0.938431	pelota putative
CNA00940	-1.39418	1.18117e-18	0.32428	0.175446	0.0864041	0.615397	0.34546	0.0252588	0.197689	0.248125	0.35126	0.0517978	0.196038	0.430435	expressed protein
CNA00950	-0.128657	0.531368	0.535971	0.0607897	1.31617	1.38443e-28	0.793755	1.81897e-10	1.48137	6.47561e-38	0.63014	8.22047e-05	0.458552	0.00527365	mRNA export factor elf1 putative
CNA00960	-0.874066	0.0874298	0.482717	0.596922	-0.36532	0.597618	-0.355135	0.651328	0.00859832	0.992379	-0.330752	0.714187	-0.177468	0.879058	pyridoxal reductase putative
CNA00970	0.748531	0.000148421	-0.139728	0.738903	0.281229	0.0993844	-0.0783116	0.73304	-0.0318823	0.904836	-0.196357	0.420009	-0.569143	0.00191223	TCO5; two-component-like sensor kinase
CNA00980	-0.444426	0.139326	0.0172573	0.982132	0.0632271	0.863419	0.073358	0.861975	-0.279692	0.456906	0.442367	0.167239	-0.00781074	0.990831	hypothetical protein
CNA00990	-0.389208	0.0130962	0.235371	0.295611	0.281544	0.00779792	0.393189	0.000588565	0.329608	0.00569447	0.205438	0.251261	-0.0156609	0.961941	RVB1; RVB1 putative
CNA01000	-0.553779	0.0030724	0.316844	0.244754	0.438719	0.00318165	0.494725	0.00191454	0.54192	0.000949568	0.377745	0.0845286	0.398087	0.0442128	ribosomal protein putative
CNA01010	1.50771	1.32696e-07	0.404621	0.21341	0.738057	2.86177e-05	0.427166	0.05714	0.681733	0.000707689	0.478372	0.0476324	0.456236	0.0752585	expressed protein
CNA01020	-0.69028	2.13302e-05	0.0451256	0.905006	0.404559	0.000945281	0.233434	0.159467	0.276226	0.0779743	0.117052	0.642689	0.143416	0.589541	pre-mRNA splicing factor putative
CNA01030	0.688837	0.0247436	-0.197953	0.652067	0.422278	0.0339424	0.108414	0.723727	0.370774	0.119668	0.00649209	0.98917	0.0128146	0.981186	BRE2; transcription regulator putative
CNA01040	0.164299	0.646824	0.404539	0.306634	-0.207038	0.516395	0.201078	0.569911	-0.157144	0.697126	-0.107299	0.83183	0.177236	0.692969	hypothetical protein
CNA01050	-1.29279	3.67949e-19	-0.147655	0.615749	-0.747767	1.45495e-09	-0.314659	0.0306909	-0.474918	0.000748047	0.0828897	0.744006	-0.324761	0.0711797	sorbitol dehydrogenase putative
CNA01060	0.158312	0.465133	0.344766	0.0365638	0.815161	5.73283e-46	0.85332	2.41369e-31	0.577379	5.7e-15	0.587915	4.40947e-07	0.256247	0.031882	ribosomal protein S3 putative
CNA01070	0.309631	0.0921525	0.243775	0.268844	0.335406	0.000874641	0.386275	0.000871745	0.118434	0.423851	0.276254	0.0822339	0.144356	0.484088	ERG24; C-14 sterol reductase putative
CNA01080	-0.780741	2.74708e-05	0.307439	0.406661	-0.299308	0.0981855	0.113689	0.619842	-0.190802	0.386387	0.131603	0.691541	0.0888839	0.811881	expressed protein
CNA01090	0.371157	0.11469	0.218399	0.594165	-0.449891	0.0202477	0.0681693	0.803455	-0.41832	0.0628622	-0.0353785	0.936307	0.103143	0.774907	hypothetical protein
CNA01100	0.248249	0.200937	0.0616184	0.831688	0.0899617	0.456735	0.153207	0.261296	0.000507335	0.998069	-0.148815	0.442885	0.000356917	0.999602	conserved hypothetical protein
CNA01120	0.185897	0.522985	-0.426097	0.264995	-0.17496	0.482159	-0.570769	0.0195314	-0.352541	0.178268	-0.0205659	0.961056	0.000130661	0.999726	hypothetical protein
CNA01130	0.644194	0.00911053	-0.855044	0.00341071	-0.95263	5.07479e-06	-0.655233	0.00977719	-0.825998	0.000351479	-1.10743	3.40696e-06	-0.18398	0.598939	conserved hypothetical protein
CNA01140	1.51163	2.85059e-15	-0.105914	0.753326	0.193115	0.157484	0.159175	0.346408	0.00409058	0.986139	-0.147436	0.545193	-0.0676622	0.829406	CAS32; Capsule structure designer protein
CNA01150	3.9608	3.13952e-163	-0.396747	0.0211071	-0.926411	2.58548e-41	-0.439774	9.68169e-08	-0.616983	1.1478e-11	-0.47335	2.977e-05	-0.58708	4.36708e-08	CRG1; regulator of G-protein signaling
CNA01160	-1.56363	1.36993e-16	0.308659	0.161864	-0.249841	0.0201049	-0.0653813	0.685012	0.794532	1.58399e-16	-0.0120608	0.965079	-0.0157816	0.961941	LSDR putative
CNA01170	0.311878	0.11329	-0.0357962	0.925495	-0.400874	0.0058174	-0.286256	0.105147	-0.228861	0.210205	-0.106816	0.711628	-0.0360944	0.919382	conserved expressed protein
CNA01180	-0.286242	0.0814198	-0.487276	0.0127773	-0.126662	0.324336	-0.316995	0.0175845	-0.179077	0.217233	-0.0424468	0.8783	-0.349391	0.0419943	RCK2; serine/threonine-protein kinase putative
CNA01200	0.421311	0.173273	-0.251837	0.598189	-0.459924	0.0686145	-0.952584	0.000333785	-0.467229	0.106818	-0.34886	0.279724	-0.228734	0.557281	conserved expressed protein
CNA01210	-0.163297	0.473085	-0.382205	0.193475	-0.234723	0.213913	-0.362798	0.0718616	-0.390672	0.0508894	-0.336977	0.147622	-0.309406	0.258039	expressed protein
CNA01220	0.429964	0.0513456	-0.0814999	0.843851	-0.275062	0.136469	0.0707544	0.777233	-0.084267	0.743725	0.196253	0.437115	0.213368	0.423334	cyclophilin putative
CNA01230	0.0556253	0.744451	0.118755	0.635917	-0.208574	0.0112179	0.0373738	0.787896	0.0526686	0.678799	-0.0455397	0.846924	-0.0715101	0.731485	ubiquitin activating enzyme putative
CNA01250	0.335441	0.038587	-0.0362846	0.907343	-0.306322	0.00348895	0.0605544	0.70541	-0.221747	0.0951471	-0.0642126	0.783797	-0.102739	0.681053	ubiquinone biosynthesis methyltransferase putative
CNA01260	-0.0455242	0.855693	-0.347686	0.0838643	-1.37557	2.20798e-35	-0.672673	5.2696e-09	-0.550752	2.54796e-06	-0.724319	7.9562e-08	-0.277236	0.125105	expressed protein
CNA01270	0.354565	0.0187055	0.0368452	0.901875	0.0147626	0.912393	0.112796	0.37391	-0.00658237	0.970701	0.0282166	0.906785	-0.0757098	0.734863	U1 snRNP 70K protein (short form) putative
CNA01290	-0.122353	0.738211	0.966767	0.0242648	1.64776	8.05268e-17	1.04341	1.19726e-05	2.01958	2.13122e-23	0.810525	0.00436161	0.730879	0.00823741	rRNA processing-related protein putative
CNA01310	-0.0250535	0.915878	0.0741451	0.823233	0.85241	1.969e-16	0.44848	0.000548775	0.387823	0.0047638	0.251448	0.247043	0.16551	0.469013	phosphoribosylamidoimidazole-succinocarboxamide synthase putative
CNA01320	-1.52607	2.29112e-09	0.272282	0.630711	0.115213	0.771642	-0.0472556	0.92671	0.108702	0.817916	-0.00129787	0.999637	0.106686	0.877513	hypothetical protein
CNA01330	0.909329	8.75387e-08	-0.153627	0.58555	-0.601763	1.89799e-07	-0.166381	0.263139	-0.277732	0.0520197	-0.228745	0.218276	-0.19251	0.367445	actin ii (centractin-like protein) putative
CNA01340	-0.612927	0.00939422	0.124665	0.796423	0.26217	0.272835	0.281855	0.290533	0.304049	0.275013	0.172167	0.637943	0.251605	0.496776	cytoplasm protein putative
CNA01350	-0.695759	3.78981e-07	-0.0863949	0.74783	0.570501	7.15281e-12	0.0949184	0.465335	0.10505	0.425898	-0.0400784	0.870817	0.157976	0.398533	splicing factor Prp8 putative
CNA01360	-0.282907	0.137955	0.119355	0.706717	0.762257	2.20164e-12	0.260542	0.0857195	0.255392	0.113123	0.187193	0.461042	0.143843	0.633361	conserved hypothetical protein
CNA01370	1.63674	6.91574e-26	0.407251	0.0931569	-0.141366	0.123032	0.285595	0.0041417	0.18877	0.0646207	0.285173	0.145996	0.273828	0.0779192	expressed protein
CNA01380	-0.180996	0.269226	-0.19336	0.424373	0.147042	0.190568	0.0507006	0.747486	-0.0147189	0.93682	0.0493073	0.851287	0.0203457	0.948082	peptidase putative
CNA01400	-1.03365	3.15645e-07	-0.398061	0.238707	-0.0394576	0.882873	-0.392913	0.0954058	-0.352275	0.14354	-0.29064	0.30376	-0.113576	0.772377	expressed protein
CNA01410	0.586121	0.186407	0.0390641	0.966128	0.0608336	0.904877	-0.307241	0.541045	-0.155606	0.781008	-0.377618	0.484022	-0.2987	0.637864	hypothetical protein
CNA01420	1.29704	6.46557e-14	-0.444823	0.0918865	0.0254969	0.876626	-0.310899	0.0545034	-0.148101	0.357262	-0.248771	0.257545	0.283089	0.126202	oxidoreductase putative
CNA01440	-1.30389	0.13142	-0.0540535	1	0.780571	0.446706	0.204088	0.901785	0.0728083	1	0.247126	1	-0.166812	1	hypothetical protein
CNA01450	-0.670459	0.00023387	-0.303339	0.364845	0.179493	0.319159	-0.395013	0.0365424	-0.204138	0.327493	-0.162432	0.561764	-0.160273	0.660294	SP1; Putative zinc finger transcription factor
CNA01460	-0.340628	0.0227626	-0.0333563	0.921892	-0.624492	3.71878e-11	-0.154279	0.245712	-0.249157	0.0442851	-0.109354	0.613429	-0.360404	0.0221276	expressed protein
CNA01470	1.07425	1.06565e-10	-0.191419	0.443839	-0.566487	4.44709e-09	-0.481145	1.40083e-05	-0.140653	0.316499	-0.498044	0.000271142	-0.550827	3.54822e-05	glycosyltransferase putative
CNA01480	0.345388	0.0929695	-0.0164819	0.972006	-0.261958	0.0993907	-0.0799988	0.717814	-0.313649	0.0871436	-0.209976	0.370126	-0.111751	0.705863	hypothetical protein
CNA01500	-1.48158	2.46377e-16	-0.346186	0.0747191	-0.0869788	0.459086	-0.2076	0.0827255	-0.0802933	0.57942	-0.429927	0.00309493	-0.203069	0.298453	AOX1; alternative oxidase 1
CNA01510	0.533289	0.0124907	0.113264	0.765089	0.245538	0.138998	0.170505	0.419448	-0.0919104	0.704062	-0.0504964	0.878778	0.115398	0.71018	expressed protein hexose transport-related protein putative
CNA01520	1.46229	1.12671e-18	-0.129922	0.650232	-0.377904	0.000981222	0.0131506	0.947738	-0.7355	1.06829e-08	-0.207824	0.245694	-0.543695	0.00150327	conserved expressed protein
CNA01530	0.80356	7.48121e-07	0.161322	0.521409	0.0680064	0.616308	0.393059	0.00074226	0.176501	0.19462	0.110349	0.594411	0.301813	0.0537206	glutamate biosynthesis-related protein putative
CNA01540	-1.28154	6.97863e-06	0.901852	0.0523455	1.13899	3.80991e-05	0.819035	0.00847917	1.78199	2.91746e-15	0.4834	0.2032	0.410839	0.338436	DBP8; conserved hypothetical protein
CNA01550	-0.919273	2.04883e-05	-0.0207552	0.972006	0.13004	0.624103	-0.0255699	0.942954	-0.209266	0.495991	-0.0112962	0.9797	-0.186724	0.644748	hypothetical protein
CNA01580	0.720226	2.51585e-05	-0.106596	0.724637	0.107208	0.457337	-0.119027	0.54696	0.0800861	0.659243	-0.142313	0.51103	-0.0272695	0.941302	LIV6; putative endovacuolar system protein
CNA01590	0.847412	0.000834347	-0.384324	0.272191	-0.279123	0.206404	-0.353546	0.150056	-0.729853	0.00194417	-0.407661	0.126278	-0.179046	0.62078	peroxisome assembly protein putative
CNA01600	2.55193	8.56978e-16	-0.0922856	0.851984	0.607138	0.000967762	0.321919	0.197755	0.505416	0.0217708	0.361294	0.174317	0.579316	0.0231637	conserved hypothetical protein
CNA01610	0.66405	0.000673269	-0.460559	0.072159	-0.760748	5.12339e-07	-0.526496	0.00162282	-0.529901	0.00187339	-0.29809	0.21287	-0.421851	0.0409231	expressed protein
CNA01620	0.0228014	0.94235	-0.148881	0.726845	0.487489	0.00424578	-0.03481	0.911683	-0.131884	0.643675	-0.0353177	0.933247	-0.0528811	0.911909	conserved expressed protein
CNA01630	0.242144	0.360203	-0.228122	0.502538	-0.225296	0.19809	-0.201181	0.352926	-0.356926	0.0786034	-0.335088	0.142466	-0.234319	0.3618	conserved expressed protein
CNA01640	-0.0515561	0.770331	-0.0664065	0.804904	-0.364147	7.7073e-06	0.13518	0.222259	-0.240054	0.0175269	-0.300562	0.0607662	-0.0884009	0.671014	glutamate carboxypeptidase protein putative
CNA01650	2.03923	4.45986e-08	-1.18292	0.0031513	-1.04558	0.000644944	-1.30498	6.14839e-05	-1.02719	0.00186561	-0.892333	0.00822973	-0.426559	0.281619	expressed protein
CNA01660	0.44857	0.0506803	-0.371444	0.268844	0.126197	0.544072	-0.299861	0.199421	-0.411465	0.0543316	-0.267761	0.305209	-0.262968	0.34277	conserved hypothetical protein
CNA01680	4.55474	5.06639e-207	-0.232737	0.188092	-1.25396	4.94786e-92	-0.391248	6.11339e-07	-0.674663	2.70976e-20	-0.382093	0.00501863	-0.819089	1.81777e-11	GPA2; heterotrimeric G-protein coupled receptor alpha subunit
CNA01690	-0.0648519	0.759457	-0.141059	0.644898	-0.58567	4.60804e-06	-0.232331	0.152153	-0.343916	0.0221707	-0.124585	0.622275	-0.232709	0.330267	carboxyl-terminal proteinase putative
CNA01700	-1.10563	4.51439e-11	0.080585	0.839067	-0.218775	0.233883	0.104246	0.657915	-0.25829	0.215099	-0.152766	0.574617	-0.0513053	0.898324	FYV10; putative fyv10 protein homolog
CNA01710	-0.0869503	0.671119	0.214871	0.441725	-0.0813724	0.601507	0.336401	0.0128777	-0.0650923	0.741515	0.0676643	0.792422	0.11516	0.643783	retrograde transport endosome to Golgi-related protein putative
CNA01720	-1.64244	2.48761e-22	0.257716	0.424373	0.579261	3.23548e-05	0.497702	0.000540738	0.336282	0.395488	0.193758	0.419423	-0.337022	0.109662	expressed protein
CNA01730	-0.360572	0.153548	0.215383	0.626197	0.310339	0.132565	0.141656	0.622506	0.416615	0.0590421	-0.16994	0.641617	-0.01925	0.97123	cleavage/polyadenylation specificity factor putative
CNA01740	0.117191	0.531091	-0.0329474	0.915034	0.0593338	0.647613	0.0755025	0.619098	-0.0144702	0.939458	-0.0420648	0.873665	-0.0961593	0.676437	expressed protein
CNA01750	1.75647	3.99424e-09	-0.334487	0.427369	-0.280065	0.264155	-0.132902	0.691855	-0.306207	0.282021	-0.0584403	0.892526	0.122881	0.777186	conserved hypothetical protein
CNA01760	-0.206591	0.289078	-0.11686	0.743113	0.0432928	0.818832	-0.0369155	0.8737	-0.0397242	0.869548	-0.187855	0.416104	-0.251395	0.267864	UBP16; ubiquitin carboxyl-terminal hydrolase
CNA01770	-0.176676	0.396114	0.136044	0.695595	-0.211951	0.186101	0.0745337	0.728925	-0.120556	0.559696	0.0543547	0.863027	0.289411	0.182854	endoplasmic reticulum protein putative
CNA01780	-0.181371	0.35829	-0.280884	0.273947	-0.307808	0.029951	-0.244108	0.159428	-0.467085	0.00305155	-0.32041	0.090473	-0.182577	0.442983	hypothetical protein
CNA01790	-0.45623	0.001605	-0.16448	0.500033	-0.22125	0.0384503	-0.0894865	0.531904	-0.21379	0.0906173	-0.136316	0.463609	-0.0809858	0.72589	expressed protein
CNA01800	0.86541	0.0225307	0.414986	0.389529	0.151433	0.683683	0.290796	0.433578	0.273174	0.46847	-0.159809	0.786862	0.411833	0.306833	expressed protein
CNA01820	0.389237	0.0247921	-0.102066	0.716415	0.719166	3.4748e-16	0.211553	0.095763	-0.0177287	0.93072	0.158126	0.441731	0.2118	0.302544	GAT1; transcriptional activator putative
CNA01830	-0.428194	0.043212	0.125571	0.731846	0.725338	9.71808e-08	0.480262	0.00276834	1.02429	4.03025e-12	0.194766	0.440447	0.161694	0.570948	expressed protein
CNA01840	0.213732	0.341561	0.241128	0.455484	0.114557	0.551863	0.119457	0.812836	0.0916913	0.711674	0.263668	0.26074	0.487017	0.00982437	expressed protein
CNA01850	0.243378	0.16422	0.00793183	0.983994	-0.01948	0.902598	0.11425	0.456469	-0.0837998	0.617491	0.0570439	0.815209	0.0980632	0.678446	alcohol dehydrogenase putative
CNA01860	-0.350997	0.0795892	0.0609824	0.880442	0.0732329	0.74769	0.230144	0.241226	-0.258596	0.216779	0.246802	0.289545	0.00786415	0.986229	conserved hypothetical protein
CNA01870	-0.682043	1.56082e-05	-0.146999	0.624784	0.28344	0.0199496	0.285432	0.0407735	0.0603409	0.759192	-0.00610247	0.98471	0.0347901	0.926074	gamma-adaptin putative
CNA01880	-1.06751	0.0093163	-0.209597	0.836986	-0.106464	0.873115	0.37593	0.538866	-0.457275	0.495991	1.75031	6.64237e-07	-0.427014	0.608976	hypothetical protein
CNA01890	-0.0782155	0.824594	-0.559087	0.206912	0.105368	0.741551	-0.367567	0.265505	-0.213188	0.547587	-0.553054	0.0920972	-0.104597	0.853321	conserved expressed protein
CNA01900	1.31009	2.48963e-07	-0.151158	0.707654	0.238564	0.182627	-0.192159	0.410367	-0.0141212	0.966339	-0.108279	0.745649	-0.0590163	0.886064	conserved expressed protein
CNA01910	-0.647738	0.000375829	0.100076	0.791999	0.706494	3.1462e-07	0.308913	0.0857192	0.256563	0.180049	0.212124	0.412375	0.12257	0.714655	hypothetical protein
CNA01920	-0.957329	5.34115e-09	-0.0627584	0.871676	0.143659	0.380724	0.16051	0.39305	0.0941104	0.653132	-0.0432512	0.887882	0.0884623	0.781646	cactin putative
CNA01930	-0.000220423	0.999173	-0.623673	0.037104	-0.0243876	0.927879	-0.357845	0.128607	-0.558115	0.0141758	-0.262312	0.353384	-0.0482764	0.916834	expressed protein
CNA01940	0.140696	0.481101	-0.0419843	0.919265	-0.142694	0.342899	-0.040164	0.851392	-0.306263	0.0506585	0.12501	0.642728	0.0930895	0.744315	hypothetical protein
CNA01950	-0.129071	0.450802	0.210328	0.399923	-0.114824	0.322446	0.218049	0.0573704	0.129448	0.310268	0.0956198	0.670119	0.155384	0.492458	expressed protein
CNA01960	-0.120282	0.58738	-0.225947	0.454881	-0.632789	2.52942e-05	-0.260232	0.156706	-0.391957	0.0380737	-0.366331	0.0851743	-0.245414	0.290372	glycerophosphodiester phosphodiesterase putative
CNA01990	-0.67523	3.05428e-05	-0.166103	0.565999	-0.0293541	0.866781	-0.14962	0.401073	-0.326949	0.036965	-0.1731	0.417567	-0.127379	0.651515	conserved expressed protein protein phosphatase type 1 putative
CNA02000	-0.607069	0.00978042	-0.320727	0.388454	0.297119	0.131593	0.0267469	0.934108	-0.237781	0.366667	-0.0953829	0.797254	0.115107	0.779738	transcription regulator putative
CNA02010	1.5352	4.59357e-05	-0.179053	0.765733	-0.484329	0.142	-0.495553	0.171609	-0.576838	0.108808	-0.352087	0.404262	-0.437052	0.308225	expressed protein
CNA02020	-0.141273	0.665748	-0.557435	0.148057	-0.12601	0.675201	-0.127829	0.71948	-0.166602	0.632054	-0.0941159	0.831205	-0.113858	0.817131	conserved hypothetical protein
CNA02030	-0.307006	0.139823	0.0598402	0.876454	0.643773	3.02499e-07	0.236967	0.176078	0.149475	0.419224	0.238207	0.269983	0.115859	0.727288	ubiquitin carboxyl-terminal hydrolase 2 putative
CNA02040	-1.49351	3.50988e-21	-1.8239	7.93972e-20	-1.73645	3.45892e-40	-1.94243	5.59006e-44	-1.4793	4.1285e-19	-1.16515	3.26507e-14	-0.176971	0.385437	FRE4; ferric reductase transmembrane component putative
CNA02050	-1.10348	1.0504e-07	-0.686888	0.0600622	-0.817851	0.00043799	-0.792515	0.00202453	-0.562311	0.035177	-0.82565	0.00176651	0.164235	0.682807	L-cystine transporter putative
CNA02060	0.133735	0.630483	-0.694606	0.0278907	-0.421813	0.0547328	-0.481177	0.0432073	-0.391002	0.14354	-0.500757	0.0497748	0.0299736	0.953871	hypothetical protein
CNA02080	-0.763729	0.00157926	0.23174	0.614386	0.417273	0.0661275	0.234417	0.448569	0.299846	0.293666	0.00559699	0.991732	0.225414	0.55518	hypothetical protein
CNA02090	-0.555276	0.0155959	-0.280787	0.484572	-0.321063	0.164641	0.0866743	0.788377	-0.246894	0.397504	-0.37793	0.188724	-0.345422	0.285342	vesicle-associated membrane protein 712 putative
CNA02100	0.820106	1.97537e-09	0.450828	0.0316278	-0.287376	0.000335553	0.255405	0.00590644	0.0123523	0.93682	0.152965	0.438494	-0.0459867	0.850935	RPN11; DNAj protein putative
CNA02120	1.22642	0.000265677	-0.564306	0.201626	-1.40098	3.5705e-06	-0.553991	0.0888805	-0.677775	0.0366685	-0.776978	0.0196548	-0.530929	0.194894	hypothetical protein
CNA02130	-0.378246	0.0506803	0.132549	0.713262	-0.072935	0.7233	-0.034625	0.896737	0.00488913	0.986139	0.0240053	0.945977	-0.114043	0.720327	hypothetical protein
CNA02140	-0.940152	1.14108e-05	0.350709	0.339656	0.0557901	0.849586	0.0124307	0.970671	-0.166361	0.599828	0.0959479	0.807351	-0.142679	0.73632	conserved hypothetical protein
CNA02150	-0.224414	0.39744	-0.19045	0.670517	0.0304797	0.919216	-0.268126	0.372111	-0.156504	0.613667	-0.16717	0.655775	-0.199834	0.595605	expressed protein
CNA02170	0.412905	0.0130255	-0.0427952	0.903267	-0.646166	2.35878e-08	-0.37433	0.00382424	-0.324288	0.0136516	-0.258343	0.224663	-0.150338	0.547741	peroxisome organization and biogenesis-related protein putative
CNA02180	-0.723284	4.83075e-05	-0.0520939	0.891035	-0.195726	0.248762	-0.135085	0.519671	-0.233729	0.220635	-0.269194	0.227028	-0.0617362	0.859085	cytoplasm protein putative
CNA02210	-0.0588924	0.808573	0.128777	0.714876	-0.0155935	0.945586	-0.0826863	0.738327	0.119706	0.593681	-0.0204473	0.952162	-0.0401651	0.921115	conserved hypothetical protein
CNA02220	0.62313	7.91949e-06	0.431734	0.00612861	0.333526	8.27638e-09	0.598573	7.54315e-15	0.207147	0.009135	0.443523	0.000104667	0.328915	0.0140633	RPL30; large subunit ribosomal protein L30e
CNA02230	-0.0497804	0.817595	0.407193	0.0763955	-0.0416407	0.814004	0.324045	0.0225116	0.125884	0.472082	0.194545	0.43254	0.224561	0.331204	chaperone putative
CNA02240	0.219547	0.557881	0.392495	0.378143	0.2037	0.53881	0.460575	0.126397	0.088264	0.842867	0.135436	0.778454	0.105663	0.853287	conserved hypothetical protein
CNA02250	1.82015	1.25041e-36	-0.00105368	0.997676	-0.113824	0.220451	-0.0531842	0.69254	-0.441922	2.78543e-06	-0.0784262	0.685125	0.0825526	0.686686	AMT1; low-affinity ammonium transporter
CNA02260	2.13744	2.18478e-33	0.0252853	0.941505	0.179713	0.0771872	0.311895	0.00424658	-0.120045	0.383678	0.0649852	0.772561	0.14466	0.445027	8-amino-7-oxononanoatesynthase putative
CNA02270	-1.30953	8.34119e-12	0.000818164	0.998348	0.972965	1.10846e-24	0.581081	5.3862e-06	0.166126	0.281724	0.474714	0.00274256	0.59543	0.000563996	3-isopropylmalate dehydratase putative
CNA02290	-0.624049	1.15041e-05	0.310058	0.106049	0.838953	3.53896e-23	0.611965	2.51443e-09	0.289986	0.0128315	0.438209	0.00110311	0.247479	0.114905	isoleucine-tRNA ligase putative
CNA02300	-0.0128459	0.964049	-0.437407	0.187541	-0.0980207	0.688832	-0.359832	0.146193	-0.347792	0.181339	-0.182041	0.568519	-0.124245	0.75352	YAP1; hypothetical protein
CNA02310	0.294668	0.237722	-0.521327	0.0861389	0.0155328	0.95217	-0.28052	0.227235	-0.489654	0.0274766	-0.236357	0.394241	-0.174819	0.652565	hypothetical protein
CNA02330	-0.416925	0.12778	0.55999	0.103125	0.775271	0.000248562	0.538476	0.0275872	0.929163	1.20152e-05	0.32796	0.377248	0.215343	0.593662	mRNA-nucleus export-related protein putative
CNA02340	0.455638	0.0602985	0.162764	0.714518	-0.195051	0.373255	0.197802	0.405414	0.0272676	0.935255	-0.0356379	0.933516	0.197937	0.538514	expressed protein
CNA02350	0.94328	1.49576e-05	-0.553051	0.0340771	-0.798436	9.57068e-07	-0.760841	6.2173e-06	-0.462119	0.00835411	-0.645557	0.000723008	-0.378109	0.0685474	Ras guanyl-nucleotide exchange factor putative
CNA02360	-0.311345	0.223648	-0.247103	0.541887	0.123914	0.619666	-0.082828	0.793974	-0.128953	0.669666	-0.109003	0.773459	0.0944557	0.840263	expressed protein
CNA02370	-4.68797	8.28803e-220	0.6288	0.0161792	0.349561	0.0761674	0.0385266	0.909739	-0.0635664	0.858113	0.307575	0.25781	0.0137472	0.981963	LYS9; saccharopine dehydrogenase (NADP+ L-glutamate-forming) putative
CNA02380	0.762764	0.00854934	-0.330551	0.444598	-0.262185	0.342316	-0.116204	0.757579	-0.376629	0.202381	-0.108306	0.798264	-0.00802055	0.989578	conserved hypothetical protein
CNA02390	-1.60557	1.32124e-17	0.0242369	0.967162	0.349375	0.0938209	0.0946331	0.765608	0.0585286	0.8715	-0.0392388	0.930121	-0.065553	0.90014	hypothetical protein
CNA02400	1.87685	7.28044e-23	-0.361857	0.065571	-0.491063	3.50274e-07	-0.363176	0.0010398	-0.14361	0.265562	-0.412365	0.00323154	-0.0227156	0.941302	conserved hypothetical protein
CNA02410	0.763521	0.00480689	0.105801	0.823233	0.011375	0.970303	0.135017	0.666422	-0.204196	0.492594	-0.118902	0.759924	-0.0892785	0.863742	transcriptional elongation regulator putative
CNA02420	-0.728693	2.13302e-05	0.296904	0.264804	-0.331529	0.0330612	-0.00498941	0.984596	-0.134288	0.514198	0.221595	0.305209	-0.059983	0.861845	rsec15 putative
CNA02450	0.055096	0.822112	0.312557	0.209824	0.858984	3.49252e-16	0.629936	8.542e-07	0.57877	5.816e-06	0.418905	0.00940833	0.279763	0.138185	aspartate-semialdehyde dehydrogenase putative
CNA02460	1.57895	6.38514e-28	-0.612597	8.06603e-05	-0.690667	2.64884e-16	-0.634583	5.82818e-11	-0.836502	2.10318e-12	-0.536786	1.2833e-05	-0.667112	6.36365e-08	kinesin family member 21A putative
CNA02470	1.1074	1.39425e-05	-0.423679	0.265098	0.162008	0.47134	-0.188214	0.501028	-0.116489	0.710853	-0.137236	0.705941	-0.410174	0.137378	Fungal gamma tubulin complex family protein
CNA02490	0.191689	0.302506	0.247539	0.303619	0.209317	0.0940516	0.474992	0.00010382	0.324515	0.0165983	0.345925	0.0305588	0.0899867	0.743226	hypothetical protein
CNA02500	0.304552	0.429287	-0.464275	0.395956	-1.20833	0.000449003	-0.512851	0.186725	-0.00456286	0.993197	-0.223431	0.652687	-0.0348292	0.961941	conserved hypothetical protein
CNA02510	-0.192747	0.477744	-0.268596	0.517906	-0.0519222	0.855423	-0.7275	0.00293126	-0.0841141	0.797693	-0.558672	0.0385708	0.168837	0.644748	hypothetical protein
CNA02520	1.43128	1.65982e-31	-0.174811	0.457492	-0.497448	1.42681e-15	-0.0910891	0.436046	-0.0780307	0.41676	-0.323514	0.00538351	-0.56829	4.14585e-08	hypothetical protein
CNA02540	-0.52354	0.000495178	0.0551002	0.870537	-0.458735	8.80312e-06	-0.1731	0.199421	-0.328758	0.00654478	0.074927	0.765251	0.176495	0.358462	conserved hypothetical protein
CNA02550	0.87775	1.98242e-07	0.139986	0.619219	-0.274844	0.0248676	0.107592	0.508384	0.109938	0.521818	0.0725341	0.781462	0.23033	0.287981	IDI1; isopentenyl-diphosphate delta-isomerase putative
CNA02560	0.60661	0.0427508	-0.85673	0.0257636	-0.462906	0.0747242	-0.705479	0.0147934	-0.690023	0.014268	-0.354594	0.296675	-0.638703	0.0352813	expressed protein
CNA02570	0.527639	0.000917288	0.413199	0.0423007	0.951635	2.35767e-28	0.80431	9.46741e-17	0.560828	5.29679e-08	0.629324	8.51653e-07	0.381124	0.00662166	ILV2; acetolactate synthase putative
CNA02580	-1.30094	1.9406e-11	-0.505592	0.0231257	-1.11462	1.99237e-15	-0.984359	7.81493e-11	-0.518444	0.000825306	0.185459	0.389283	-0.686481	3.4609e-05	sorbitol dehydrogenase putative
CNA02590	1.02105	2.26915e-15	-0.0814212	0.760755	-0.468774	9.46332e-12	-0.0838286	0.479383	0.0353735	0.804808	-0.153205	0.368549	0.243851	0.0681224	mitochondrion protein putative
CNA02600	1.03766	6.69499e-10	-0.264864	0.268844	-0.548582	1.84994e-06	-0.415754	0.00169372	-0.373926	0.00537835	-0.340615	0.0405207	-0.177989	0.394254	nucleus protein putative
CNA02610	0.986981	1.57649e-05	-0.375016	0.257566	0.00787957	0.974411	-0.226237	0.309319	-0.168789	0.460746	-0.380514	0.0999029	-0.256154	0.409985	conserved expressed protein
CNA02630	-0.627435	0.000252405	0.134402	0.661424	0.0283997	0.876626	0.0655087	0.748792	0.166678	0.32738	-0.142745	0.565206	0.0846691	0.77737	conserved hypothetical protein
CNA02640	0.370422	0.142495	-0.17442	0.674852	-0.627898	0.00227152	-0.364047	0.130782	-0.430966	0.0692195	-0.194015	0.549627	0.246187	0.415614	expressed protein
CNA02650	-0.1438	0.561309	0.395009	0.177725	-0.204469	0.339136	0.147169	0.552587	0.00698857	0.983145	-0.0435615	0.917972	0.451622	0.0408414	methionyl aminopeptidase putative
CNA02660	0.856085	1.352e-09	0.512193	0.0156038	-0.155381	0.0907504	0.368605	7.6386e-05	0.155736	0.185446	0.282152	0.108269	0.389912	0.00651031	expressed protein
CNA02670	-1.30635	1.06552e-13	-0.026684	0.948506	0.632561	0.00562354	0.627406	4.74629e-06	-0.0516544	0.820124	0.0908191	0.776166	0.119956	0.678674	aerobic respiration-related protein putative
CNA02680	0.0797305	0.772575	-0.570941	0.0467221	-0.217596	0.284738	-0.282902	0.228443	-0.701414	0.000654426	-0.45711	0.0557478	-0.121938	0.736658	hypothetical protein
CNA02690	1.01736	4.30674e-11	0.195707	0.484747	-0.443582	9.31048e-06	0.00985189	0.953795	-0.0429417	0.800616	-0.0092296	0.975488	0.0884507	0.733734	conserved hypothetical protein
CNA02700	0.202358	0.218363	0.162905	0.524892	0.132387	0.191717	0.291916	0.00477203	0.245755	0.0224069	0.122202	0.505426	-0.130945	0.496506	t-complex protein 1 eta subunit (tcp-1-eta) putative
CNA02710	0.27876	0.272526	0.0133219	0.981308	-0.483168	0.023479	-0.345291	0.145834	-0.393445	0.0898614	-0.393992	0.125596	0.061473	0.89786	expressed protein
CNA02730	-0.245211	0.237722	-0.186943	0.605016	0.156654	0.38197	-0.424641	0.0336431	-0.118315	0.64963	-0.158384	0.557302	-0.225216	0.405265	expressed protein
CNA02740	-1.06626	1.4114e-10	0.196248	0.474733	-0.0617958	0.7533	0.279188	0.0617552	0.365064	0.0114418	0.199889	0.35999	0.160558	0.491641	NAB2; putative nuclear polyadenylated mRNA-binding protein
CNA02750	0.455659	0.00422287	0.313893	0.183208	-0.276353	0.000611563	0.19623	0.0707282	-0.00892921	0.955188	0.0407193	0.8693	-0.0929005	0.672382	cytoplasm protein putative
CNA02760	0.842729	4.63975e-06	-0.0158284	0.971294	-0.377405	0.00597372	-0.0395411	0.856189	-0.0381393	0.867494	-0.00449629	0.98919	0.265484	0.253474	oligoribonuclease putative
CNA02770	-0.622627	0.0420148	0.269106	0.624835	-0.0388106	0.927879	0.191715	0.637902	0.0594442	0.915169	-0.217444	0.664805	0.17274	0.760444	conserved hypothetical protein
CNA02780	0.1982	0.246503	-0.159023	0.545014	-0.529688	8.37634e-07	-0.298235	0.0174129	-0.458799	0.000185264	-0.311085	0.0546111	-0.310855	0.0522047	aminopeptidase putative
CNA02790	0.691599	0.120848	-0.486139	0.465275	-0.092275	0.846143	-0.255237	0.606529	-0.138378	0.800159	-0.0614505	0.927888	-0.0206424	0.981668	expressed protein
CNA02800	-0.136723	0.473085	0.435883	0.0359209	0.506265	1.41681e-05	0.578695	3.49886e-06	0.675744	2.44018e-07	0.297869	0.0856621	0.290209	0.10854	zinc-finger protein zpr1 putative
CNA02810	2.01646	1.48774e-43	-0.115176	0.647737	-0.763856	5.01972e-19	-0.24422	0.0152887	-0.399306	2.91888e-05	-0.30008	0.0257438	-0.393336	0.00241014	RAS1; RAS small monomeric GTPase putative
CNA02820	0.289125	0.106704	-0.111862	0.70152	0.170366	0.159995	0.0569598	0.748792	-0.147417	0.337106	-0.0386963	0.881891	-0.0687506	0.817131	hypothetical protein
CNA02830	-3.02824	3.08953e-89	-0.448628	0.135192	-0.90957	7.04724e-10	-0.484501	0.0013933	-0.304849	0.0491902	-0.542138	0.00143773	0.317778	0.0971238	heat shock protein putative
CNA02850	0.128403	0.644141	0.0185984	0.970849	0.320909	0.0792423	0.0948655	0.716432	0.292466	0.155195	0.00343527	0.993587	0.115716	0.746155	RAD5; hypothetical protein
CNA02860	1.09626	1.13879e-06	-0.208498	0.538744	0.0733005	0.728379	-0.111342	0.646353	0.172229	0.419928	0.0351515	0.918554	0.0966491	0.767614	gamma-tubulin complex component 2 (gcp-2) putative
CNA02870	-0.771688	0.00035026	-0.0553683	0.901109	-0.49167	0.008394	-0.438952	0.0371491	-0.430004	0.0439046	0.279648	0.279724	-0.294557	0.284325	hypothetical protein
CNA02880	0.0949151	0.746009	0.0178768	0.973092	-0.428547	0.0346539	-0.396408	0.100417	-0.379676	0.112808	-0.257878	0.469707	-0.059178	0.898096	High-affinity nicotinic acid transporter putative
CNA02890	-0.753205	3.00241e-07	0.348356	0.0800005	0.540704	1.51639e-08	0.757639	8.54706e-13	0.688282	4.50145e-11	0.380373	0.0210669	0.280923	0.110092	chaperone activator putative
CNA02900	-1.52933	5.84386e-20	0.308502	0.255181	-0.110309	0.578087	0.0604134	0.799533	0.161953	0.434249	0.105985	0.712545	-0.493257	0.0316636	CMT2; hypothetical protein
CNA02920	0.100623	0.684391	-0.150517	0.658453	-0.238771	0.14611	-0.43034	0.0139241	-0.291102	0.11655	-0.466803	0.0227496	-0.313809	0.210104	protein-vacuolar targeting-related protein putative
CNA02930	0.529759	0.0661049	-0.330739	0.452663	0.315757	0.192579	0.0603458	0.867971	-0.192335	0.553117	-0.0330508	0.943987	0.146223	0.733037	conserved hypothetical protein
CNA02940	-0.971119	3.42636e-08	-0.09289	0.796907	0.512942	3.17394e-05	0.404505	0.00459207	0.322916	0.0314797	0.171883	0.446909	0.0177569	0.961941	3-hydroxyisobutyryl-CoA hydrolase putative
CNA02960	0.232956	0.286238	-0.315751	0.398745	-0.470537	0.00431384	-0.661511	0.000216512	-0.444046	0.0169321	-0.516195	0.0108874	-0.364161	0.10331	hypothetical protein
CNA02980	-1.22907	0.00178955	0.225564	0.790678	-0.626915	0.216541	-0.345241	0.574701	-0.381704	0.538258	-0.108136	0.890353	-0.372883	0.616284	conserved hypothetical protein
CNA02990	-1.45153	4.3389e-08	-0.171352	0.808233	0.298764	0.397277	-0.117332	0.814091	-0.138715	0.79433	0.469561	0.257545	-0.136208	0.838337	expressed protein
CNA03000	-0.8371	1.52208e-08	0.508492	0.0351458	0.0292674	0.852042	0.383224	0.00168121	0.471233	5.49972e-05	0.197326	0.372152	0.215489	0.314299	DNA repair-related protein putative
CNA03010	-0.818879	0.0239906	0.334315	0.626496	-0.133303	0.799157	-0.18695	0.756313	-0.165131	0.782812	0.163246	0.800638	0.0134574	0.988921	conserved hypothetical protein
CNA03020	-0.619013	0.0044844	0.180499	0.661915	0.0296781	0.920688	0.117607	0.687985	0.0193573	0.958561	0.23726	0.414474	0.199468	0.551956	hypothetical protein
CNA03030	0.351963	0.0323118	0.457592	0.0456809	-0.261079	0.00929612	0.234654	0.0421325	0.0881597	0.598617	0.0897095	0.739305	0.262256	0.12708	arp2/3 complex 16 kda subunit (p16-arc) putative
CNA03040	-0.104592	0.551795	0.0214211	0.948506	0.230976	0.0122845	0.190047	0.100074	0.0802186	0.565935	0.139285	0.463092	0.136495	0.473249	ER to Golgi transport-related protein putative
CNA03050	0.451441	0.207553	0.380483	0.412947	0.551828	0.0342141	0.333125	0.322394	0.495794	0.103597	0.439819	0.198133	0.593765	0.0628833	ubiquitin-protein ligase putative
CNA03060	-0.660137	0.124884	0.410531	0.565408	-0.422914	0.420096	-0.345772	0.561544	0.185937	0.759321	-0.242366	0.7348	-0.0770123	0.936727	hypothetical protein
CNA03070	-0.373659	0.0919548	-0.194716	0.604836	0.346794	0.0425247	-0.103647	0.700703	-0.073096	0.79433	-0.0633876	0.858983	0.023583	0.961941	hypothetical protein
CNA03090	0.172258	0.335627	0.126578	0.649223	-0.0580096	0.675201	0.217327	0.0891614	-0.0038342	0.985806	-0.140662	0.486237	-0.00529529	0.987212	conserved hypothetical protein
CNA03100	-0.498069	0.0419387	0.00963573	0.988401	0.49606	0.0151621	0.159607	0.598437	0.0599967	0.877686	0.0663754	0.877845	-0.062203	0.9058	single-stranded DNA specific endodeoxyribonuclease putative
CNA03110	-0.874665	6.68273e-08	0.343067	0.144159	0.442706	0.000433535	0.49467	0.000554417	0.422074	0.021357	0.224666	0.300837	-0.183678	0.451944	hypothetical protein
CNA03120	-0.619354	0.020189	0.130925	0.801691	0.509348	0.0203514	0.289735	0.319515	0.613032	0.0104869	0.151171	0.707204	0.0654681	0.91176	hypothetical protein
CNA03130	0.989957	1.16867e-07	0.27908	0.233587	-0.0476164	0.776686	0.0869431	0.636394	0.153367	0.381394	-0.157358	0.490252	0.0620087	0.856246	anon-23da protein putative
CNA03140	1.00572	8.02331e-07	-0.523504	0.0549288	-0.459442	0.00448035	-0.612306	0.000377521	-0.591432	0.00133183	-0.476619	0.0195878	-0.502644	0.0062738	SIP4; protein phosphatase 2A regulatory B subunit putative
CNA03150	0.763841	0.000177097	-0.26035	0.392737	-0.243957	0.192526	-0.511423	0.00604877	-0.408403	0.0437455	-0.409244	0.0601344	-0.148489	0.629712	hypothetical protein
CNA03160	-0.39154	0.0122548	0.388753	0.0214593	1.13199	3.71551e-92	0.911439	2.57589e-32	0.751694	4.29444e-25	0.654685	2.03061e-10	0.515466	1.50328e-06	heat shock protein sks2 (heat shock cognate protein hsc1) putative
CNA03170	-0.528928	0.000497165	-0.174742	0.49768	-0.58602	2.41254e-07	-0.110497	0.515554	-0.137017	0.371884	-0.292864	0.0821119	-0.107743	0.709707	conserved hypothetical protein
CNA03180	-1.78651	2.51747e-35	-0.017658	0.968638	0.353474	0.00231056	0.372863	0.0220918	0.0821471	0.711878	-0.410852	0.0159918	0.051476	0.888648	expressed protein
CNA03190	-0.454618	0.00192287	0.101406	0.683581	0.364754	4.7934e-06	0.300615	0.00209195	0.242424	0.0178196	0.161802	0.341846	0.0646692	0.767049	hypothetical protein
CNA03200	-0.527253	0.0444538	-0.0960631	0.86509	0.45591	0.0637058	0.162597	0.631236	0.072458	0.858113	0.226204	0.527146	0.100812	0.838337	ubiquitin-dependent protein catabolism-related protein putative
CNA03210	0.118113	0.508087	0.109706	0.671893	-0.147172	0.159057	0.0844979	0.545164	0.128457	0.306551	-0.0902856	0.670167	-0.157221	0.395436	3'(2')5'-bisphosphate nucleotidase putative
CNA03220	1.40243	4.61093e-06	0.0919153	0.863268	-0.296988	0.239658	-0.0906068	0.790134	-0.247434	0.409167	0.060223	0.888034	0.0659924	0.897985	expressed protein
CNA03240	-0.731554	0.000299462	-0.176377	0.633185	0.176228	0.325642	-0.142349	0.53997	-0.0399911	0.891576	0.0231762	0.946147	-0.261094	0.348093	hypothetical protein
CNA03250	0.334087	0.154402	0.233477	0.477415	0.136817	0.500959	0.159316	0.492607	0.187208	0.435171	0.291756	0.216684	0.358892	0.115015	hst3 protein putative
CNA03280	-0.781722	0.00042721	-0.394823	0.283144	0.464633	0.0119772	-0.000360548	0.999071	-0.158492	0.582513	-0.14296	0.695322	0.0266041	0.959472	GCN5; transcriptional activator gcn5 putative
CNA03290	-0.5908	0.0556921	-0.149133	0.792842	-0.160522	0.628208	-0.362769	0.286909	-0.0912405	0.831753	-0.0210208	0.968289	-0.55153	0.127711	hypothetical protein
CNA03300	-0.197456	0.67699	0.13154	0.855384	0.150496	0.729713	0.374832	0.359407	0.594247	0.0981348	0.350052	0.450547	-0.122662	0.871734	hypothetical protein
CNA03310	-0.397485	0.0467692	-0.262317	0.392737	0.288521	0.0603662	0.0596751	0.804086	-0.0895383	0.707887	-0.0762539	0.833198	0.00110687	0.999602	protein-nucleus import-related protein putative
CNA03320	-1.67652	6.58429e-10	0.519627	0.304259	-0.310037	0.469878	-0.180745	0.731061	-0.51546	0.254387	-0.0400601	0.951972	-0.227212	0.725908	conserved hypothetical protein
CNA03330	0.278302	0.075546	0.500016	0.000598566	0.617762	1.80495e-27	0.890209	1.06865e-27	0.438816	2.58261e-10	0.608831	1.09103e-09	0.238697	0.0984542	UBI1; ubiquitin-carboxy extension protein fusion putative
CNA03340	0.255955	0.321536	0.0311742	0.956396	0.115142	0.627362	0.0125116	0.96755	0.0155071	0.966373	-0.0483522	0.901331	-0.162302	0.661367	MED6; expressed protein
CNA03350	0.193754	0.303667	-0.305216	0.183613	-0.577719	5.47668e-06	-0.463488	0.000480404	-0.665476	2.31959e-06	-0.253336	0.164731	-0.199392	0.328723	conserved hypothetical protein
CNA03360	2.11563	2.24148e-23	-0.22053	0.447026	-0.491338	0.000609666	-0.279949	0.100324	-0.392545	0.0155965	-0.132392	0.611451	-0.097288	0.75173	conserved hypothetical protein
CNA03370	4.06867	1.28857e-30	-1.11448	0.000100688	-2.47227	2.9754e-26	-1.43707	1.3149e-10	-1.24124	3.6826e-08	-0.969396	1.75178e-05	-1.61137	1.29787e-12	expressed protein
CNA03380	0.814276	0.00188448	-0.224268	0.596553	0.0907619	0.730345	0.181924	0.506106	0.128804	0.6617	-0.0593937	0.882827	0.0519476	0.913549	endoplasmic reticulum protein putative
CNA03390	1.11299	1.7803e-07	-0.0914025	0.808605	-0.213136	0.226366	0.0213706	0.937637	-0.00411308	0.987752	-0.0662005	0.836072	-0.257541	0.309745	O-sialoglycoprotein endopeptidase putative
CNA03400	-0.749859	0.000129079	-0.10191	0.80997	0.476178	0.00311823	0.0519328	0.853598	-0.0288167	0.927479	0.117677	0.71016	-0.0601149	0.888747	TCO6; two-component-like sensor kinase
CNA03410	0.913408	1.84013e-05	-0.184954	0.603437	-0.188123	0.31252	-0.162902	0.457906	-0.479169	0.0104986	0.0465177	0.888779	-0.157831	0.608596	expressed protein
CNA03420	-0.74158	4.10537e-07	0.100112	0.738248	0.304718	0.00515832	0.378241	0.00139405	0.183378	0.198613	0.175489	0.373514	0.0445309	0.879107	Hob1p putative
CNA03430	-0.0581772	0.800236	-0.212704	0.483119	-0.408038	0.00699712	-0.185175	0.338523	-0.392251	0.0221664	-0.216912	0.346171	-0.126373	0.694287	hypothetical protein
CNA03450	1.54727	1.85459e-10	-0.197335	0.593351	-0.20908	0.308041	-0.397641	0.0686886	-0.232993	0.310489	-0.236637	0.387247	-0.266731	0.338436	expressed protein
CNA03460	1.38805	6.45124e-08	-0.00933801	0.986444	-0.266492	0.208157	-0.243603	0.326516	0.0274023	0.935255	-0.262215	0.358623	-0.365145	0.192989	tRNA isopentenyltransferase putative
CNA03470	-0.898482	7.79881e-06	0.264369	0.52579	0.138877	0.56761	0.22519	0.371335	0.0728218	0.814053	0.196553	0.515296	-0.0299417	0.953723	ribonuclease H putative
CNA03480	-1.78176	3.79678e-39	0.237007	0.293742	0.0852376	0.575119	0.466798	3.24709e-05	0.567237	1.3419e-06	0.16172	0.437301	0.165611	0.429552	conserved hypothetical protein
CNA03490	-0.36429	0.0387082	-0.181939	0.537211	-0.0412576	0.819781	-0.0615699	0.766781	-0.198863	0.244954	-0.164229	0.466793	-0.0732227	0.807759	conserved hypothetical protein
CNA03500	0.617937	1.02848e-05	-0.278496	0.16156	-0.260986	0.00208858	-0.268016	0.00580643	-0.243873	0.0121339	-0.154035	0.339425	-0.120979	0.519668	VAC8; beta-catenin putative
CNA03520	-0.691222	0.00698692	-0.0763615	0.880442	-0.521962	0.0280395	-0.0463609	0.901785	-0.167934	0.617925	-0.111273	0.780621	0.337026	0.267979	expressed protein
CNA03530	-1.5617	1.42396e-27	0.0351959	0.90995	0.364045	0.000276383	0.405208	0.000391582	0.419888	0.000933646	0.202223	0.295532	0.16961	0.379056	succinate dehydrogenase (ubiquinone) putative
CNA03550	-0.469418	0.0259752	-0.176424	0.648268	0.192338	0.346919	-0.0220114	0.94075	-0.547555	0.00908016	-0.228861	0.404954	-0.201978	0.514401	expressed protein
CNA03560	2.20446	1.87461e-29	-0.344337	0.138962	-0.468216	0.000430855	-0.482142	0.000691768	-0.364941	0.0133888	-0.455649	0.00940616	-0.812308	1.39709e-07	conserved hypothetical protein
CNA03580	-1.19703	7.94484e-09	0.181658	0.658935	0.550574	0.00283758	0.797853	1.85728e-05	0.518206	0.0115532	0.367665	0.185346	0.28374	0.3382	porphobilinogen synthase putative
CNA03590	0.6091	0.0168865	-0.075852	0.874139	0.0570403	0.831762	-0.066238	0.833943	0.177547	0.496693	-0.0407845	0.922198	0.146525	0.687331	hypothetical protein
CNA03600	0.896001	7.57227e-05	-0.0151266	0.969232	-0.0281872	0.86648	-0.0798119	0.664894	0.211823	0.163289	0.0671921	0.790357	0.0799201	0.764303	DNA topoisomerase II putative
CNA03690	0	1	0	1	0	1	0	1	0	1	0	1	0	1	unspecified product
CNA03700	1.43702	1	-1.62786	1	1.29414	1	0.124051	1	-1.63606	1	-1.78763	1	-1.8196	1	unspecified product
CNA03710	0	1	1.41142	1	0	1	0	1	1.33802	1	1.24913	1	0	1	unspecified product
CNA03720	0.199213	0.30191	-0.213813	0.425178	-0.112603	0.450257	-0.202146	0.220628	-0.169523	0.315005	-0.218033	0.281293	-0.0710728	0.80372	APT3; Aminophospholipid translocase putative
CNA03730	0.32781	0.0337786	0.171629	0.473012	-0.210834	0.0277806	0.182773	0.147669	-0.0270684	0.874547	0.0664199	0.759315	0.0162996	0.961426	proteasome subunit beta type 3 putative
CNA03740	1.04888	2.77418e-08	-0.030978	0.936552	0.633706	7.32698e-10	0.310788	0.0217771	0.500638	3.51932e-05	0.0860182	0.727403	-0.151086	0.572595	eukaryotic initiation factor 4F subunit P130 putative
CNA03750	-0.615805	0.0178601	-0.210571	0.684969	0.0187739	0.958167	-0.164504	0.654936	-0.0756193	0.872398	-0.0931476	0.849004	0.0774667	0.890109	conserved hypothetical protein
CNA03760	0.515256	0.0133945	-0.254466	0.410801	-0.222492	0.208098	-0.218765	0.29515	-0.279921	0.151294	-0.372666	0.0845286	-0.511059	0.0128297	1-phosphatidylinositol-4-phosphate 5-kinase putative
CNA03770	-0.767854	2.91111e-06	-0.21117	0.478541	-0.0892487	0.624804	-0.203967	0.267604	-0.17103	0.395699	-0.159795	0.528242	-0.158407	0.574597	CAF17; mitochondrion protein putative
CNA03780	-0.778577	0.0106885	0.631129	0.141363	0.566584	0.0695975	0.603416	0.0581754	1.41466	1.88511e-08	0.517928	0.151669	0.581841	0.119497	protein monoubiquitination-related protein putative
CNA03790	0.695736	0.000492971	0.116872	0.7311	0.234388	0.142094	0.186746	0.315201	0.270526	0.171625	0.0889721	0.776166	-0.0449283	0.906569	hypothetical protein
CNA03810	2.33244	1.39658e-50	0.376891	0.0166443	0.045165	0.63436	0.353336	0.000163024	0.192668	0.091131	0.0667882	0.753165	0.188744	0.202927	GLC3; 14-alpha-glucan branching enzyme putative
CNA03820	-0.877501	6.91516e-05	0.330646	0.370439	0.00519762	0.987016	0.266119	0.318817	0.746852	0.000130833	0.231856	0.563905	0.379184	0.164176	DPH3; conserved hypothetical protein
CNA03830	1.05386	1.00774e-05	-0.338406	0.356535	-0.255192	0.227505	-0.40311	0.0852955	-0.272763	0.254158	-0.358225	0.168053	-0.28992	0.315478	SLX1; conserved hypothetical protein
CNA03840	-0.137447	0.462634	-0.177212	0.514647	0.0884057	0.53769	0.0861806	0.617965	-0.204062	0.181339	-0.315482	0.090087	-0.322592	0.0730356	PKA1; protein serine/threonine kinase putative
CNA03850	-0.462279	0.114549	-0.588859	0.195045	-0.45884	0.128676	-0.537348	0.12564	-0.419877	0.22619	-0.36112	0.357655	-0.334907	0.495187	pyruvate dehydrogenase (acetyl-transferring) putative
CNA03860	-0.298282	0.163538	-0.21883	0.527575	-0.155653	0.444479	-0.244718	0.2899	-0.0366238	0.904302	-0.0115679	0.974319	-0.18467	0.559102	actin filament organization-related protein putative
CNA03870	0.758774	0.0926195	0.0169181	0.985542	0.128389	0.779953	-0.415107	0.396847	0.0270673	0.967159	-0.0916831	0.890813	-0.3733	0.537722	transformer-2-beta isoform 3 putative
CNA03880	0.454407	0.0139867	0.114965	0.716462	-0.491452	8.30564e-06	0.0513432	0.767982	-0.0107356	0.960459	-0.0339822	0.899449	-0.0722871	0.824186	conserved hypothetical protein
CNA03890	0.832623	0.000398635	-0.170054	0.62587	-0.237109	0.182621	0.0182967	0.945102	-0.041372	0.879214	-0.0968401	0.748349	-0.0975915	0.766817	cell division cycle protein 91 putative
CNA03900	0.408994	0.00486823	0.0527493	0.854028	0.0781069	0.418721	0.0291482	0.836609	-0.0695792	0.588357	-0.0507877	0.807075	-0.212876	0.15312	eukaryotic initiation factor 4F subunit P130 putative
CNA03910	0.217727	0.449028	-0.210925	0.626496	0.523846	0.00485611	0.0440229	0.896119	0.0133291	0.971049	0.0529879	0.904213	-0.29887	0.350135	mitochondrion protein putative
CNA03930	0.235324	0.348757	-0.48454	0.117779	-0.535217	0.00368525	-0.40668	0.0701265	-0.644918	0.00330884	-0.524132	0.0203715	-0.306556	0.278771	RING zinc finger protein putative
CNA03940	0.0540801	0.862385	-0.592562	0.0353205	-0.0992596	0.66826	-0.334147	0.127817	-0.367046	0.092927	-0.484766	0.0348942	-0.19831	0.572625	KIC1; ste/ste20/ysk protein kinase
CNA03950	1.50526	1.49508e-05	-0.160251	0.765089	0.627212	0.0038028	0.0917124	0.799533	0.458908	0.0781666	-0.0157272	0.974201	0.353561	0.287105	hypothetical protein
CNA03960	-3.21851	5.5289e-148	-0.465466	0.0242054	-0.653901	7.52852e-12	-0.649818	2.22472e-09	-0.471795	1.19265e-05	-0.415575	0.00221323	-0.590691	3.28534e-05	glyoxal oxidase precursor putative
CNA03970	-0.664085	0.000131284	-0.124014	0.719427	-0.432785	0.00774121	-0.220711	0.243793	-0.428504	0.0128315	-0.206818	0.38364	0.161981	0.55723	PPH3; serine/threonine-protein phosphatase catalytic subunit
CNA03990	-1.61438	2.42884e-16	0.595395	0.0012528	0.449796	0.00013655	0.553714	5.43121e-06	0.283735	0.045035	0.165675	0.437779	-0.0883605	0.74923	expressed protein
CNA04000	0.840379	5.82298e-09	-0.245894	0.204761	-0.151166	0.0846175	-0.176641	0.100704	-0.264214	0.00779117	-0.202036	0.197724	-0.468821	0.000303206	conserved hypothetical protein
CNA04010	-0.341515	0.10544	-0.060675	0.87858	0.0037021	0.988111	-0.0483611	0.858462	0.00361956	0.989291	-0.10477	0.725843	-0.0356484	0.934916	hypothetical protein
CNA04020	-3.11303	4.72697e-108	0.0709392	0.85184	0.050134	0.788228	0.106492	0.861426	0.557823	8.63579e-05	-0.0802949	0.780066	0.232855	0.281301	OFD1; putative oxidoreductase
CNA04030	-0.778603	2.80141e-05	0.0836814	0.832176	-0.0352598	0.879392	0.0147724	0.958749	-0.276207	0.202953	0.00775517	0.98238	0.204235	0.458729	CDC2801; cyclin-dependent kinase of PITSLRE subfamily
CNA04040	0.376309	0.117793	-0.0189591	0.972516	-0.0962859	0.68546	-0.269904	0.274384	-0.120951	0.665847	-0.160708	0.642689	0.0085531	0.986229	f-box/wd-repeat protein lin-23 putative
CNA04050	-0.0958874	0.536569	0.304053	0.0672738	0.864075	2.42638e-44	0.849622	3.03073e-26	0.632936	4.26926e-17	0.422877	0.00100191	0.260463	0.0389136	elongation factor 1-gamma (ef-1-gamma) putative
CNA04060	1.02768	1.44022e-13	-0.224985	0.417037	0.0433524	0.750965	0.0990391	0.431336	0.136365	0.193445	-0.0956552	0.593128	0.24584	0.0764255	methionine adenosyltransferase putative
CNA04080	0.499173	0.140658	-0.0797552	0.900021	0.523077	0.0356031	0.110618	0.780127	0.280704	0.404581	0.143889	0.753303	0.133287	0.794055	hypothetical protein
CNA04090	3.12994	5.41849e-36	-0.250675	0.507124	-0.632313	5.4194e-05	-0.320254	0.0848196	-0.277848	0.138849	-0.228534	0.438977	-0.0896236	0.790427	expressed protein
CNA04100	0.278657	0.216506	-0.0139814	0.976974	0.456567	0.00179402	0.35099	0.0366984	0.22634	0.235892	0.165018	0.516862	0.0492368	0.897668	choline-phosphate cytidylyltransferase putative
CNA04110	0.801307	3.05437e-06	-0.29541	0.183457	-0.207094	0.0846925	-0.171861	0.241551	-0.276597	0.0479449	-0.23956	0.176792	-0.451442	0.00784203	ER organization and biogenesis-related protein putative
CNA04120	-0.413444	0.0108385	0.0397277	0.904919	0.0441156	0.780954	0.052966	0.783152	0.113098	0.519469	-0.0643406	0.800638	-0.127317	0.596332	Type 2C Protein Phosphatase putative
CNA04130	-0.309263	0.161904	0.0886532	0.822999	0.322494	0.0404687	0.249375	0.182248	0.181431	0.387508	0.219057	0.378714	-0.0202991	0.961941	hypothetical protein
CNA04140	-0.043746	0.918417	0.6499	0.079071	1.14306	1.62073e-07	0.861979	0.00087165	1.64695	1.2657e-15	0.559383	0.0719928	0.565462	0.0796124	tRNA dihydrouridine synthase putative
CNA04150	-0.698657	0.000169145	-0.257472	0.463542	0.34149	0.0278159	-0.147302	0.524373	-0.113378	0.637531	-0.148246	0.594411	-0.0510127	0.902695	mitochondrion protein putative
CNA04160	1.12158	5.61661e-06	0.199298	0.59592	-0.270332	0.208737	0.0159176	0.957409	-0.157484	0.573136	-0.0350991	0.931323	0.0175062	0.97123	transporter putative
CNA04170	-0.314408	0.1804	0.450042	0.105725	0.207302	0.3089	0.473945	0.0129088	0.288627	0.189564	0.412144	0.0739493	0.469949	0.0310436	hypothetical protein
CNA04180	-0.387391	0.25971	0.0398094	0.958782	0.056742	0.893293	-0.230797	0.600622	0.0610422	0.909558	-0.0959303	0.870988	0.117641	0.84845	hypothetical protein
CNA04190	0.47348	0.00418631	-0.259029	0.268844	-0.429598	0.000143467	-0.409761	0.00156983	-0.37543	0.00424032	-0.223708	0.213519	-0.323534	0.0519322	AKR1; palmitoyltransferase putative
CNA04200	1.04656	2.55116e-05	-0.157413	0.728749	-0.573489	0.00718233	-0.306599	0.212235	-0.307308	0.218071	-0.287178	0.404954	0.139677	0.692969	ubiquitin-protein ligase putative
CNA04210	0.516081	0.0228602	0.038884	0.93484	-0.230892	0.245988	-0.0197176	0.947738	-0.0488039	0.875324	-0.0625059	0.863027	0.149472	0.651864	expressed protein
CNA04220	-0.822273	1.50164e-05	-0.0419491	0.922672	0.153242	0.387057	-0.0351385	0.893334	0.0100357	0.972324	0.00144029	0.997584	0.0160864	0.969505	hypothetical protein
CNA04230	-0.380625	0.0882459	0.167291	0.658075	-0.369799	0.0692496	-0.255263	0.328759	0.0358648	0.913184	-0.0305417	0.943695	0.0658109	0.873706	SSN801; general RNA polymerase II transcription factor putative
CNA04240	0.0043696	0.98154	0.485761	0.00910037	0.944981	5.39316e-39	0.744955	5.81917e-19	1.00927	2.71869e-35	0.527277	5.82573e-06	0.40164	0.00105576	IMD1; inosine-5'-monophosphate dehydrogenase
CNA04250	0.800382	0.000393531	-0.475778	0.123909	-0.0809576	0.73801	-0.300392	0.187503	-0.0910935	0.732873	-0.203511	0.453942	0.297766	0.249136	cyclin putative
CNA04260	0.624693	0.187238	0.288176	0.644208	0.148069	0.741608	-0.340425	0.474431	-0.117261	0.831753	0.124263	0.841162	0.163549	0.799031	hypothetical protein
CNA04270	-0.358329	0.0546545	0.0218068	0.963481	0.783323	1.5354e-11	0.270988	0.10362	0.180205	0.330532	0.380883	0.0464985	0.521122	0.00749292	NHP6B01; nonhistone chromosomal protein
CNA04280	0.295401	0.0439231	0.271176	0.181959	-0.0494642	0.628905	0.289096	0.00231267	0.149134	0.152083	0.147616	0.362688	-0.000609982	0.999602	t-complex protein 1 beta subunit (tcp-1-beta) putative
CNA04290	0.544373	0.000321458	-0.0673857	0.809457	0.146622	0.146585	0.214947	0.0577964	0.103605	0.4291	0.0285672	0.914146	0.0352385	0.89946	vacuolar ATP synthase subunit d putative
CNA04300	-0.145998	0.591567	0.701788	0.00542827	0.85317	5.91736e-07	0.547024	0.00650836	1.33891	8.61419e-18	0.227455	0.44259	0.270968	0.348093	art-4 protein putative
CNA04320	0.340468	0.0318046	-0.0170906	0.957038	0.0949512	0.302845	0.334962	0.000475805	-0.165355	0.12236	-0.00301739	0.991124	0.0503269	0.834937	cytoplasm protein putative
CNA04330	0.897401	0.0242079	-0.482865	0.358658	-1.5462	7.50793e-06	-1.08539	0.0030538	-1.18717	0.00158841	-0.81782	0.0425432	-0.845186	0.0338787	Isovaleryl-CoA dehydrogenase 2 mitochondrial precursor putative
CNA04340	-4.93939	5.52402e-260	0.121956	0.768341	0.728894	6.65035e-08	0.279128	0.140733	-0.0291598	0.925107	0.054655	0.882824	0.0959347	0.792548	mitochondrion protein putative
CNA04350	-0.194946	0.58034	0.697148	0.09752	1.13947	9.88498e-09	0.756726	0.001025	1.43442	4.34812e-11	0.740894	0.00288944	0.436321	0.165546	conserved hypothetical protein
CNA04360	-0.890127	4.02339e-06	-0.120561	0.621952	-0.493447	8.03272e-09	-0.156594	0.199853	-0.231374	0.0311587	0.0893872	0.640787	0.109771	0.598939	ISP6; Identified spore protein 6
CNA04370	-0.1887	0.252467	-0.0577739	0.823233	0.00295539	0.977197	0.343061	2.81168e-05	0.0949931	0.349311	0.0651727	0.758617	0.352356	0.00300767	GLN1; hypothetical protein
CNA04380	0.205872	0.386822	0.178859	0.596922	0.590458	0.00026278	0.312182	0.09761	0.733773	4.02736e-07	0.24089	0.298822	-0.0195095	0.963106	expressed protein
CNA04390	-0.414241	0.0720891	-0.0732473	0.875591	-0.00616853	0.983244	0.126174	0.657915	-0.0936064	0.763489	-0.178851	0.59724	-0.547097	0.0419217	expressed protein
CNA04400	1.22483	0.00103193	-0.402325	0.432488	0.00461477	0.991347	-0.113491	0.795772	-0.0509552	0.920134	-0.0874937	0.8693	0.336185	0.477047	LIV1; virulence related protein of unknown function
CNA04410	0.0770974	0.674472	0.12934	0.634343	-0.140152	0.203458	0.0895046	0.540145	-0.119754	0.38499	0.115561	0.551385	0.113172	0.600744	endoplasmic reticulum protein putative
CNA04420	-0.311533	0.0689182	0.0557558	0.855384	0.0580141	0.666109	0.218232	0.0745618	-0.0961396	0.515574	0.108746	0.594273	0.0923372	0.690869	oxidoreductase putative
CNA04430	-0.877536	6.44089e-09	-0.0812456	0.769871	0.265383	0.0037698	0.126938	0.324502	0.170718	0.153629	-0.0400611	0.870378	0.0217625	0.940309	RSE1; U2 snRNA binding protein putative
CNA04460	-1.74479	1.08782e-17	-0.00646447	0.994354	-0.870781	0.000984707	-0.349052	0.261442	-0.199765	0.560511	0.117203	0.780315	0.137546	0.759736	expressed protein
CNA04470	0.189777	0.426347	0.138046	0.719077	-0.459394	0.0117522	0.146223	0.534497	-0.010022	0.974111	0.0506928	0.88165	0.121589	0.737223	conserved hypothetical protein
CNA04480	-0.512484	0.00671624	-0.0740952	0.847641	-0.442138	0.00894042	-0.154973	0.517575	-0.40953	0.0320863	-0.33277	0.144008	-0.34119	0.141039	sterol metabolism-related protein putative
CNA04490	-0.275239	0.106348	-0.119891	0.682818	0.22583	0.0706011	0.040809	0.832517	-0.0173115	0.937623	-0.0121593	0.9668	0.0560332	0.857475	expressed protein
CNA04500	-0.518065	0.00488055	0.112865	0.751384	0.147184	0.405179	0.325839	0.055573	0.197353	0.311948	0.174341	0.478165	0.0635814	0.858247	endoplasmic reticulum protein putative
CNA04510	0.917792	4.88212e-08	0.362821	0.209824	-0.473592	8.6106e-05	0.0494433	0.791706	-0.0508984	0.794155	0.0185251	0.976813	0.0532081	0.877513	protein-vacuolar targeting-related protein putative
CNA04520	-1.27965	4.51433e-14	0.247423	0.429578	0.393599	0.0149861	0.577413	0.000177943	0.35785	0.0361629	0.46053	0.0115515	0.190726	0.466515	mitochondrion protein putative
CNA04540	0.405432	0.0675864	0.0128882	0.978938	-0.382569	0.0309017	-0.0113357	0.966416	-0.231464	0.29871	-0.138524	0.63455	-0.0701985	0.859085	expressed protein
CNA04550	0.808267	6.72636e-06	0.32978	0.209824	-0.0897083	0.575919	0.18162	0.265996	0.110417	0.534659	0.156052	0.500107	0.125476	0.659544	OST2; defender against cell death 1 (dad-1) putative
CNA04560	-3.3424	1.20269e-40	0.876452	0.0728767	-0.0295608	0.958167	0.242987	0.642662	-0.391966	0.477179	-0.159438	0.833441	-0.412582	0.578725	hypothetical protein
CNA04570	3.28073	1.11941e-80	-0.42114	0.0266898	-0.698931	2.16502e-13	-0.373831	0.00142687	-0.415568	0.000145682	-0.414321	0.00304417	-0.59144	0.000340727	conserved hypothetical protein
CNA04590	0.00725657	0.975206	0.301864	0.313601	-0.235388	0.111774	-0.0638425	0.77043	-0.17396	0.337722	-0.0657748	0.849004	-0.0397324	0.91426	conserved hypothetical protein
CNA04600	0.235715	0.213675	0.973612	1.67435e-05	1.31789	1.33134e-49	1.18628	8.43249e-37	1.69733	1.20979e-65	0.781716	1.37388e-10	0.615164	4.81665e-06	single-stranded DNA binding protein putative
CNA04610	0.773579	3.59174e-08	0.0418022	0.881275	-0.259415	0.000159058	0.308596	0.000511723	-0.0843381	0.424955	-0.0608877	0.747529	-0.0174106	0.954768	isocitrate dehydrogenase putative
CNA04620	-0.613603	0.0326747	0.0228812	0.973621	0.0511442	0.886001	0.15563	0.679046	0.147941	0.702464	0.358887	0.289545	-0.0481329	0.939585	hypothetical protein
CNA04630	-1.28518	0.223101	-0.246646	1	-0.108177	0.950722	-0.409677	1	0.968205	1	-0.286095	1	-0.301294	1	hypothetical protein
CNA04640	-0.0307219	0.884661	0.0581483	0.8414	0.363008	0.000119514	0.37357	0.000555831	0.0771141	0.622431	-0.0259626	0.920076	-0.129148	0.551575	expressed protein
CNA04650	0.178388	0.227417	-0.0555997	0.812549	0.0415211	0.590297	0.126332	0.12867	0.0195578	0.869066	0.00672931	0.974212	-0.0334835	0.877513	ACT1; actin
CNA04660	-0.427432	0.0298438	-0.416636	0.135192	-0.945725	6.44182e-09	-0.598693	0.000955714	-0.49716	0.0114782	-0.474265	0.545193	-0.0948489	0.782546	tricarboxylic acid cycle-related protein putative
CNA04670	-3.03018	1.59403e-08	-0.4654	0.303619	-0.642577	0.0274376	-1.25857	6.79529e-05	-0.763003	0.0197548	-0.672721	0.0423463	-0.78936	0.0169552	expressed protein
CNA04690	-0.0215142	0.951367	-0.254958	0.592917	-0.785363	0.00292214	-0.536537	0.0661137	-0.120127	0.742285	-0.249936	0.538692	-0.242669	0.551575	expressed protein
CNA04700	1.43971	1.38964e-19	-0.540013	0.0107635	-1.36177	3.79436e-36	-1.04039	8.71106e-19	0.291507	0.0158047	-0.443828	0.368549	-0.423806	0.00458051	acetyl-CoA C-acyltransferase putative
CNA04710	-1.84714	2.52807e-33	-0.00333806	0.995307	-0.0859284	0.665638	-0.0262554	0.923455	-0.00997295	0.971905	-0.201347	0.415517	0.11457	0.705073	expressed protein
CNA04720	-0.421977	0.108096	-0.91371	0.0019393	-0.598089	0.00241296	-0.787721	0.000124524	-0.720085	0.00053126	-0.543483	0.0208419	-0.315365	0.725874	hypothetical protein
CNA04730	-0.373466	0.0992444	-0.0955056	0.824715	-0.174227	0.439137	-0.134012	0.61221	-0.127015	0.640166	-0.224303	0.439754	-0.325246	0.242058	expressed protein
CNA04740	0.439915	0.0888766	-0.673754	0.0310352	-0.621464	0.0042722	-0.359275	0.17174	-0.422811	0.0969927	-0.18823	0.565186	-0.324142	0.287211	hypothetical protein
CNA04750	-0.430125	0.037344	-0.146434	0.69847	-0.406463	0.0328918	-0.124124	0.604893	-0.122579	0.620136	-0.22956	0.387126	-0.13745	0.667745	hypothetical protein
CNA04760	-1.52784	1.24682e-17	-0.255827	0.413674	-0.18979	0.311249	-0.356756	0.069568	-0.466638	0.0136946	-0.00996885	0.976861	-0.0343854	0.93684	response to osmotic stress-related protein putative
CNA04770	0.726466	2.70856e-06	-0.503668	0.00951683	-0.558702	2.77454e-08	-0.476206	3.94084e-05	-0.371958	0.00200616	-0.438159	0.00196265	-0.433552	0.00658055	phosphoprotein phosphatase putative
CNA04780	-0.420069	0.0230905	-0.0109104	0.977807	0.0799194	0.605565	0.244208	0.0900201	-0.1418	0.397636	0.0742609	0.784397	-0.138755	0.563189	carnitine/acyl carnitine carrier putative
CNA04790	-1.63281	1	2.42169	1	0	1	1.45005	1	3.17002	1	1.28341	1	1.20312	1	hypothetical protein
CNA04800	-3.27528	1.59438e-17	0.645823	1	0.274153	0.703601	0.621445	0.347878	0.517859	0.471105	0.0962737	0.930752	-0.177021	0.89271	hypothetical protein
CNA04810	-0.918033	0.0127981	-0.947783	0.161576	-0.17433	0.74482	-0.468474	0.428057	-0.78969	0.137322	-0.284819	0.666994	-0.129652	0.896852	hypothetical protein
CNA04830	-0.00795567	0.968019	-0.166882	0.501448	-0.0532019	0.706565	-0.0438052	0.796254	-0.185364	0.198072	-0.124938	0.530101	-0.151624	0.491506	Ptc1p putative
CNA04840	0.994968	0.0308915	0.479263	0.408192	-0.171793	0.723043	-0.271185	0.604392	0.296645	0.547184	-0.0372781	0.95695	-0.0970338	0.906836	hypothetical protein
CNA04860	-1.03078	6.41319e-11	0.0847626	0.791999	-0.511403	7.37515e-05	-0.275106	0.0763561	-0.180963	0.27175	-0.0293451	0.918818	-0.180655	0.43374	expressed protein
CNA04870	-0.673142	0.000312371	0.226859	0.471542	0.498873	0.000704332	0.449742	0.00738069	0.572813	0.000651004	0.19771	0.474068	0.208879	0.429683	CYP6; conserved hypothetical protein
CNA04890	1.26626	2.10624e-06	-0.393266	0.357484	-0.1274	0.624759	-0.215636	0.441356	-0.0807866	0.803038	-0.133788	0.736413	-0.122404	0.763262	hypothetical protein
CNA04900	-0.309398	0.210118	-0.179975	0.680526	0.466529	0.0122931	0.162482	0.54607	0.58647	0.00357356	-0.0796685	0.845175	0.195415	0.613534	hypothetical protein
CNA04910	-0.605963	0.00367512	0.0102912	0.984445	0.162998	0.446109	0.0894383	0.755004	0.0153761	0.965199	-0.0868934	0.817477	-0.141222	0.707542	VPS17; vacuolar protein sorting-associated protein vps17
CNA04920	0.615156	2.16373e-05	0.137627	0.525838	-0.0660291	0.462889	0.248042	0.0167059	0.0438979	0.723147	-0.00807283	0.970879	-0.305704	0.0142448	conserved hypothetical protein
CNA04930	0.445485	0.0303147	0.222207	0.471912	-0.0732723	0.715062	0.158436	0.43522	-0.00603982	0.983145	0.224341	0.34947	0.316531	0.183437	prefoldin subunit 2 putative
CNA04940	-0.984707	1.08219e-09	0.211663	0.483119	0.0569587	0.778194	0.303679	0.0546665	0.23096	0.224732	0.164467	0.490017	0.260197	0.220542	mitochondrial carrier protein putative
CNA04950	-0.320979	0.152377	1.2	1.04762e-06	1.27849	2.48262e-19	1.22546	3.8951e-17	2	2.05351e-50	1.01479	7.50669e-09	0.710358	0.000504306	conserved hypothetical protein
CNA04960	0.830676	0.0112155	-0.551099	0.15907	0.479342	0.0226773	0.125142	0.704605	0.78281	0.000122694	0.114933	0.769611	0.388197	0.228277	hypothetical protein
CNA04970	-2.60209	1.05331e-06	1.15146	1	0.620481	0.517696	0.848506	0.366666	1.12757	0.219818	1.27396	0.145868	-0.145539	1	mannitol dehydrogenase putative
CNA04980	-0.805026	0.00113668	0.173556	0.733682	0.0178411	0.962141	0.0857329	0.822255	-0.0749899	0.858113	0.00103543	0.999637	0.196971	0.648185	PEX7; peroxisome targeting signal receptor putative
CNA04990	0.440618	0.00327947	0.151509	0.622891	-0.236246	0.0160209	0.0661257	0.639845	0.103775	0.417526	0.0718116	0.785272	0.327984	0.0663793	expressed protein
CNA05000	-1.45212	1.07355e-14	0.162226	0.717765	0.367579	0.0560753	0.528785	0.00701508	0.396549	0.0804314	0.381669	0.118434	0.169722	0.629712	conserved hypothetical protein
CNA05020	-0.280918	0.0540652	0.243611	0.1777	0.708677	1.75552e-27	0.515906	2.50041e-10	0.238511	0.0108929	0.262408	0.0480244	0.0639017	0.77231	hypothetical protein
CNA05030	-0.590529	0.0134884	-0.125909	0.776065	0.179316	0.392312	-0.279644	0.234088	0.22514	0.310268	0.167866	0.557415	-0.153401	0.651778	transporter putative
CNA05040	-0.584853	0.0667576	0.00265598	0.99755	-0.748422	0.0215578	-1.23313	0.000202756	-0.599479	0.0729336	0.000779975	0.999637	-0.939458	0.00582408	conserved hypothetical protein
CNA05050	-0.436607	0.0258052	0.128788	0.721987	0.348302	0.0297185	0.153416	0.49456	0.14884	0.510481	-0.00773386	0.982267	0.0483492	0.908356	hypothetical protein
CNA05070	1.40435	7.66847e-20	-0.410798	0.0252324	-0.683485	1.57807e-12	-0.532602	2.25787e-06	-0.19743	0.131247	-0.444379	0.00139966	-0.589737	6.62734e-06	conserved hypothetical protein
CNA05080	-0.632026	0.152377	0.259643	0.753026	-0.730876	0.147234	-0.380691	0.52119	0.40709	0.419224	0.0367041	0.966648	0.282214	0.690684	hypothetical protein
CNA05090	-0.227938	0.209176	0.00132036	0.997676	0.276815	0.0212686	0.20989	0.184049	0.339849	0.014268	-0.0210729	0.943695	-0.0869616	0.75023	translation initiation factor eIF-2B epsilon subunit putative
CNA05100	-0.77983	1.79107e-05	-0.0200202	0.967822	-0.133471	0.543963	-0.180924	0.42788	-0.0797186	0.769164	-0.10415	0.752537	-0.102691	0.764747	WD-repeat protein putative
CNA05110	-0.13284	0.524015	-0.0585601	0.879159	0.164195	0.369146	-0.215643	0.226232	0.101525	0.651801	-0.259162	0.214179	0.0697094	0.822492	sulfite transporter putative
CNA05120	0.317124	0.131815	-0.264024	0.395898	-0.916792	1.72626e-08	-0.490326	0.00728024	-0.471056	0.0122514	-0.314228	0.233738	-0.189573	0.479214	conserved hypothetical protein
CNA05130	-0.471037	0.00137201	-0.878261	9.29535e-08	-1.01806	1.2492e-22	-0.879808	7.65944e-13	-0.801179	1.14412e-09	-0.389089	0.00784044	0.114386	0.601083	ENA1; p-type ATPase sodium pump
CNA05140	0.170166	0.439213	0.10449	0.725816	-0.520503	6.72242e-06	-0.0731584	0.679032	0.117134	0.463562	-0.0152412	0.965079	0.38272	0.0152901	expressed protein
CNA05150	-1.42573	5.21735e-22	0.240307	0.302159	0.611116	1.64507e-09	0.436209	0.00023107	0.506768	2.9553e-05	0.251084	0.183823	0.231761	0.211728	TIM50; mitochondrial matrix protein import-related protein putative
CNA05160	-0.105837	0.492314	0.310163	0.0959033	-0.0115098	0.911025	0.253319	0.00214664	0.18159	0.0377058	0.138807	0.395644	0.173646	0.330725	expressed protein
CNA05170	-0.150377	0.464325	0.125289	0.681451	0.162036	0.251151	0.363727	0.0115942	0.263608	0.0769904	0.260365	0.16789	-0.018533	0.961426	structural constituent of ribosome putative
CNA05180	0.356501	0.0229218	0.290563	0.280842	-0.0485832	0.699263	0.245902	0.0410154	0.111547	0.43434	0.199705	0.687285	0.258043	0.166944	expressed protein
CNA05200	0.745102	0.00152516	-0.678607	0.0196789	-0.763943	6.00163e-05	-0.515844	0.0236377	-0.309716	0.185606	-0.648391	0.00410308	-0.526542	0.0329158	carnitine acetyltransferase putative
CNA05210	0.815507	1.01925e-05	0.232997	0.449977	-0.229712	0.0670468	0.0674488	0.718655	0.165	0.268785	0.118135	0.655908	0.124562	0.659544	expressed protein
CNA05220	-6.12947	2.95204e-237	0.181302	0.693232	0.245353	0.323141	0.188377	0.53626	-0.151195	0.660699	-0.199663	0.605602	0.212168	0.578614	membrane transport protein putative
CNA05240	-0.0931948	0.841409	0.495721	0.346933	-0.373784	0.371516	0.0117379	0.982595	-0.341709	0.478298	-0.103056	0.875618	0.374554	0.450731	conserved hypothetical protein
CNA05250	0.389001	0.274064	-0.18833	0.751384	-0.594268	0.0746661	-0.0339362	0.943622	0.0535578	0.913512	-0.258589	0.567158	0.863245	0.000993381	T3P18.10 putative
CNA05260	-0.730435	0.00753488	0.281487	0.5699	0.019958	0.959596	0.122876	0.757912	-0.063472	0.895414	0.254909	0.519774	0.809137	0.00285106	conserved hypothetical protein
CNA05270	0.825357	0.000753311	-0.291565	0.420492	-0.469259	0.0205712	-0.537362	0.016019	-0.166527	0.531679	-0.32656	0.229071	-0.288046	0.331345	conserved hypothetical protein
CNA05280	2.32626	0.000813572	-0.556123	0.53557	-0.708358	0.21326	-0.59176	0.369502	-0.277439	0.715224	-0.712751	0.308821	-1.09858	0.105639	expressed protein
CNA05290	0.567633	0.00385291	-0.198891	0.496851	0.169403	0.308041	-0.187301	0.311578	-0.27097	0.1143	-0.266622	0.20094	-0.294424	0.193024	IDN3-B putative
CNA05300	2.09937	8.87892e-33	-1.00683	4.8279e-08	-1.29759	9.62311e-37	-1.10046	3.49438e-20	-0.872553	7.67905e-15	-0.961731	2.45012e-13	-1.16297	1.86613e-19	CHS4; putative chitin synthase
CNA05310	0.148485	0.504039	-0.577687	0.0116588	0.146002	0.334479	-0.239456	0.166839	-0.418928	0.00911787	-0.392624	0.0353017	0.389701	0.0310436	hypothetical protein
CNA05320	-0.195255	0.459319	-0.323752	0.364062	-0.792085	9.3932e-05	-0.67693	0.00215528	-0.284611	0.254598	-0.453659	0.0845286	-0.738742	0.00159402	meiotic recombination-related protein putative
CNA05330	-0.360623	0.0255706	-0.429036	0.0650436	-0.207962	0.069551	-0.37335	0.00215557	-0.342699	0.0135296	-0.477638	0.00534408	-0.22808	0.228489	polynucleotide adenylyltransferase putative
CNA05340	-0.801155	0.0675224	-0.975022	0.17996	-0.623418	0.211837	-0.838397	0.133006	-0.374601	0.535872	-0.356096	0.65194	0.912831	0.0235936	transposable element- crypton-Cn1 putative
CNA05360	1.50207	2.29934e-16	-0.205724	0.478549	-0.745537	6.91555e-09	-0.506284	0.000808122	-0.546661	0.000135249	-0.214219	0.291317	-0.169819	0.46486	calcium activated cation channel putative
CNA05370	-0.823084	4.26318e-06	-0.0812861	0.825038	0.0320484	0.879392	0.169162	0.376791	-0.118611	0.61553	-0.0729164	0.808169	-0.1239	0.687144	phospholipase C putative
CNA05380	1.27211	8.14901e-08	0.0021559	0.997402	-0.517885	0.0051351	-0.242879	0.28977	-0.0531687	0.862763	-0.141607	0.648675	-0.0974815	0.790543	expressed protein
CNA05390	0.46225	0.00202201	-0.217133	0.302353	-0.268233	0.00384785	-0.170403	0.157999	-0.310119	0.00393029	-0.1816	0.264669	-0.262422	0.087538	CCK1; casein kinase I putative
CNA05400	-0.777962	1.36927e-06	0.111296	0.738248	0.128446	0.383692	0.111834	0.550966	-0.168478	0.359991	-0.0325715	0.916124	-0.256398	0.232339	u6 snRNA-associated sm-like protein lsm8 putative
CNA05410	0.450852	0.0188437	-0.278899	0.308658	0.0207496	0.916085	-0.339468	0.0420253	-0.301376	0.0906842	-0.229373	0.296675	-0.320419	0.127629	expressed protein
CNA05420	0.178407	0.232123	0.231953	0.375029	-0.485519	5.04367e-11	0.0202122	0.885663	-0.0443778	0.746444	0.0913984	0.702558	0.255489	0.0711797	vacuolar ATP synthase subunit e putative
CNA05430	-0.988127	2.34509e-10	-0.143404	0.648433	0.125037	0.415507	0.130739	0.483391	-0.0912101	0.657342	0.0238072	0.943695	0.0429904	0.900739	HAT1; conserved hypothetical protein
CNA05440	0.537859	0.00129382	-0.145804	0.615749	-0.855081	8.4441e-14	-0.26249	0.0633832	-0.343021	0.012836	-0.318499	0.0788706	-0.118796	0.670932	expressed protein
CNA05460	0.0620034	0.846195	-0.166332	0.730408	0.358267	0.131216	0.0554976	0.879642	0.167218	0.572708	0.0473795	0.915798	0.00876928	0.987212	hypothetical protein
CNA05470	-0.57933	9.00389e-05	0.16111	0.480114	-0.0856132	0.371516	0.334869	0.000227344	0.115523	0.300761	0.0600744	0.785306	-0.060289	0.781226	VPS1; dynamin GTPase
CNA05480	-0.93832	1.1808e-06	-0.355216	0.283996	0.0329553	0.897772	-0.417785	0.0905848	-0.572334	0.0170521	0.0909572	0.786174	-0.0273992	0.954546	DNA ligase putative
CNA05490	-0.170568	0.420346	-0.0992602	0.769449	-0.53701	0.000148016	-0.0576845	0.79527	-0.116675	0.551306	-0.132382	0.621832	0.205179	0.39031	conserved hypothetical protein
CNA05500	-0.0544613	0.800172	-0.271622	0.28051	-0.0126423	0.945935	0.00195508	0.993359	-0.209606	0.191796	-0.137684	0.541477	-0.0355135	0.91426	cyclohydrolase putative
CNA05510	0.778612	6.10174e-06	0.0449064	0.878683	-0.014113	0.903666	0.0671119	0.606272	-0.124252	0.270609	-0.151643	0.355694	0.158984	0.320929	PKR1; camp dependent protein kinase regulatory subunit
CNA05540	0	1	2.99665	1	1.21314	1	0	1	0	1	0	1	3.47036	1	conserved hypothetical protein
CNA05560	1.69728	3.02288e-16	-0.566307	0.0127773	-0.255773	0.0942341	-0.208354	0.325519	-0.865497	2.80311e-07	-0.314342	0.13435	-0.337035	0.10363	conserved hypothetical protein
CNA05570	-0.902539	3.92587e-07	-0.287483	0.276901	-0.494689	0.000397114	-0.344407	0.0370645	-0.45621	0.0047638	-0.225377	0.295298	-0.141868	0.589027	general RNA polymerase II transcription factor putative
CNA05580	0.70706	9.6735e-06	0.138848	0.652067	-0.37278	0.00015782	0.0630152	0.669195	-0.0350098	0.829748	0.0344044	0.884876	-0.0607183	0.814933	conserved hypothetical protein
CNA05590	1.2113	5.9592e-11	-0.199667	0.477631	-0.0678948	0.68828	-0.189314	0.285278	-0.0840239	0.669826	-0.0824331	0.767641	-0.0286049	0.935485	amino acid/metabolite permease putative
CNA05610	-0.290244	0.143964	-0.0820976	0.82851	-0.319593	0.0568679	0.0538621	0.822471	-0.158397	0.457287	-0.0541826	0.866053	0.0133613	0.974311	mitochondrion protein putative
CNA05620	-1.58103	1.61167e-12	-0.107816	0.842688	-0.0244078	0.944616	0.0111603	0.97689	0.14739	0.678413	-0.0442098	0.930752	0.110351	0.824186	expressed protein
CNA05630	-0.155122	0.448336	0.170416	0.596553	0.181806	0.201432	-0.185198	0.317731	0.319457	0.0332467	-0.0325651	0.915022	0.243866	0.230926	GTPase putative
CNA05650	0.217696	0.135846	0.0147179	0.964122	-0.95877	6.30075e-52	-0.283275	0.000398868	-0.251965	0.00159793	-0.252535	0.0423463	-0.192784	0.175659	endopeptidase putative
CNA05660	1.30952	8.22336e-16	0.0748655	0.800376	-0.592866	4.61584e-08	-0.120066	0.451101	-0.123325	0.41083	-0.0966966	0.660512	0.182127	0.510178	vacuole fusion non-autophagic-related protein putative
CNA05670	-0.531155	0.000753671	0.0115817	0.976186	0.695238	3.64887e-13	0.298998	0.0216271	0.263576	0.0592979	0.212168	0.276353	0.0873059	0.725908	hypothetical protein
CNA05680	-0.41298	0.00314985	0.100987	0.738248	-0.564647	1.27408e-12	-0.227478	0.0244067	-0.119132	0.311327	-0.0925828	0.677709	0.00529667	0.986229	actin monomer binding protein putative
CNA05690	-1.62668	6.82346e-05	1.70853	0.00147363	2.27462	8.61407e-11	1.85649	5.63124e-07	3.36396	6.04923e-35	1.60433	9.97006e-05	1.10423	0.0310152	hypothetical protein
CNA05700	-1.17159	3.69431e-06	-0.223512	0.552497	-1.71112	5.71363e-16	-1.06865	2.30099e-06	-1.05783	1.21368e-06	-0.631765	0.0406761	-1.07363	2.17425e-06	expressed protein
CNA05710	-2.02616	5.71198e-12	0.437906	0.481759	0.68407	0.0485336	0.186746	0.731611	0.320664	0.512178	1.44539	1.86347e-06	0.266582	0.686805	conserved hypothetical protein
CNA05720	-7.48224	2.46092e-11	3.66011	1	2.36115	0.285854	-0.95244	1	0.340206	1	2.53211	1	-2.84679	1	hypothetical protein
CNA05730	-0.393904	0.0622785	0.041522	0.932904	0.620187	4.88166e-05	0.386613	0.0404029	0.37192	0.0519373	0.192266	0.476648	0.252017	0.336614	4-amino-4-deoxychorismate synthase putative
CNA05740	-0.10845	0.662971	-0.2407	0.489642	-0.322711	0.0665819	-0.0174033	0.947631	-0.178587	0.436688	0.0664187	0.84085	0.0580874	0.879989	conserved hypothetical protein
CNA05750	-1.49346	1.68235e-09	-0.201561	0.750387	0.43869	0.142017	0.209196	0.626988	-0.146843	0.756041	0.346787	0.394241	0.21515	0.681053	expressed protein
CNA05760	0.387672	0.0367062	0.0184232	0.96612	0.649859	4.49221e-09	0.179504	0.293768	0.148393	0.384307	0.0964412	0.705941	0.157718	0.51769	lipid particle protein putative
CNA05790	3.08247	7.32791e-83	-0.875296	1.25842e-09	-2.55159	5.27338e-155	-1.30796	2.84636e-36	-1.27091	4.32958e-40	-1.00483	4.16054e-15	-1.33736	1.12656e-31	cell wall organization and biogenesis-related protein putative
CNA05800	2.00501	6.882e-38	-0.38071	0.118551	0.162726	0.0994097	0.022048	0.901785	-0.367659	0.000867487	-0.170853	0.322193	-0.0192788	0.948163	DIP5; amino acid transporter putative
CNA05810	0.227133	0.59643	0.207087	0.751429	-0.758599	0.043035	-0.431985	0.332965	-0.104722	0.845231	-0.141998	0.809963	-0.327363	0.560079	nicotinamide mononucleotide permease putative
CNA05820	-0.354066	0.103166	0.0831893	0.840925	0.047954	0.841181	-0.129585	0.614295	0.150632	0.524298	-0.0396688	0.915798	-0.087198	0.817314	anion transporter putative
CNA05830	0.676943	8.82813e-06	0.227124	0.298397	0.224686	0.0202477	0.411121	5.8207e-05	0.329713	0.00311212	0.181106	0.296675	0.127946	0.521937	CAP60; capsule-associated protein
CNA05840	2.56301	2.33555e-50	-0.712052	2.3651e-06	-1.85312	4.11944e-91	-1.16987	7.736e-27	-0.813468	1.6112e-17	-0.413885	0.00283087	-0.477427	0.000105246	CEL1; putative glycosyl hydrolase
CNA05850	1.00831	5.00833e-14	-0.0889639	0.711766	-0.134065	0.0965119	0.217703	0.0178281	-0.0423155	0.742285	-0.151381	0.347864	-0.396578	0.00176508	TIF34; conserved hypothetical protein
CNA05860	0.156258	0.541202	0.602737	0.011823	0.461934	0.00730096	0.769266	1.18868e-06	0.700419	2.11936e-05	0.383234	0.0764185	0.402843	0.0785006	PNO1; chaperone putative
CNA05870	1.0097	8.36485e-07	-0.354913	0.199827	-0.273181	0.106154	-0.461806	0.00988637	-0.191491	0.349797	-0.565043	0.00454402	-0.637877	0.00100256	expressed protein
CNA05880	-0.0828421	0.725757	0.048445	0.89426	-0.206556	0.188046	0.113935	0.563496	-0.0130478	0.961325	-0.255674	0.2946	-0.0148056	0.970455	cytoplasm protein putative
CNA05890	-0.0424759	0.870637	-0.162684	0.650415	0.299518	0.0649399	-0.00915201	0.971455	-0.203312	0.34356	-0.0457191	0.890708	-0.242452	0.377755	conserved hypothetical protein
CNA05900	0.810317	0.00155338	0.568351	0.0656827	0.80786	6.88957e-06	0.534666	0.00701508	1.12232	1.61638e-08	0.269485	0.337204	0.180856	0.613556	hypothetical protein
CNA05910	0.296443	0.132331	0.469399	0.0286315	0.374245	0.00325996	0.459887	0.000657038	0.430463	0.00198985	0.362292	0.054569	0.411908	0.0193133	hypothetical protein
CNA05920	0.16081	0.395453	-0.121426	0.661915	0.0116805	0.940108	-0.0892225	0.572712	-0.0800656	0.636813	-0.028576	0.912946	-0.0238691	0.938431	expressed protein
CNA05930	0.513246	0.0020776	-0.00986932	0.982024	0.114468	0.396215	0.0445267	0.799844	0.282589	0.0257007	-0.0604322	0.807463	-0.0895698	0.723074	snoRNA binding protein putative
CNA05940	-0.97209	1.60889e-08	-0.11812	0.762045	0.29426	0.0583494	-0.18425	0.394138	0.00952013	0.973308	-0.0215107	0.949538	-0.00933275	0.981963	general RNA polymerase II transcription factor putative
CNA05950	-0.424898	0.0667576	0.284003	0.422142	0.409756	0.031826	0.462774	0.0327014	0.40228	0.0783367	0.343675	0.187147	0.557799	0.010618	FCY1; cytosine deaminase putative
CNA05960	-0.737359	0.000101267	0.0611965	0.875591	0.191895	0.262436	0.120109	0.588686	0.109108	0.63254	0.0609056	0.855412	-0.227593	0.391156	hypothetical protein
CNA05970	-0.921038	0.00206145	0.253287	0.671654	0.563999	0.0586567	0.179421	0.690035	-0.0913683	0.868974	0.316719	0.480931	0.300831	0.548288	hypothetical protein
CNA05990	0.0492242	0.849264	0.428634	0.0927088	0.326805	0.0638944	0.476805	0.00871795	0.25542	0.201896	0.353694	0.0939178	0.100528	0.765518	tubulin folding cofactor C putative
CNA06000	-0.533652	0.000601974	0.0363421	0.907343	0.58142	1.53714e-11	0.293157	0.0149985	0.669325	6.24915e-12	0.163896	0.353361	-0.101502	0.654005	aspartate carbamoyltransferase putative
CNA06010	-0.269668	0.296607	0.523328	0.0762722	0.358445	0.102004	0.36263	0.12761	0.602278	0.00328775	0.14262	0.691973	0.00660775	0.990831	hypothetical protein
CNA06020	1.11533	7.74043e-12	0.134591	0.615649	0.598512	1.32134e-10	0.504965	3.08849e-06	0.266389	0.0329925	0.27961	0.125673	0.0962273	0.687144	ARG8; expressed protein
CNA06030	0.731527	3.89643e-05	-0.232507	0.358469	-0.284021	0.0289055	-0.130786	0.442376	-0.0221146	0.920543	-0.179385	0.380101	-0.207056	0.316262	EGCrP1; fungus-specific glucosylceramide
CNA06040	0.979967	4.2302e-08	0.029976	0.932278	-0.472793	0.000138603	-0.192574	0.233832	-0.283333	0.0577865	-0.0635192	0.820896	-0.0440595	0.89271	conserved hypothetical protein
CNA06050	0.965034	6.44305e-07	-0.552737	0.0205348	0.14204	0.353978	-0.348178	0.0413861	-0.618552	7.55378e-05	-0.482001	0.00848481	-0.419319	0.0395062	ARF guanyl-nucleotide exchange factor putative
CNA06060	-0.865064	2.71168e-08	0.144514	0.528807	-0.0898096	0.728738	0.137997	0.243613	-0.392566	3.92508e-05	-0.155886	0.400167	-0.315643	0.026088	hypothetical protein
CNA06070	-1.25304	0.00134832	0.0917547	0.930011	0.275411	0.621402	0.110794	0.880383	0.51062	0.35932	0.25143	0.740746	0.222632	0.793306	specific transcriptional repressor putative
CNA06080	-0.216171	0.602421	0.76105	0.0656827	0.651458	0.0278276	0.643139	0.0487276	0.578509	0.0898614	0.370677	0.389606	0.725676	0.0378978	hypothetical protein
CNA06090	-0.184065	0.448336	-0.307464	0.297219	0.214749	0.175144	-0.180453	0.39357	-0.0612531	0.810148	-0.0556313	0.866053	-0.0710873	0.844634	guanyl-nucleotide exchange factor putative
CNA06110	-1.05949	2.83122e-13	-0.259822	0.344403	0.644043	2.21632e-09	-0.052964	0.776752	0.0563267	0.766778	0.016344	0.959868	0.312065	0.157769	TRA1; putative saga and nua4 histone acetyltransferase complex subunit
CNA06120	1.48329	4.25515e-26	0.224965	0.31934	-0.236314	0.00567023	0.142524	0.199421	0.29262	0.00174564	-0.0318682	0.903432	0.286429	0.0739837	ER to Golgi transport-related protein putative
CNA06130	-0.843892	4.94898e-05	0.520643	0.0806726	0.637766	0.000659322	0.545101	0.00691528	1.14358	3.60886e-11	0.132433	0.704214	-0.162441	0.689959	expressed protein
CNA06140	-0.451771	0.0216432	-0.125656	0.772219	0.313043	0.0489944	-0.0335919	0.900764	0.25925	0.159588	0.0301825	0.936307	0.119988	0.704909	hypothetical protein
CNA06150	0.910833	2.09103e-06	-0.265733	0.454881	0.213688	0.152624	-0.164326	0.398646	0.0651084	0.769043	-0.114932	0.67159	-0.0717146	0.839382	cytoplasm protein putative
CNA06160	1.05015	3.57929e-06	-0.198772	0.596368	-0.0940991	0.660862	-0.118626	0.63079	0.141452	0.535664	-0.0745885	0.82339	0.11061	0.738687	conserved hypothetical protein
CNA06170	-1.76881	4.25808e-20	-0.384963	0.338278	-1.90764	6.55055e-13	-0.946213	0.000317214	-0.559598	0.0400698	-0.641287	0.0291421	-0.815368	0.00806655	cystathionine beta-synthase putative
CNA06180	-1.12282	1.44066e-08	0.0257693	0.963326	0.366794	0.0628026	0.207043	0.427325	0.23099	0.359991	0.536303	0.0156845	0.0900686	0.832224	GTPase putative
CNA06190	-0.527948	0.0431384	1.06012	1.67435e-05	0.586231	0.00151999	0.897732	3.04991e-05	0.398161	0.0781666	0.792578	0.000634738	0.00176557	0.999239	URO3; hypothetical protein
CNA06200	0.368527	0.0168575	0.502738	0.000459648	0.771296	8.24836e-46	0.817245	1.09524e-31	0.474337	4.63103e-12	0.505845	1.55764e-06	0.262691	0.035334	conserved hypothetical protein
CNA06210	-0.25026	0.188721	-0.0298668	0.94163	0.447386	0.000195649	0.018935	0.934108	0.300802	0.0484728	0.0496528	0.867793	0.26947	0.205671	SPT5; Pol II transcription elongation factor putative
CNA06220	1.24657	2.31155e-11	-0.923432	7.94019e-05	-1.43651	3.94486e-28	-1.36924	4.05595e-22	-1.03933	9.73137e-14	-0.633852	4.90185e-05	-1.04824	1.5231e-10	conserved hypothetical protein
CNA06230	-0.715116	0.00550827	0.686868	0.0888805	1.23618	1.23131e-09	0.589326	0.022869	1.73674	5.63362e-19	0.23245	0.527143	0.375213	0.248252	hypothetical protein
CNA06240	-0.0120217	0.966462	0.113161	0.798792	0.258204	0.190568	0.123357	0.641613	0.13176	0.623886	0.0133814	0.973654	-0.110808	0.779466	fatty acid desaturase putative
CNA06260	0.441709	0.0127915	-0.480738	0.0106263	0.0374947	0.800118	-0.264058	0.0413247	-0.31524	0.0167298	-0.209805	0.257556	0.0928419	0.690407	conserved hypothetical protein
CNA06270	-0.534584	0.00316441	0.185695	0.542151	0.247136	0.0759254	0.190063	0.29515	0.380053	0.0113916	0.22511	0.282116	0.383388	0.0352813	hypothetical protein
CNA06280	-2.29441	1.38176e-37	-0.179814	0.672014	-0.581449	0.00748767	-0.721368	0.00213175	0.41693	0.0583865	-0.0748752	0.853444	-0.552342	0.0356762	conserved hypothetical protein
CNA06290	-0.24136	0.145729	0.290095	0.167745	0.921813	4.54549e-26	0.716229	2.49612e-12	0.382242	0.00209413	0.437733	0.00323071	0.326854	0.0540087	tryptophan synthase putative
CNA06300	-0.450452	0.0143412	-0.0962358	0.791999	0.0231205	0.910504	-0.122301	0.592699	-0.16207	0.405142	-0.0816067	0.774265	-0.322882	0.15755	hypothetical protein
CNA06310	0.781453	7.54081e-05	-0.789157	0.00031194	-1.09739	3.0457e-13	-1.08213	8.29181e-11	-0.596786	0.000349208	-0.963311	3.58813e-08	-0.614913	0.000800828	ATP-binding cassette (ABC) transporter putative
CNA06320	0.311053	0.0838734	-0.338768	0.14288	-0.641022	4.30116e-08	-0.487677	0.000883698	-0.713647	5.3787e-08	-0.452489	0.00778623	-0.236272	0.226027	expressed protein
CNA06330	2.32574	1.94265e-30	-0.822099	4.49779e-05	-1.50215	6.9257e-26	-1.13552	8.43204e-14	-1.04374	4.23168e-12	-1.11613	1.8941e-11	-0.636082	0.000116332	hypothetical protein
CNA06340	-0.669121	0.21286	0.278643	0.765089	0.149493	0.818832	0.184157	0.793879	-0.374083	0.599245	0.429816	0.522249	0.668206	0.243494	SRX1; sulfiredoxin
CNA06350	0.59756	4.27167e-05	0.455839	0.00414925	0.487164	5.1671e-15	0.723527	9.03039e-21	0.304814	7.90548e-05	0.56429	1.37492e-05	0.353022	0.00633071	PRCDNA35 putative
CNA06360	-0.115145	0.518725	0.164978	0.460138	0.906996	7.06142e-10	0.849097	5.09852e-21	0.289644	0.00415094	0.430332	0.00362737	0.231734	0.143278	60s ribosomal protein l7 putative
CNA06370	-1.23401	3.44292e-07	0.0279626	0.968638	0.207579	0.508637	0.140467	0.706645	0.111517	0.776975	-0.128595	0.783797	-0.125446	0.814655	conserved hypothetical protein
CNA06380	-0.692627	0.0212895	0.109051	0.86509	-0.0112351	0.978975	-0.00501863	0.992238	-0.0899903	0.854543	0.0812516	0.879512	0.261983	0.572595	hypothetical protein
CNA06390	1.5856	3.7974e-10	-0.187009	0.635341	-0.0237387	0.927879	-0.151874	0.559359	-0.394637	0.0775251	-0.000341922	0.999637	-0.052959	0.906692	histone deacetylase putative
CNA06400	0.538251	0.0483064	0.102798	0.826635	0.770815	2.22542e-05	0.267941	0.310906	0.443995	0.0553016	0.23745	0.475942	0.242743	0.495058	chromatin remodeling-related protein putative
CNA06410	-0.586721	8.3285e-05	0.466448	0.0238406	-0.0775914	0.581584	0.351008	0.00305767	0.280262	0.0236103	0.170262	0.405011	0.284555	0.119525	carboxymethylenebutenolidase putative
CNA06420	0.00144126	0.996111	0.208858	0.591812	0.238054	0.257037	-0.0448606	0.892144	0.433964	0.0396444	-0.0617299	0.87619	-0.269305	0.425586	expressed protein
CNA06430	-1.05546	1.61167e-12	-0.0669678	0.831543	0.378179	0.000391068	0.140803	0.382869	-0.0528677	0.777756	-0.0632759	0.807351	0.091622	0.726112	cytosolic small ribosomal subunit protein putative
CNA06440	0.0565614	0.841045	-0.0812187	0.870909	0.618167	2.15578e-05	-0.0172162	0.949205	0.481954	0.00526607	0.0392062	0.914146	0.241381	0.387131	nucleoporin nsp1 putative
CNA06450	0.101876	0.714693	0.123007	0.782311	0.500422	0.00360136	0.122769	0.650742	0.0110938	0.974123	0.126449	0.719529	0.0591985	0.896852	hypothetical protein
CNA06460	-0.496227	0.00846909	-0.350718	0.0440536	-0.572125	1.21617e-11	-0.467257	3.13974e-07	-0.249368	0.0132676	-0.401515	0.00172267	-0.731545	5.6896e-11	hypothetical protein
CNA06470	-0.414144	0.0614819	0.7255	0.00211968	0.41273	0.0212534	0.561087	0.00331378	0.516569	0.00700441	0.580373	0.00633266	0.680561	0.000447798	hypothetical protein
CNA06480	0.390813	0.21753	0.168922	0.739024	0.502456	0.030208	0.0127562	0.972922	0.061321	0.882232	0.020735	0.966929	-0.095282	0.862069	FZC12; conserved hypothetical protein
CNA06490	0.0051619	0.982298	-0.125619	0.681789	0.0403055	0.811611	-0.0505866	0.799533	-0.192844	0.295256	-0.132192	0.561764	-0.139404	0.566521	cytoplasm protein putative
CNA06500	0.513668	0.000712111	0.582342	0.00119867	0.268654	7.72634e-05	0.665539	7.16989e-15	0.247951	0.0057196	0.555769	0.000179544	0.371671	0.0128179	ribosomal protein S11 putative
CNA06510	-0.845564	5.00566e-08	-0.0530639	0.880215	-0.216159	0.108672	0.175397	0.273138	-0.0513194	0.810317	-0.00783563	0.979291	-0.214642	0.306833	cytoplasm protein putative
CNA06520	0.413326	0.13652	0.197267	0.609044	0.762881	1.77571e-06	0.303333	0.157524	0.0341329	0.915887	0.340396	0.141789	1.09984	6.58118e-12	hypothetical protein
CNA06530	-0.21812	0.320161	0.297346	0.30292	0.0307553	0.894285	0.117633	0.623112	-0.0153273	0.963403	0.104214	0.759449	0.426457	0.0344441	carnitine/acyl carnitine carrier putative
CNA06540	0.00317829	0.989948	-0.143416	0.696564	-0.719299	3.16943e-06	-0.373591	0.0518387	-0.550904	0.00576308	-0.320879	0.130466	0.165136	0.545229	vps28 protein putative
CNA06550	0.762456	0.000945951	-0.088774	0.833039	-0.521255	0.00640979	-0.217458	0.368291	-0.142699	0.596134	-0.160442	0.621641	0.232449	0.409902	conserved hypothetical protein
CNA06560	2.60538	3.3544e-52	-0.159044	0.51669	0.1172	0.278499	0.116001	0.392517	0.271701	0.0174585	-0.0430871	0.857896	0.0926154	0.671232	URE7; urease accessory protein
CNA06570	-2.10273	2.68122e-24	-0.460315	0.277595	-1.55512	1.07315e-07	-1.32228	7.92255e-06	-1.03121	0.000495861	-0.144633	0.760031	-0.798238	0.0117762	expressed protein
CNA06580	1.00531	2.22516e-05	0.175753	0.642449	0.430022	0.00997037	0.212396	0.394948	0.346227	0.0836473	0.365294	0.122687	0.382145	0.0971238	myosin-like protein nuf2 putative
CNA06590	0.60509	0.00386341	0.547829	0.0133022	0.466415	0.00121771	0.458243	0.00536206	0.684204	4.06154e-06	0.520594	0.00321904	0.441434	0.0181818	mitotic chromosome condensation-related protein putative
CNA06610	0.365302	0.0781943	-0.862943	0.000996897	-0.520318	0.000249599	-0.922998	1.81832e-09	-0.500504	0.00205034	-0.861493	3.518e-07	-0.525607	0.00521218	kinesin putative
CNA06620	-0.158622	0.456591	-0.0924601	0.789551	0.10733	0.470418	-0.0910598	0.631387	-0.294525	0.0670951	-0.173178	0.433563	-0.0926002	0.750369	protein serine/threonine kinase putative
CNA06630	-0.392212	0.0160767	0.348255	0.134175	0.375647	0.000507525	0.516062	1.08052e-05	0.625854	2.95371e-08	0.224506	0.215212	0.160265	0.452432	ribulose-phosphate 3-epimerase putative
CNA06640	-0.506309	0.0176506	0.141374	0.703968	0.467938	0.0022007	0.247619	0.218818	0.454042	0.00891219	0.0741008	0.832242	-0.0235307	0.959472	PRP28; Pre-mRNA splicing factor RNA helicase PRP28 putative
CNA06650	-0.209113	0.160107	0.0545158	0.839651	-0.446307	1.83285e-08	-0.171166	0.108527	0.153973	0.14434	-0.0990786	0.577626	-0.330786	0.0099869	expressed protein
CNA06660	1.64445	6.58048e-12	-0.560407	0.0529245	-0.156383	0.442652	-0.637437	0.00130805	-0.145158	0.541657	-0.30752	0.212984	-0.294634	0.271757	hypothetical protein
CNA06670	0.210644	0.311146	0.0554498	0.884414	-0.124359	0.471598	-0.0883479	0.684407	0.0744511	0.735752	-0.102945	0.712453	0.0932789	0.790427	beta-14-mannosyltransferase putative
CNA06680	0.107811	0.661894	0.153511	0.651413	-0.0430183	0.844514	0.139942	0.514928	0.073191	0.803605	0.189299	0.453942	0.00850308	0.984505	conserved hypothetical protein
CNA06690	-1.49014	8.37539e-17	0.135139	0.728848	0.18375	0.360497	-0.0312847	0.918476	0.302545	0.139942	0.320474	0.170508	0.0492418	0.908356	hypothetical protein
CNA06700	-1.73822	7.40105e-19	-0.0828837	0.873049	0.237438	0.31812	-0.0284563	0.938339	0.124961	0.690928	-0.065822	0.878778	0.077972	0.878421	conserved hypothetical protein
CNA06710	0.950826	1.87664e-06	-0.382898	0.154743	0.0424568	0.827582	-0.210204	0.266931	-0.176008	0.377542	-0.327382	0.119569	-0.341984	0.131709	ubiquitin-protein ligase putative
CNA06730	-0.303342	0.0501865	-0.0334383	0.907343	0.30679	0.000293972	0.165665	0.151397	0.0084157	0.963993	-0.000171134	0.999637	-0.13755	0.468969	CCN1; putative RNA splicing-related protein
CNA06740	-1.51983	4.22807e-11	0.0342075	0.959487	0.262193	0.347462	0.0674286	0.867971	-0.256837	0.464648	-0.120344	0.800638	-0.0385018	0.950818	hypothetical protein
CNA06750	-0.993866	5.46033e-09	-0.0513595	0.893389	-0.458252	0.000614123	-0.437785	0.00235761	-0.531418	0.000185777	-0.341183	0.062626	-0.262335	0.191429	alpha-mannosidase putative
CNA06760	-0.0536271	0.800264	0.141618	0.626496	0.239516	0.0597333	0.0475214	0.811106	0.145379	0.382746	-0.119393	0.613259	0.151306	0.509881	UGE1; galactose metabolism-related protein putative
CNA06770	-0.537261	0.00550827	-0.224852	0.519606	0.189328	0.290786	-0.177585	0.444763	-0.270014	0.1964	-0.0652978	0.849553	-0.0750281	0.842273	expressed protein
CNA06780	0.68393	0.228064	0.0497749	0.96558	0.268742	0.621083	-0.24873	0.715194	-0.16268	0.820971	1.99833	2.26287e-11	1.2611	0.00151373	transmembrane receptor putative
CNA06790	-0.643623	4.95126e-05	-0.0231296	0.943796	0.728897	5.12705e-18	0.586607	2.80483e-09	0.410371	0.000144519	0.36655	0.0115978	0.344036	0.0167064	purine nucleotide biosynthesis-related protein putative
CNA06800	1.13812	5.6098e-09	-0.130296	0.714943	0.431808	0.000492443	0.116184	0.53997	0.126793	0.49298	0.106102	0.68577	0.246909	0.230575	CAS31; protein involved in gxm O-acetylation
CNA06810	-0.0655741	0.828091	0.562151	0.0456809	0.13622	0.582347	0.223265	0.393016	0.439265	0.0425007	0.405904	0.142131	0.965746	1.81479e-07	expressed protein
CNA06820	0.209069	0.209176	0.430437	0.00883452	0.589461	1.48306e-26	0.726433	5.58946e-21	0.222939	0.00586858	0.45479	2.32833e-05	0.183486	0.276834	PRCDNA87 putative
CNA06830	0.78135	0.000855183	-0.502199	0.0871396	0.194868	0.278237	-0.270733	0.237544	-0.137355	0.565935	-0.334211	0.204108	-0.0540221	0.906572	conserved hypothetical protein
CNA06840	-0.0871526	0.620622	0.258011	0.254973	-0.419363	1.69294e-05	0.0140436	0.93452	-0.0187572	0.919518	0.0908556	0.746927	0.133242	0.511708	RVB2; conserved hypothetical protein
CNA06850	0.0857937	0.758273	0.733568	0.0103094	0.704618	2.1252e-05	0.660661	0.000318013	1.20538	6.89954e-12	0.539499	0.00867069	0.482153	0.0301626	RNA-binding protein rnp24 putative
CNA06860	1.30266	3.78648e-18	0.221439	0.364062	-0.468695	6.01528e-07	0.139904	0.27697	0.150389	0.217132	0.265776	0.161253	0.220532	0.228444	SYM1; hypothetical protein
CNA06870	0.932137	2.03144e-08	0.15473	0.606792	0.0607215	0.654529	0.266434	0.0286005	0.05141	0.766918	-0.0295818	0.911191	0.0801038	0.744315	Glutamine synthetase putative
CNA06880	0.656028	0.0067303	0.185251	0.626822	0.194985	0.371817	0.404711	0.0511123	0.412661	0.0423399	0.21093	0.453942	0.578632	0.00545193	uracil DNA N-glycosylase putative
CNA06890	-0.0759711	0.696303	0.067174	0.831559	-0.171817	0.180943	0.0576911	0.779602	0.0375318	0.869422	0.0616923	0.800638	0.191955	0.38186	SLT11; cell wall organization and biogenesis-related protein putative
CNA06900	-0.259367	0.241726	0.139137	0.698209	-0.926839	1.87745e-07	-0.524075	0.00631845	-0.218618	0.390497	-0.210177	0.427143	-0.440738	0.0522047	conserved hypothetical protein
CNA06910	-0.665157	0.00353274	-0.0221004	0.969046	0.263648	0.205963	-0.0297761	0.934108	-0.0274645	0.938202	-0.0674105	0.866053	-0.155775	0.68934	hypothetical protein
CNA06920	-0.213391	0.215803	-0.0631612	0.841861	0.164797	0.17715	0.188137	0.187998	0.00702782	0.973888	0.0606853	0.81322	0.0275831	0.932515	conserved hypothetical protein
CNA06930	1.17961	1.37104e-10	-0.23938	0.403483	-0.838518	3.53666e-10	-0.367028	0.0236377	-0.683158	3.50265e-06	-0.466398	0.00767502	-0.349461	0.0827315	expressed protein
CNA06950	-1.09838	6.37077e-19	0.263853	0.140751	0.277773	6.07379e-05	0.537184	8.21928e-11	0.289282	0.000528624	0.426111	0.000563316	0.557175	2.99262e-06	electron carrier putative
CNA06960	-0.13239	0.59587	-0.0333148	0.943796	-0.296066	0.151565	-0.101534	0.711038	-0.262461	0.276747	0.0145992	0.969938	-0.387363	0.129802	hypothetical protein
CNA06970	-0.114339	0.681435	0.131671	0.728749	0.428507	0.00610554	0.197759	0.355179	0.184369	0.397636	0.377579	0.0767576	0.0924976	0.814655	CAC2; chromatin assembly complex protein putative
CNA06980	-1.0244	6.80012e-07	0.41154	0.207006	1.17916	7.12929e-17	0.704537	2.99772e-05	0.68101	8.49355e-05	0.71675	0.000116422	0.38154	0.100654	helicase putative
CNA06990	0.352754	0.101292	0.0559209	0.874376	0.0935751	0.575432	0.0791338	0.722227	0.197874	0.238319	0.175743	0.436027	0.218064	0.32246	recombinase putative
CNA07000	-0.325597	0.0814876	0.139069	0.62587	0.496319	2.72814e-06	0.321516	0.0233836	0.230366	0.101546	0.478239	0.00109746	0.569761	0.000152146	CAP59; capsular associated protein
CNA07010	-0.661838	3.15048e-05	0.412879	0.0802267	0.0155144	0.932772	0.420408	0.00124975	0.42051	0.00187441	0.396741	0.0423894	0.425345	0.0142883	RPL27; 60s ribosomal protein l27 putative
CNA07020	-0.455292	0.218231	-0.150774	0.84967	-0.000414182	0.999168	0.0162789	0.975438	-0.327029	0.498023	-0.345648	0.538928	-0.247386	0.698806	expressed protein
CNA07030	0.424442	0.172639	0.425039	0.281446	1.0157	1.52135e-07	0.525353	0.0393001	1.02931	1.43706e-06	0.262541	0.456426	0.32157	0.35521	ATP-dependent RNA helicase prh1 putative
CNA07040	-0.815912	2.4718e-07	0.287761	0.213107	0.559514	6.40731e-08	0.46089	0.000123747	0.515959	1.26589e-05	0.223896	0.219412	0.209216	0.288815	hypothetical protein
CNA07050	-4.76756	1.46807e-42	2.45206	6.83212e-05	2.73662	5.58937e-08	1.0391	0.18626	2.87842	2.4856e-10	0.963431	0.263411	1.13914	0.188189	hypothetical protein
CNA07060	-2.05385	2.98516e-52	-0.329257	0.156529	-0.048773	0.770405	-0.228007	0.152567	-0.281243	0.0594902	-0.383864	0.0373706	-0.307194	0.103122	iron ion homeostasis-related protein putative
CNA07070	1.47022	6.98527e-05	-0.545781	0.273141	-0.493482	0.0992399	-0.495229	0.152935	-0.801561	0.0164203	-0.949698	0.00396706	0.447344	0.181152	dityrosine transporter putative
CNA07080	-1.12167	0.00528965	0.183563	0.837738	-0.340276	0.559559	0.0401639	0.958492	-0.310113	0.646541	0.0135282	0.988198	0.239628	0.765259	conserved hypothetical protein
CNA07090	-1.30908	2.60101e-17	-0.113415	0.673969	0.208053	0.0546293	-0.0364407	0.820101	0.328836	0.00414044	0.173411	0.316342	0.509124	0.000141163	AFR1; ATP-binding cassette transporter
CNA07100	-2.84371	7.57623e-36	0.863094	0.0389022	1.25915	2.73021e-07	0.945636	0.0010398	0.606619	0.0742102	1.11555	0.00010506	1.24726	1.0095e-05	hypothetical protein
CNA07110	0.0276056	0.898847	0.341689	0.139749	0.286571	0.0201151	0.461391	0.000238342	0.397406	0.00239755	0.487471	0.00114944	0.205322	0.343673	expressed protein
CNA07120	0.32495	0.0981166	-0.101114	0.76165	0.215265	0.122516	0.206626	0.205794	0.224782	0.162936	-0.0651422	0.833198	-0.152123	0.556659	dihydroorotase putative
CNA07130	-3.05045	1.13583e-27	0.225519	0.801691	0.601575	0.173845	0.271482	0.656424	0.351009	0.544299	-0.0981077	0.911191	0.0605582	0.954597	succinate-semialdehyde dehydrogenase [NAD(P)+] putative
CNA07140	0.295315	0.174182	-0.03524	0.932904	-0.0814236	0.697743	-0.0553408	0.822935	-0.371051	0.0532455	-0.0974985	0.749957	-0.0165604	0.96938	exocyst protein putative
CNA07150	-1.48075	1.71031e-08	-0.173195	0.762361	0.499762	0.0426043	0.0859964	0.822986	-0.0485769	0.91628	0.00129069	0.999426	0.292141	0.44454	conserved hypothetical protein
CNA07170	2.77536	2.68828e-15	-0.32068	0.468137	-0.147893	0.622208	0.0158487	0.965264	-0.912336	0.000893102	-0.301661	0.396468	-0.809928	0.00467628	hypothetical protein
CNA07180	0.286794	0.143487	0.1066	0.74783	0.1171	0.464207	0.11687	0.547551	0.255193	0.124308	0.0351571	0.910445	0.112572	0.681854	conserved hypothetical protein
CNA07190	0.447761	0.011884	-0.396656	0.091183	0.575066	6.5388e-08	-0.0537695	0.785464	-0.109712	0.545268	-0.151021	0.498637	0.30272	0.223881	SNF5; swi/snf chromatin-remodeling complex subunit
CNA07200	-0.888094	7.70363e-11	0.249175	0.241743	0.543987	6.62539e-12	0.576538	2.25321e-10	0.380611	0.000106	0.208212	0.190927	0.138751	0.492365	SUB2; ATP dependent RNA helicase putative
CNA07210	-0.303954	0.0836691	-0.0801957	0.801691	0.0161984	0.928635	0.0902437	0.6055	-0.0822249	0.653274	0.0475972	0.866053	-0.0429568	0.895675	serine C-palmitoyltransferase putative
CNA07220	-0.33982	0.0774464	0.400868	0.0917452	1.09931	9.39855e-22	0.899146	1.26411e-11	0.64246	4.849e-06	0.614953	0.000211466	0.236146	0.297989	imidazoleglycerol phosphate synthase putative
CNA07230	-0.392966	0.132329	0.193805	0.68137	0.649647	0.00206368	0.320116	0.22635	0.77397	0.000190005	0.237702	0.481642	0.0787353	0.879989	OCH1; alpha-16-mannosyltransferase putative
CNA07240	-0.268751	0.119176	-0.0594144	0.823233	0.279432	0.000391514	0.182135	0.0792327	0.0319176	0.824181	0.0127673	0.955325	0.179416	0.296336	HRK1; serine/threonine-protein kinase
CNA07260	-0.101769	0.515039	0.194443	0.310222	0.422162	1.39793e-10	0.384111	2.17592e-06	0.412248	2.1695e-07	0.107223	0.515256	0.0609805	0.764303	succinate-CoA ligase (ADP-forming) putative
CNA07280	-0.0410847	0.847759	0.29757	0.192149	0.38813	0.000906337	0.369889	0.00548736	0.28875	0.0457521	0.16817	0.454747	0.520054	0.000601019	transporter putative
CNA07290	-0.0410847	0.847759	0.29757	0.192149	0.38813	0.000906337	0.369889	0.00548736	0.28875	0.0457521	0.16817	0.454747	0.520054	0.000601019	conserved hypothetical protein
CNA07300	0.944254	0.000335129	-0.686755	0.0332664	-1.63842	1.94323e-11	-1.26248	2.30394e-07	-1.00584	4.94244e-05	-0.460755	0.108718	-0.341194	0.269451	enoyl reductase putative
CNA07310	0.356266	0.171777	0.00608473	0.993708	0.202616	0.334464	0.330945	0.116907	0.463919	0.0210062	0.192489	0.518437	0.640597	0.00136909	conserved hypothetical protein
CNA07320	0.05152	0.853687	-0.271068	0.429376	-0.0933296	0.663174	-0.199879	0.37661	0.0176224	0.954391	-0.248799	0.339425	-0.124295	0.723074	hypothetical protein
CNA07330	0.214588	0.199583	0.0588145	0.837525	0.130512	0.260994	0.341136	0.00225255	0.0435386	0.790532	0.0715879	0.751026	-0.313555	0.0426919	hypothetical protein
CNA07340	-0.394411	0.11329	-0.265427	0.551997	0.37885	0.0791067	-0.00162539	0.996723	0.0526328	0.892506	0.134595	0.709858	0.219552	0.543469	hypothetical protein
CNA07350	0.0870155	0.696073	0.263398	0.357484	-0.228136	0.154254	0.132395	0.52119	-0.149395	0.441761	0.12059	0.673594	-0.0941661	0.794641	hypothetical protein
CNA07360	-0.547595	0.00533066	-0.180881	0.615739	0.444173	0.0032924	-0.0187146	0.945102	0.0445744	0.87369	-0.0970469	0.759036	-0.0990121	0.779466	DOA4; ubiquitin-specific protease putative
CNA07370	3.72718	6.46482e-49	-0.629886	0.00688692	-0.330918	0.0180575	-0.815847	8.34942e-08	-0.609496	7.53867e-05	-0.613499	0.000282297	-1.44835	2.03322e-18	sporulation-related protein putative
CNA07380	-0.862114	0.19262	0.694426	1	0.156916	0.865257	-0.562553	0.588686	0.389101	0.676361	-0.0453085	0.973301	-0.239863	0.874129	hypothetical protein
CNA07390	0.850489	1.6717e-05	-0.202273	0.525838	0.227444	0.119283	0.028144	0.909739	0.0635665	0.77602	-0.0962845	0.725843	0.0108698	0.979155	methylenetetrahydrofolate reductase (NADPH) putative
CNA07400	-0.821148	0.0120406	0.538572	0.346484	1.12036	5.88008e-05	0.685392	0.0450352	1.47199	1.6794e-08	0.290243	0.560969	0.107114	0.892725	DPH1; diphthamide biosynthesis protein
CNA07410	-0.691368	0.00171723	-0.00482883	0.995257	-0.308374	0.19809	-0.0812409	0.809471	-0.0980087	0.768933	-0.0985771	0.800846	0.285319	0.423334	conserved hypothetical protein
CNA07420	-0.199928	0.56949	0.85687	0.0182128	1.24682	6.16634e-08	0.708254	0.00858725	1.5046	1.2734e-11	0.411675	0.241614	0.478553	0.178378	hypothetical protein
CNA07430	-1.69349	0.000130874	-0.164239	0.596974	0.0259227	0.891895	-0.221953	0.20966	-0.393594	0.0154771	-0.361917	0.0646034	-0.902867	8.21871e-08	hypothetical protein
CNA07450	0.652944	0.0450028	0.624847	0.0841552	0.0263731	0.944574	0.0396969	0.92746	0.217875	0.560347	-0.156817	0.734642	-0.0118281	0.986229	conserved hypothetical protein
CNA07460	-0.851193	1.0504e-07	-0.0220607	0.958367	-0.0057103	0.976607	0.0283308	0.902387	-0.167949	0.386435	-0.0535297	0.855245	-0.218732	0.341243	hypothetical protein
CNA07470	0.0181607	0.93432	-0.223519	0.442834	-0.0575518	0.728379	-0.269132	0.0831111	-0.425195	0.00366034	-0.164186	0.455784	-0.238626	0.258039	PBS2; map kinase kinase
CNA07480	0.801591	6.39907e-05	-0.243781	0.375029	-0.126174	0.437906	-0.0841112	0.69536	0.319258	0.0425471	0.0483644	0.873363	0.067579	0.834724	MSH2; DNA mismatch repair protein MSH2 putative
CNA07490	0.5201	0.000940544	0.434786	0.00409386	0.515294	3.6475e-17	0.707591	3.56143e-19	0.214778	0.0049363	0.62149	2.01544e-08	0.413352	0.000995149	ribosomal protein L35 putative
CNA07500	0.315949	0.0763659	0.316639	0.143059	0.57168	4.4838e-08	0.483371	6.10286e-05	0.274412	0.0519373	0.240511	0.214881	-0.251699	0.212085	RAD23; uv excision repair protein rhp23 putative
CNA07510	-0.333225	0.095277	0.129604	0.750659	-0.30876	0.0730845	-0.099429	0.667753	-0.0353325	0.901192	-0.0593324	0.856477	-0.265722	0.291834	expressed protein
CNA07520	-0.937128	6.19592e-09	0.0271984	0.94981	0.753257	6.38816e-12	0.594344	1.74105e-06	0.476583	0.000276087	0.278585	0.14694	0.573627	0.000140873	d-3-phosphoglycerate dehydrogenase 2 putative
CNA07530	-0.873668	9.63136e-05	0.814759	0.0182091	1.03214	1.47021e-09	0.774807	9.52168e-05	1.70137	2.44953e-25	0.634129	0.00630594	0.346328	0.250165	57.7 kda trp-asp repeats containing protein putative
CNA07540	0.146898	0.374092	-0.259129	0.143059	0.0664896	0.419132	-0.222345	0.0171058	-0.0727241	0.50644	-0.367681	0.0059386	-0.545331	1.56335e-06	MP88; immunoreactive mannoprotein
CNA07550	0.616397	0.000102653	-0.596852	0.00137867	-0.262106	0.0139473	-0.521745	3.24709e-05	-0.388173	0.00120643	-0.540253	0.000148853	-0.530225	0.00324042	regulation of transcription from Pol II promoter-related protein putative
CNA07560	0.106619	0.643669	-0.335655	0.165305	0.150178	0.305847	-0.126594	0.483563	-0.225306	0.186179	-0.311205	0.0960177	-0.0738967	0.818125	hypothetical protein
CNA07570	0.453342	0.00622938	0.467989	0.00116862	0.559351	2.97717e-24	0.777006	4.88308e-19	0.407205	9.91725e-09	0.566072	1.93695e-08	0.349266	0.00434166	RPL27; large subunit ribosomal protein L27e
CNA07580	-0.133332	0.693798	-0.328304	0.493017	0.260804	0.342536	-0.0379578	0.92746	0.102459	0.788526	0.0911246	0.847389	-0.151299	0.774062	hypothetical protein
CNA07590	0.378008	0.0255813	0.189383	0.525692	-0.165114	0.199865	0.25247	0.0534452	-0.123479	0.432198	0.141812	0.553053	0.387541	0.023443	Sm-like protein putative
CNA07600	1.27689	2.44285e-07	-0.471109	0.114636	-0.493141	0.0103608	-0.459108	0.0445628	-0.627398	0.00297868	-0.503739	0.039976	-0.689023	0.00421292	hypothetical protein
CNA07610	1.42817	4.80759e-14	-0.161243	0.595746	-0.262113	0.047306	-0.190212	0.263139	-0.196093	0.225972	-0.293146	0.111658	-0.291678	0.150331	hypothetical protein
CNA07620	0.554753	3.82115e-05	0.0722396	0.767176	0.531907	1.06504e-15	0.550528	1.11767e-12	0.14545	0.124993	0.179609	0.224716	-0.0276517	0.910135	TIF1; translation initiation factor putative
CNA07630	-1.18688	9.5592e-09	0.463553	0.18737	0.0989675	0.723801	0.164516	0.589017	0.612092	0.00437071	0.297259	0.320448	0.461965	0.0854137	hypothetical protein
CNA07640	-0.419573	0.033337	-0.0831592	0.823094	0.219364	0.153986	0.0452057	0.850901	-0.221394	0.249399	-0.093858	0.751519	-0.043423	0.91117	conserved hypothetical protein
CNA07650	0.256835	0.108361	0.544258	0.00109024	1.68528	5.17445e-128	1.21882	4.2875e-46	0.571574	6.18501e-09	1.05098	4.64076e-16	0.467713	0.000345344	NDH1; NADH dehydrogenase putative
CNA07660	-1.25845	1.3541e-13	0.187488	0.595566	-0.42753	0.013843	0.0384706	0.894872	-0.0117009	0.96892	0.217275	0.405217	0.0717725	0.843859	phospholipid metabolism-related protein putative
CNA07670	1.77312	7.54446e-17	-0.395143	0.204088	0.427653	0.00139604	-0.13077	0.527612	-0.127174	0.556352	-0.0708967	0.828075	-0.353447	0.116999	HLH1; conserved hypothetical protein
CNA07680	0.633707	0.000286716	0.0019557	0.996665	-0.0827257	0.576315	-0.221854	0.136104	0.597935	1.64727e-07	-0.151553	0.46519	0.0836346	0.750369	expressed protein
CNA07690	-1.44321	0.0025304	-0.201525	1	0.551189	0.374953	-0.165708	0.858462	1.33766	0.0100513	-0.000674637	0.999637	0.17653	0.88608	hypothetical protein
CNA07700	0.0336052	0.902909	-0.532116	0.047123	-0.233593	0.137928	-0.472061	0.00455372	0.0888089	0.670742	-0.355348	0.0758988	-0.399848	0.0713592	ATP-binding cassette (ABC) transporter putative
CNA07710	-0.201748	0.29312	0.167168	0.586915	-0.118582	0.465434	0.233617	0.14619	-0.0284372	0.909161	0.143227	0.554894	0.354651	0.0482848	DNA-directed RNA polymerases ii 24 kda polypeptide putative
CNA07720	8.68237	7.33694e-134	-0.289113	0.156559	-1.59675	2.31167e-88	-0.487592	0.0273351	-0.754536	4.43203e-19	-0.26528	0.0856749	-1.49192	5.30256e-34	CFL1; hyphal flocculin
CNA07730	-2.25152	6.09454e-39	0.235235	0.507697	0.34113	0.0709273	0.036266	0.909739	0.813129	0.000173172	0.00286408	0.994629	0.0775704	0.85295	MDR1; putative abc multidrug resistance transporter with similarity to Ste6
CNA07740	0.207015	0.187021	0.202758	0.346484	0.788923	4.90367e-27	0.51895	7.55048e-09	0.390073	5.66952e-05	0.311444	0.0356222	0.294279	0.0496658	acetate--CoA ligase putative
CNA07770	1.22993	8.6344e-22	-0.153529	0.459593	-0.165827	0.0306695	-0.255852	0.00450282	0.0240569	0.854473	-0.239376	0.0646034	-0.378633	0.00334385	conserved hypothetical protein
CNA07780	0.679579	0.000222418	-0.0336429	0.920903	-0.694981	2.29748e-09	-0.161619	0.297927	-0.342243	0.0162179	0.114143	0.688241	-0.727812	1.04653e-06	nicotinamidase putative
CNA07790	-0.581804	0.00488246	0.344167	0.276858	-0.450892	0.0321635	-0.00365879	0.991344	-0.281419	0.245885	0.00957699	0.980409	-0.399019	0.147308	CBP1; calcineurin-binding protein - related
CNA07800	-0.312973	0.0885204	0.0077845	0.985542	0.163063	0.276748	-0.0538459	0.803455	-0.00747196	0.976098	-0.116604	0.648456	-0.202118	0.423334	hypothetical protein
CNA07810	0.484101	0.00404311	0.0795178	0.80725	-0.469128	4.65223e-05	-0.115168	0.494807	-0.140099	0.370274	-0.149291	0.46634	-0.101881	0.722273	conserved hypothetical protein
CNA07820	-0.4294	0.0453038	-0.420067	0.127917	-0.453919	0.00787386	-0.443605	0.0225978	-0.561678	0.00269639	-0.231556	0.352485	-0.25342	0.358395	hypothetical protein
CNA07830	-0.878022	1.59303e-10	0.114757	0.642347	0.128117	0.144902	0.245192	0.0114712	0.104993	0.360401	0.048372	0.822613	0.0717529	0.779087	hypothetical protein
CNA07840	-1.05454	2.08313e-05	-0.578602	0.239327	0.221379	0.472772	-0.484288	0.174403	-0.438887	0.211809	-0.197592	0.676092	0.050161	0.937691	hypothetical protein
CNA07850	2.39559	1.39773e-63	0.0547391	0.882224	-0.907384	1.50725e-27	-0.105987	0.398147	-0.196945	0.0766302	-0.134441	0.585146	-0.0929529	0.680681	hypothetical protein
CNA07860	-0.0485537	0.847445	0.503701	0.0841448	0.902097	1.92652e-14	0.493458	0.0003375	1.22957	4.78787e-26	0.374123	0.0431582	0.121489	0.648185	DED1; ATP-dependent RNA helicase ded1 putative
CNA07870	-0.0834359	0.805897	0.15614	0.758451	0.125885	0.678962	0.282239	0.338273	-0.0116144	0.978454	0.0617711	0.900327	0.000248016	0.999726	conserved hypothetical protein
CNA07880	0.210122	0.340842	0.269292	0.336894	0.463652	0.000838598	0.678993	7.79341e-06	0.409621	0.0136675	0.319108	0.114358	0.187835	0.48557	anthranilate phosphoribosyltransferase putative
CNA07890	1.35908	3.03938e-09	-0.251191	0.444598	0.162701	0.342029	-0.115299	0.602607	-0.0540744	0.831078	-0.0457861	0.890708	-0.00893169	0.982535	IRR1; conserved hypothetical protein
CNA07900	-0.77532	0.190409	0.0969101	1	-0.307724	0.703601	-1.83529	0.0363513	-0.0474275	0.967102	-0.67511	0.490649	-0.598286	0.570254	IMP cyclohydrolase putative
CNA07910	1.99432	0.369423	-2.20078	1	-0.176575	0.937307	-0.857602	1	1.03959	1	-2.34387	1	-0.208749	1	#N/A
CNA07920	-3.22372	1.78286e-72	0.616678	0.0666056	1.82387	7.44373e-30	1.12716	1.07798e-08	1.6861	5.11431e-21	1.1165	8.56857e-08	-0.470575	0.226643	SIT1; siderophore iron transporter
CNA07930	-0.0158277	0.933547	0.0820876	0.780189	-0.559889	2.21126e-12	-0.13494	0.266078	-0.144207	0.200372	-0.080302	0.698352	-0.0498156	0.840175	ATG8; microtubule binding protein putative
CNA07940	-0.178843	0.538916	0.0557931	0.925966	0.388348	0.0759254	0.218534	0.485169	0.339967	0.190268	0.120221	0.762671	0.054411	0.917879	expressed protein
CNA07950	0.556482	0.0131095	0.312941	0.290809	0.860304	3.41544e-10	0.66067	3.04462e-05	0.523664	0.00286809	0.569576	0.00281569	0.0145977	0.978312	conserved hypothetical protein
CNA07960	1.88412	6.3815e-32	0.653997	0.000419632	0.345464	0.0307135	0.753407	0.000120989	0.370254	0.00021584	0.533794	0.000526738	0.266346	0.641537	conserved hypothetical protein
CNA07970	0.127295	0.58034	0.127345	0.722713	0.127245	0.486219	0.162718	0.423901	-0.0604797	0.8082	-0.000619357	0.999637	0.0477702	0.90014	hypothetical protein
CNA07980	0.648726	8.43976e-05	0.555895	0.00116862	0.386989	2.49787e-10	0.69641	1.5874e-17	0.313088	6.04095e-05	0.626418	2.11372e-06	0.393196	0.00362551	60s ribosomal protein l34-b putative
CNA07990	-0.404123	0.0138644	0.473773	0.0174882	0.617299	1.78675e-09	0.692213	9.49943e-10	0.795007	7.13587e-13	0.460129	0.00194266	0.491446	0.000772013	ribosomal large subunit assembly and maintenance-related protein putative
CNA08000	0.0536208	0.860558	0.219993	0.5699	-0.220051	0.351079	-0.286824	0.286574	0.0755071	0.811892	-0.159208	0.664051	0.156061	0.692347	cadmium ion transporter putative
CNA08010	-0.209614	0.305431	-0.629144	0.00776704	-0.149236	0.395735	-0.191938	0.34901	-0.351259	0.0518535	-0.385316	0.0931538	-0.616408	0.00111632	UBC2; ubiquitin-conjugating enzyme e2-17 kda putative
CNA08040	0.197953	0.372832	-0.0332473	0.936552	-0.271144	0.113842	0.00674778	0.979328	-0.117994	0.605857	0.0274772	0.936653	0.119409	0.713187	transporter putative
CNA08050	1.18078	2.08313e-05	-0.658032	0.0469911	-1.62251	1.44205e-11	-1.71517	4.33935e-11	-1.08312	2.62121e-05	-0.64083	0.0285401	-1.40473	7.89385e-08	glycerone kinase putative
CNA08060	2.83049	6.35238e-24	-0.270664	0.437408	-2.1982	8.26994e-25	-1.12813	3.33821e-08	-0.819578	6.82059e-05	-0.0663298	0.868375	-0.951661	9.64475e-06	conserved hypothetical protein
CNA08070	-0.499757	0.0656624	-0.172443	0.721987	0.200888	0.441737	-0.257328	0.40608	-0.119147	0.73382	-0.164772	0.666584	-0.285385	0.429683	SIP401; pathway-specific nitrogen regulator putative
CNA08080	0.0135059	0.94277	0.193128	0.403483	-0.208059	0.0311618	0.108476	0.402629	-0.0898904	0.50454	-0.0211484	0.93154	-0.183022	0.3573	ubiquitin-protein ligase putative
CNA08090	0.575786	0.0030724	-0.31959	0.233587	0.0831866	0.63161	-0.139694	0.471821	-0.479109	0.00292349	-0.203897	0.377044	-0.215939	0.357672	FZC38; expressed protein
CNA08100	-0.94913	0.00132039	0.2898	0.617264	0.564395	0.0575909	0.24459	0.562668	0.700488	0.0302712	0.482333	0.21724	0.503514	0.198651	conserved hypothetical protein
CNA08110	0.287075	0.191982	0.126964	0.736439	-0.615562	0.000249428	-0.304628	0.122937	-0.521395	0.00642879	-0.212149	0.411899	0.245669	0.308505	D-hydroxyacid dehydrogenase putative
CNA08120	-0.724539	0.0160957	-0.00591092	0.995307	0.111679	0.773763	-0.201772	0.66376	0.170314	0.693963	0.452421	0.228201	0.126869	0.833309	phosphatidylserine decarboxylase putative
CNA08130	2.40522	4.1017e-20	0.108301	0.791999	0.0262819	0.91358	0.164877	0.46184	0.423623	0.017918	0.0953526	0.791519	0.0107102	0.981186	2-hydroxyacid dehydrogenase putative
CNA08140	0.18645	0.425053	-0.151661	0.714653	0.266197	0.112353	-0.0729119	0.788365	-0.0662575	0.802694	0.0866696	0.782744	0.0341394	0.935874	expressed protein
CNA08150	-0.491877	0.0318046	0.21322	0.605016	0.305661	0.142918	0.34889	0.12674	0.124346	0.671485	0.0151128	0.972238	-0.00921679	0.986229	hypothetical protein
CNA08160	-0.11826	0.72905	-0.13259	0.815909	0.505044	0.0346333	0.323046	0.294848	0.0743496	0.860695	0.0461475	0.930752	0.0637782	0.913549	mitochondrion protein putative
CNA08170	0.737793	0.0897448	0.0477138	0.956183	0.264873	0.509865	0.0501751	0.928097	-0.0800537	0.892733	-0.322434	0.554894	-0.211246	0.760774	hypothetical protein
CNA08180	-0.502579	0.0239759	-0.320285	0.410801	0.02426	0.933875	-0.123816	0.684202	-0.195779	0.476749	-0.398545	0.145996	-0.180572	0.623198	expressed protein
CNA08190	-0.489418	0.0940651	0.188066	0.732412	0.542891	0.0332781	0.27818	0.406547	0.0487733	0.919647	0.0605865	0.906785	0.00989926	0.987834	conserved hypothetical protein
CNA08200	0.110155	0.904931	0.457903	1	0.298494	0.727204	0.327443	0.723104	0.107217	0.926649	-0.256	1	-0.0448306	0.978312	conserved hypothetical protein
CNA08210	-0.636847	0.339279	0.163154	1	-0.589689	0.454662	-0.228656	0.812836	-0.180118	0.874281	-0.268962	0.807351	-1.48029	0.116877	hypothetical protein
CNA08220	0.585359	0.0247271	0.496392	0.183457	0.633049	0.00046956	0.710957	4.0374e-05	1.24553	8.32973e-17	0.248873	0.379155	0.270262	0.336782	establishment of cell polarity protein putative
CNA08230	-0.425616	0.171738	0.386909	0.49768	0.961068	2.12261e-05	0.570644	0.0450683	1.43799	7.08913e-11	0.289225	0.461125	0.0584353	0.927682	hypothetical protein
CNA08240	-0.669969	0.000823298	-0.172863	0.661915	0.0636757	0.79124	-0.0998533	0.725274	0.0804198	0.77449	-0.152448	0.648675	-0.137176	0.705073	expressed protein
CNA08250	0.154114	0.575457	-0.665835	0.124749	-0.245354	0.290813	-0.766259	0.00628814	-0.457037	0.0617025	-0.136513	0.702646	-0.644032	0.0117956	hypothetical protein
CNA08260	0.856388	0.0412819	-0.240447	0.725176	-0.0790819	0.860244	-0.0379091	0.943622	0.578065	0.106759	-0.514181	0.282161	-0.175767	0.779738	conserved hypothetical protein
CNA08270	0.822153	0.00023726	-0.177524	0.681789	-0.154944	0.433387	-0.0859889	0.732986	0.36955	0.0438737	-0.0694688	0.833894	-0.0149633	0.973252	conserved hypothetical protein
CNA08280	-0.492283	0.00621276	0.140005	0.669729	0.0872159	0.63478	0.2372	0.177715	0.336559	0.041203	0.0877066	0.769745	-0.0111706	0.979085	Opa-interacting protein OIP2 putative
CNA08290	0.931591	4.99442e-10	0.301139	0.09949	0.525987	7.24819e-13	0.553213	6.62354e-11	0.127065	0.253501	0.429244	0.00032347	0.0117259	0.96633	ERG2; C-8 sterol isomerase putative
CNA08310	0.371687	0.200542	-0.0811092	0.866908	0.165844	0.522659	-0.208482	0.477249	0.107764	0.744574	0.0895889	0.814699	-0.084613	0.850798	ligase putative
CNA08320	-1.24961	0.00138939	-0.614379	0.485156	-0.0729112	0.914063	-0.576936	0.37391	0.276464	0.666748	-0.365341	0.635131	-0.25531	0.789691	conserved hypothetical protein
CNA08330	1.99432	0.369423	-2.20078	1	-0.176575	0.937307	-0.857602	1	1.03959	1	-2.34387	1	-0.208749	1	unspecified product
CNA08340	0.0123407	0.986031	-0.54705	1	-0.733173	0.276598	0.0825961	0.923747	0.522633	0.395786	-0.0918646	0.933516	-0.215438	0.842273	hypothetical protein
CNA08350	2.31078	0.236345	-2.83691	0.286408	-3.3659	0.0932025	-3.40045	0.122453	-2.30356	0.301591	-3.00484	0.210092	-0.296201	0.959384	hexose transport-related protein putative
CNA08360	0	1	0	1	0	1	4.39301	1	2.17119	1	0	1	0	1	hypothetical protein
CNB00010	0	1	0	1	0	1	0	1	0	1	0	1	0	1	hypothetical protein
CNB00020	1.17598	0.0272145	-0.111619	0.903267	-0.472303	0.340616	-0.251361	0.687846	0.922973	0.0140043	-0.104905	0.88994	-0.168965	0.848422	expressed protein
CNB00030	0.194917	0.308848	0.341503	0.106913	0.461338	2.49259e-05	0.571266	4.01927e-06	0.446189	0.000670093	0.402973	0.00907721	0.260301	0.149822	HEM12; uroporphyrinogen decarboxylase putative
CNB00040	-0.679817	0.00821622	0.677778	0.0302218	1.00388	5.8898e-08	0.617846	0.00524742	1.40604	7.29794e-17	0.424539	0.144956	0.194528	0.605194	WD-repeat protein putative
CNB00050	0.483507	0.0281145	-0.582168	0.0959089	0.238919	0.149308	-0.509116	0.00664642	0.133419	0.556536	-0.306391	0.193009	-0.132879	0.718259	conserved hypothetical protein
CNB00060	-0.611814	0.00252393	-0.0256902	0.961395	0.154526	0.459822	0.203611	0.374302	0.39767	0.0534669	0.168882	0.576157	0.166759	0.648185	conserved hypothetical protein
CNB00070	-0.124905	0.470903	0.289442	0.214923	0.137166	0.210069	0.361884	0.000933482	0.0834323	0.581613	0.178236	0.304458	0.219459	0.213512	hypothetical protein
CNB00080	1.62828	3.62344e-10	-0.137173	0.717429	0.180961	0.327118	-0.0669477	0.797926	0.568468	0.00105478	0.0388193	0.912529	0.198531	0.46499	exonuclease putative
CNB00090	0.366743	0.0364968	0.0741509	0.815652	-0.130751	0.349947	0.195224	0.183671	0.00812007	0.970701	0.103357	0.656803	-0.0330935	0.917456	protein-vacuolar targeting-related protein putative
CNB00100	-1.32694	2.76986e-17	-0.418017	0.131718	-0.923921	2.44748e-09	-0.649839	0.000111503	-0.781168	3.96799e-06	-0.595765	0.00131589	-0.551059	0.00351596	expressed protein
CNB00110	0.58695	0.0010612	-0.0190257	0.961395	0.282351	0.0189372	0.0339962	0.867729	-0.0351944	0.874403	-0.0439659	0.874124	-0.207115	0.335925	conserved hypothetical protein
CNB00120	-0.40149	0.0622682	0.0243523	0.969866	0.358567	0.0417099	0.0832982	0.760724	0.534641	0.00391882	0.0574799	0.875618	0.0614433	0.892246	heat shock transcription factor 2 putative
CNB00130	1.57081	1.06116e-09	-0.819369	0.00169032	-2.39168	1.1054e-28	-1.53046	2.48374e-13	-1.46306	9.43828e-12	-0.924652	9.64915e-06	-2.02221	2.46737e-20	caspase putative
CNB00140	-0.395811	0.25654	0.125809	0.847896	0.387281	0.199357	-0.00753503	0.988445	-0.000888475	0.99824	-0.212952	0.667899	0.252583	0.596056	conserved hypothetical protein
CNB00170	-0.316594	0.0838278	0.0920009	0.798484	0.164816	0.273352	-0.00831354	0.970999	0.582901	1.32206e-05	0.0814955	0.78026	0.216867	0.3382	MNN2; putative alpha-12-mannosyltransferase
CNB00190	4.38872	4.04021e-54	-0.459441	0.0771357	-1.02256	2.7247e-13	-0.362223	0.0225773	0.163756	0.414732	-1.18431	2.30256e-10	0.581032	0.00026448	1-aminocyclopropane-1-carboxylate deaminase putative
CNB00200	0.162171	0.322119	0.297161	0.164328	-0.0172766	0.89164	0.278926	0.00643661	0.0745213	0.583168	0.265938	0.103153	0.295355	0.0597915	pre-mRNA splicing factor putative
CNB00210	1.09829	1.16685e-10	0.0333798	0.922242	0.361945	0.000752351	0.39612	0.00106875	0.248319	0.0659365	0.247915	0.273404	-0.214149	0.276007	serine/threonine kinase receptor associated protein putative
CNB00220	1.42491	2.26966e-20	-0.957562	1.78273e-08	-1.48202	1.01071e-44	-0.768616	5.555e-11	-0.0618805	0.761191	-1.09006	5.60113e-13	1.05665	1.73194e-13	fructosyl amino acid oxidase putative
CNB00230	4.09353	1.62581e-104	-0.713764	4.05015e-05	-1.00061	5.031e-22	-0.624821	2.37009e-09	-0.160756	0.276286	-0.699497	7.31622e-09	0.557662	0.000314544	expressed protein
CNB00240	-0.780448	1.95358e-05	0.066432	0.845255	0.497327	2.77192e-05	0.446429	0.00102433	0.292398	0.0524258	0.0991431	0.707495	-0.121576	0.652603	hypothetical protein
CNB00250	-0.0678111	0.846799	0.18645	0.729599	0.699569	0.000555359	0.479348	0.0548787	0.558753	0.0243974	0.127114	0.760031	-0.0179107	0.976862	tRNA (guanine-N7-)-methyltransferase putative
CNB00260	-0.239754	0.175718	0.0485192	0.855384	0.465523	1.03327e-09	0.282819	0.00248987	0.0896476	0.445256	0.107376	0.557302	-0.204996	0.198356	SEC24; Protein transporter SEC24 putative
CNB00270	-0.0366485	0.875724	0.0832805	0.809457	0.290161	0.0297185	0.0322662	0.887432	0.135543	0.486718	0.0985149	0.712543	-0.0836971	0.779466	nuclear pore protein seh1 putative
CNB00290	-0.656367	0.0789497	-0.498381	0.452921	-0.640185	0.126633	-0.503636	0.308165	-0.319535	0.534659	-0.316781	0.57769	-0.0444683	0.960105	expressed protein
CNB00300	-0.430074	0.00334874	0.681952	3.66523e-07	1.10131	6.88587e-69	0.925306	8.11455e-35	0.765781	4.24369e-22	0.464796	0.000325248	0.322519	0.0174897	fructose-bisphosphate aldolase putative
CNB00310	-0.299988	0.36509	0.330479	0.495888	1.25132	4.81886e-09	0.57709	0.045673	1.01722	3.3478e-05	0.542063	0.104675	0.36301	0.350603	gamma DNA-directed DNA polymerase putative
CNB00320	-0.622365	0.534201	0.19507	1	0.31227	0.793525	0.423669	0.738662	-0.640226	0.66925	0.220778	1	0.128823	1	hypothetical protein
CNB00330	-0.0881041	0.594645	0.132048	0.545397	0.316279	2.37188e-06	0.376467	2.64721e-06	0.210631	0.0221664	0.250172	0.0655803	0.0746648	0.705073	ATP synthase delta chain mitochondrial precursor putative
CNB00340	-0.812377	0.000252623	0.871647	0.0197311	1.43943	3.7797e-21	0.964632	2.39392e-07	1.96193	3.05058e-32	0.769318	0.000200211	0.610922	0.0067561	conserved hypothetical protein
CNB00360	0.442239	0.0162505	-0.495688	0.0193243	-0.0426427	0.79078	-0.338872	0.0163072	-0.528524	0.000276422	-0.246219	0.236394	-0.127533	0.612861	hypothetical protein
CNB00370	0.962707	1.49111e-08	0.436444	0.0227312	0.351246	0.00147398	0.761193	7.88628e-12	0.509332	1.74311e-05	0.179107	0.410809	0.0365802	0.906692	fatty acid beta-oxidation-related protein putative
CNB00380	-0.692325	0.00753488	0.129518	0.817516	0.58383	0.00896412	0.11458	0.754465	0.483554	0.0665531	0.0912489	0.847646	-0.128358	0.805277	seryl-tRNA synthetase putative
CNB00390	-0.0161896	0.94926	-0.212065	0.535219	-0.0642713	0.760091	-0.226514	0.273585	-0.477522	0.0151803	-0.0637572	0.847295	-0.13999	0.698741	GAT204; GATA transcription factor capsule-independent antiphagocytic protein
CNB00400	-0.917059	0.0130436	0.105287	0.901875	0.780234	0.026037	0.191518	0.737663	0.0231586	0.974566	0.386421	0.460408	1.1167	0.00108468	conserved hypothetical protein
CNB00410	0.290713	0.311146	-0.516466	0.141363	-0.361751	0.112078	-0.410415	0.13045	-0.268888	0.359991	-0.391098	0.164083	0.0830385	0.851801	conserved hypothetical protein
CNB00420	-0.744808	0.00062411	0.422476	0.112358	-0.1404	0.498644	0.237416	0.247663	0.0467406	0.871381	0.277499	0.236573	0.0973885	0.796752	dehydrogenase putative
CNB00430	-2.61888	2.18584e-17	1.41987	0.0133022	2.40987	2.24723e-15	1.73412	7.60888e-07	2.44899	1.00525e-13	1.52436	9.26999e-05	0.581865	0.36908	conserved hypothetical protein
CNB00450	-0.79919	0.000326267	0.332615	0.43331	0.420579	0.0510043	0.310532	0.218818	0.89086	1.19752e-05	0.250766	0.416104	0.320153	0.296669	ESF2; conserved hypothetical protein
CNB00460	0.416491	0.710384	-1.05097	1	0.290351	0.801856	-0.277502	0.836132	-0.284856	0.84319	-0.61278	1	0.710712	0.545229	hypothetical protein
CNB00470	-1.06529	0.0370376	-0.133284	1	-0.00384054	0.995816	-0.560022	0.502982	-0.0897751	0.930866	-0.378395	0.70548	-0.481244	0.648185	#N/A
CNB00480	-0.122939	0.516076	0.0978452	0.74042	0.688821	7.52988e-14	0.530764	1.74105e-06	0.171131	0.215228	0.221425	0.224831	0.0198798	0.954043	threonine-tRNA ligase putative
CNB00490	-0.399095	0.0107103	-0.211915	0.436088	0.575826	5.308e-09	0.112209	0.463628	0.129691	0.401133	-0.0307546	0.911901	-0.142917	0.541313	Pol II transcription elongation factor putative
CNB00500	-0.128651	0.470585	0.0643517	0.826635	0.127443	0.286351	0.144901	0.307394	0.14932	0.286293	0.112592	0.581301	0.059704	0.821895	hypothetical protein
CNB00510	3.0081	3.33738e-40	0.296853	0.323988	0.0954166	0.569261	0.224878	0.211808	0.433387	0.0115412	0.186705	0.386998	0.154597	0.553752	expressed protein
CNB00520	2.04834	1.54547e-17	0.347537	0.74402	0.565684	0.000107702	0.367043	0.046574	0.627174	0.0890512	0.229372	0.413158	0.577888	0.00110121	HLH3; hypothetical protein
CNB00530	-0.0828048	0.782331	-0.0808222	0.874455	0.18535	0.445386	0.283879	0.267104	0.228812	0.389998	0.220022	0.49152	0.365193	0.191663	hypothetical protein
CNB00540	-0.312484	0.256825	0.853022	0.00992011	1.1734	2.21438e-10	0.699698	0.00430261	1.56374	2.13004e-19	0.626709	0.0136626	0.464702	0.0924129	conserved hypothetical protein
CNB00550	-0.0586013	0.703839	0.00641672	0.982551	-0.16157	0.00750279	0.206406	0.00791466	0.351846	6.73645e-07	0.177824	0.1698	0.258005	0.037132	HTA1; histone H2A-1 putative
CNB00560	0.56748	5.20887e-06	-0.0396291	0.872173	-0.119851	0.0708844	0.252504	0.00305767	0.438882	2.44864e-10	0.257547	0.0321221	0.356284	0.00132271	HTB1; histone h2b putative
CNB00570	0.453282	0.000401022	0.025641	0.933369	-0.372181	7.58832e-08	0.0685391	0.514928	0.162549	0.0454943	0.109001	0.521956	0.532211	2.70001e-05	histone H3 putative
CNB00580	0.379669	0.145144	-0.00161376	0.997949	0.487226	0.00433309	0.20102	0.412871	0.174456	0.479951	0.0996399	0.780847	0.00575899	0.990831	RSC9; conserved hypothetical protein
CNB00590	2.64812	3.89226e-60	-0.570622	0.00132651	-1.34331	3.78529e-40	-0.731154	1.47246e-10	-0.247123	0.0530375	-0.92686	6.30134e-09	0.17576	0.423939	mitochondrial genome maintenance-related protein putative
CNB00600	-0.151906	0.44224	0.513086	0.0127773	0.113539	0.467421	0.437081	0.00299711	0.821343	5.06191e-10	0.320806	0.0736676	0.292079	0.154818	cytoplasm protein putative
CNB00610	-0.929536	1.39425e-05	0.792168	0.382721	1.50169	9.06236e-19	0.849644	7.91731e-06	1.90544	1.86071e-31	0.569588	0.0169198	0.394834	0.150195	DBP10; DEAD box RNA helicase putative
CNB00620	0.277749	0.245824	-0.0597261	0.904919	0.291309	0.0993844	0.328301	0.126955	0.309192	0.127134	0.133091	0.662701	0.252683	0.369251	conserved hypothetical protein
CNB00630	-0.944029	5.43601e-10	0.30304	0.180156	0.634983	1.77456e-09	0.536654	1.50877e-05	0.597131	6.35015e-07	0.273549	0.166417	0.16353	0.462918	adenosylmethionine-8-amino-7-oxononanoate transaminase putative
CNB00640	-0.463275	0.0185032	-0.0706928	0.863268	-0.207379	0.338253	-0.174038	0.4529	-0.118683	0.635847	-0.234445	0.371896	-0.233561	0.391994	expressed protein
CNB00650	0.487539	0.00995622	0.0709342	0.833408	0.0301938	0.870406	0.0691758	0.734878	-0.0651804	0.766918	-6.00193e-05	0.999906	-0.0830231	0.781646	vacuole organization and biogenesis-related protein putative
CNB00670	0.289165	0.288985	0.0899351	0.837525	0.525	0.00439065	0.148422	0.57206	0.606401	0.00117389	0.121287	0.716623	0.407845	0.0994426	#N/A
CNB00680	0.979883	1.76278e-05	0.387937	0.151094	0.254524	0.155712	0.434025	0.0140941	0.113552	0.646715	0.376392	0.16162	0.434142	0.0422558	DNA-directed RNA polymerases i ii and iii 8.3 kda polypeptide putative
CNB00690	0.523815	0.00193763	0.208544	0.429628	-0.238612	0.0545673	0.214236	0.123827	-0.350399	0.0116436	0.00843136	0.975445	-0.287183	0.15602	RPN14; 19S proteasome regulatory particle base assembly chaperone putative
CNB00700	-0.166757	0.438139	-0.219195	0.481221	0.343293	0.0138805	-0.0829012	0.712422	0.107372	0.611292	-0.13746	0.60386	-0.0822749	0.821994	conserved hypothetical protein
CNB00710	0.566123	0.383454	0.393967	0.659547	0.19172	0.768552	-0.140277	0.863744	0.267605	0.705918	-0.0142052	0.988853	-0.171667	0.875337	hypothetical protein
CNB00720	0.565717	0.000152831	0.0867347	0.743113	0.34616	4.98669e-05	0.211672	0.0573596	-0.075737	0.588357	0.206754	0.246046	-0.0576514	0.821425	GSK3; similar to glycogen synthase kinase
CNB00730	-1.04856	3.13291e-05	0.0625674	0.924729	0.441003	0.0968273	0.521761	0.0652518	0.259052	0.459181	0.188984	0.670657	0.0290511	0.965327	hypothetical protein
CNB00740	1.70848	1.40464e-23	-0.451564	0.0194532	-0.391842	0.000422751	-0.328854	0.00847917	-0.595422	1.43706e-06	-0.429954	0.00384629	-0.54706	0.000109686	kinesin putative
CNB00750	0.890233	0.0105455	-0.30904	0.557153	-0.141476	0.700145	-0.195422	0.614295	-0.199184	0.640647	-0.509681	0.165997	-0.228269	0.648185	hypothetical protein
CNB00770	0.611547	0.0948032	-0.187056	0.767176	0.227537	0.522923	0.0980777	0.823005	0.0967762	0.833782	-0.105121	0.849553	-0.103104	0.880826	CSR3; putative chitin synthase regulator
CNB00780	-0.515783	0.0224248	-0.088488	0.851487	0.241118	0.259295	0.0618042	0.850463	0.00252604	0.994519	0.0782036	0.84085	0.204577	0.536285	DNA polymerase Delta small subunit putative
CNB00790	-0.171269	0.604009	-0.0314392	0.963326	0.362623	0.165749	-0.121608	0.769558	0.16622	0.655233	0.0128765	0.979756	0.101083	0.84845	DNA strand annealing putative
CNB00800	-1.19734	2.30836e-20	0.168345	0.480484	0.146051	0.101665	0.218914	0.0353419	0.0351156	0.811301	0.0995836	0.600408	0.233045	0.109168	mitochondrial inner membrane protein putative
CNB00810	-2.63067	1.10262e-13	1.23386	0.0442923	0.685697	0.218744	0.89662	0.107856	1.62107	0.000208095	0.272582	0.774265	0.612889	0.423334	hypothetical protein
CNB00820	0.104893	0.616903	0.0945641	0.787665	0.653897	5.24248e-09	0.372801	0.00759158	0.462848	0.00134991	0.180769	0.456193	0.25147	0.204856	MBS1; Mbp1 and Swi4-like APSES protein 1
CNB00830	-1.16684	6.28371e-08	0.303326	0.457735	0.413515	0.0602155	0.589625	0.00878356	0.199508	0.5057	0.269186	0.398169	0.675274	0.00592554	expressed protein
CNB00850	0.0548901	0.847412	-0.0843219	0.842566	0.12158	0.595058	-0.224402	0.357798	-0.0248661	0.943374	-0.0789831	0.833478	-0.182057	0.634284	FZC49; expressed protein
CNB00860	-0.842195	7.93316e-07	0.0199174	0.967951	-0.133971	0.478543	0.00317567	0.991112	0.107864	0.624435	0.18293	0.473857	0.0828479	0.805818	longevity-assurance protein putative
CNB00890	0.0660258	0.750936	0.498375	0.0188585	-0.135458	0.366698	0.276306	0.0457974	0.0904907	0.611396	0.232163	0.258393	0.248901	0.203393	ERV25; ER to Golgi transport-related protein putative
CNB00900	1.09776	1.83074e-09	0.145494	0.626496	0.477366	3.35175e-05	0.303396	0.0327014	0.256217	0.0814206	0.222716	0.258229	-0.117808	0.651194	cysteine-tRNA ligase putative
CNB00910	0.902042	7.52302e-10	0.220833	0.367327	-0.766011	8.51745e-18	-0.210546	0.066302	0.153845	0.190268	-0.0816808	0.751026	0.070736	0.779466	expressed protein
CNB00920	-0.266117	0.180312	0.0923387	0.805877	0.160623	0.33636	0.190834	0.313454	-0.0209681	0.938361	0.10264	0.71277	0.0935911	0.764054	hypothetical protein
CNB00930	-0.143374	0.481101	0.28794	0.264995	-0.0475867	0.780818	0.386723	0.0039712	0.180546	0.262513	0.0619065	0.820311	0.172904	0.509315	conserved hypothetical protein
CNB00940	-0.874356	0.000100742	-0.100709	0.83455	0.341394	0.11405	0.0977436	0.772631	-0.280551	0.322606	0.0759615	0.853469	0.000326576	0.999663	conserved hypothetical protein
CNB00950	0.307507	0.240782	0.163382	0.653091	-0.153381	0.424075	0.140142	0.512073	0.215728	0.265025	-0.0666463	0.836363	0.239166	0.337151	dCMP deaminase putative
CNB00960	0.147334	0.575693	-0.642129	0.0263825	-0.981487	6.35376e-07	-1.26471	4.24648e-09	-0.812573	0.00015544	-0.702725	0.00557591	-0.397413	0.160036	expressed protein
CNB00970	2.75972	3.0957e-12	-0.101475	0.867757	-0.0732436	0.842587	-0.10057	0.805972	-0.162638	0.677106	-0.125492	0.799385	-0.908331	0.00542428	hypothetical protein
CNB00980	0.814004	0.000726962	0.142654	0.709921	0.102879	0.648649	-0.282658	0.222259	0.184304	0.426861	-0.0592307	0.870643	-0.0866253	0.821895	conserved hypothetical protein
CNB00990	-0.249081	0.131441	0.345343	0.0672738	0.262999	0.000508192	0.568227	3.76726e-12	0.253718	0.0057196	0.25124	0.0802707	0.115415	0.519009	2-oxoglutarate metabolism-related protein putative
CNB01000	0.0785618	0.784781	-0.0999578	0.821083	-0.763438	0.000204663	-0.656698	0.00591484	-0.647127	0.00496523	-0.421893	0.594411	-0.380909	0.171035	hypothetical protein
CNB01010	0.0725172	0.715236	0.0754543	0.805032	0.0957115	0.452055	0.321677	0.00663193	0.0592102	0.727888	0.0799162	0.727403	-0.101358	0.666368	conserved hypothetical protein
CNB01020	1.34129	1.14235e-05	0.394	0.314842	0.499044	0.0202641	0.472819	0.0584315	0.873512	2.23977e-05	0.255622	0.474246	-0.137327	0.764092	mandelate racemase/muconate lactonizing enzyme putative
CNB01030	5.74811	9.31458e-242	-0.557116	0.000165192	-0.141614	0.0621315	-0.298342	0.000310352	-0.595494	1.67182e-14	-0.430257	0.000408797	-0.751785	1.40869e-11	STE6; putative pheromone transporter
CNB01040	1.31465	1.84029e-10	-0.0180446	0.968638	0.0262323	0.901856	-0.214482	0.275349	0.0515804	0.831035	-0.0409721	0.896713	0.00551952	0.989578	hypothetical protein
CNB01050	0.0350734	0.866944	1.37825	8.58971e-12	1.57105	5.40672e-61	1.23276	4.50877e-23	1.91722	3.14437e-77	0.973697	7.85311e-16	0.557996	4.36666e-05	hypothetical protein
CNB01060	-0.865941	0.00107521	1.53203	2.68805e-07	1.69236	4.34295e-18	1.4495	5.73633e-12	2.02337	1.1528e-25	1.10952	2.36192e-06	0.781842	0.00527365	conserved hypothetical protein
CNB01070	-0.0160024	0.945215	0.222913	0.429578	-0.125209	0.446109	0.0847452	0.681398	0.185606	0.326113	-0.015916	0.959498	-0.0800624	0.790427	YTH1; no arches protein putative
CNB01080	-1.02654	2.05357e-05	-0.0103695	0.988401	0.437369	0.0702417	0.253485	0.444951	-0.12043	0.756902	-0.0555387	0.912529	-0.242958	0.575777	conserved hypothetical protein
CNB01090	0.810004	3.29284e-08	0.0151763	0.963326	0.294982	0.000569743	0.185568	0.0970054	0.0756274	0.564243	-0.00637015	0.979562	-0.307401	0.0370409	GTPase putative
CNB01100	0.445871	0.137025	-0.339132	0.425467	-0.225027	0.410698	-0.333158	0.286814	-0.31444	0.311316	-0.545574	0.075737	-0.361863	0.309745	hypothetical protein
CNB01110	-1.00519	9.48888e-06	-0.24823	0.622284	0.151657	0.606645	-0.488071	0.100324	-0.479766	0.125611	-0.288122	0.45233	-0.0742685	0.893603	hypothetical protein
CNB01120	-2.53871	1.33071e-30	0.184025	0.765089	0.844821	0.00116084	0.484179	0.140546	0.364598	0.316162	0.222906	0.637943	0.213955	0.689529	hypothetical protein
CNB01130	-1.14028	6.44352e-10	0.293026	0.406114	-0.225418	0.248016	0.200471	0.351169	0.168117	0.458928	0.208047	0.487409	0.345009	0.130067	mRNA guanylyltransferase putative
CNB01140	-0.463464	0.00113578	-0.0807343	0.775556	0.363263	2.18989e-05	0.132644	0.293258	0.149666	0.222769	-0.0227156	0.92687	0.000579553	0.999602	nucleoporin nup189 putative
CNB01150	0.0636505	0.759818	0.243662	0.303619	0.754218	3.99577e-17	0.681515	3.95492e-11	0.387431	0.0022208	0.419194	0.00282403	0.230647	0.200304	threonine synthase putative
CNB01160	-0.325265	0.278827	-0.463145	0.321661	-0.114566	0.743375	-0.299225	0.40103	-0.184322	0.634217	-0.498228	0.173381	-0.104042	0.85668	hypothetical protein
CNB01170	0.126587	0.595417	-0.059579	0.884414	0.399537	0.00215873	0.0153173	0.946363	0.123838	0.547184	-0.0148749	0.966929	0.038298	0.91426	PDE2; phosphodiesterase
CNB01190	1.64618	0.000816745	-0.420272	0.559565	-0.676696	0.121902	-0.436848	0.388552	-1.34704	0.00559416	-0.251708	0.702646	-0.802688	0.119547	CLP1; expressed protein
CNB01200	-0.805616	3.97368e-05	0.104347	0.803527	0.289693	0.120684	0.02201	0.942383	0.737611	4.41072e-05	-0.15853	0.616804	-0.170793	0.620185	conserved hypothetical protein
CNB01210	0.739059	0.000583582	-0.222875	0.525692	-0.474841	0.00480277	-0.0945894	0.696929	-0.41988	0.0322187	-0.323228	0.16162	-0.279086	0.281776	nucleoside transporter putative
CNB01220	0.248586	0.265553	-0.288816	0.351529	0.0310851	0.89403	-0.269961	0.18675	-0.181725	0.402012	-0.0798744	0.800638	-0.169459	0.583293	hypothetical protein
CNB01230	-0.691476	6.36413e-08	0.424475	0.00889905	0.296981	1.55418e-05	0.57837	9.37745e-14	0.328116	0.000135335	0.225196	0.113691	-0.218688	0.182602	CPA2; Cyclophilin A
CNB01240	0.40265	0.11971	-0.302945	0.418873	0.277105	0.16463	-0.293002	0.241791	-0.132354	0.651234	-0.120969	0.739434	0.024655	0.963904	TAO3; ram signaling network cell polarity protein
CNB01250	0.829637	2.16598e-05	0.133471	0.76626	-0.416411	0.00150694	-0.143212	0.41876	-0.00087576	0.997267	-0.37345	0.127093	0.125607	0.660294	short-chain dehydrogenase putative
CNB01260	-0.116986	0.642886	0.925822	0.000159261	1.26347	5.25442e-18	1.04903	1.12208e-13	1.97053	1.17782e-49	0.758999	9.47717e-06	0.638254	0.000364779	NOP7; ribosomal large subunit biogenesis-related protein putative
CNB01270	-0.840739	0.00410957	0.0768835	0.908859	0.439825	0.159678	0.248493	0.532277	0.711338	0.0163689	-0.209103	0.682816	0.229119	0.654612	hypothetical protein
CNB01280	-0.314131	0.091679	-0.00967743	0.982514	0.193389	0.19065	0.0394746	0.863702	-0.0591137	0.793397	-0.0480709	0.878778	-0.134139	0.655834	actin cross-linking putative
CNB01290	0.0136512	0.935957	0.198392	0.342265	-0.586949	2.38979e-24	0.0391416	0.713411	-0.100875	0.247743	-0.127156	0.386534	-0.0050989	0.986229	CPA1; Cyclophilin A
CNB01300	-0.677273	0.000727393	-0.232646	0.513789	0.00426961	0.988444	0.0238204	0.93518	-0.259436	0.318919	-0.109936	0.74197	-0.260925	0.38567	VpsB putative
CNB01310	-0.90881	2.61153e-12	-0.0134554	0.969046	0.647721	8.19752e-20	0.34731	0.00013841	0.269616	0.00613356	0.236684	0.156919	0.133535	0.508744	NADH-ubiquinone oxidoreductase putative
CNB01320	3.11464	1.02218e-08	-0.881466	0.104293	-2.19479	2.24049e-07	-1.67741	0.000118448	-1.38668	0.00161854	-1.51051	0.000410215	-1.91801	1.14869e-05	hypothetical protein
CNB01330	0.41282	0.11938	0.244764	0.547865	-0.261093	0.279203	0.162294	0.55216	0.0513845	0.882439	0.139445	0.692696	0.210619	0.51769	expressed protein
CNB01340	-0.140596	0.571348	0.25495	0.473012	-0.331738	0.0971319	0.228077	0.321535	-0.209468	0.398574	0.253265	0.368549	-0.378147	0.142483	expressed protein
CNB01350	1.51686	5.10803e-07	-0.351982	0.400964	0.0367211	0.908816	-0.142179	0.670089	0.0887408	0.800616	-0.0390023	0.936307	0.0827585	0.876141	hypothetical protein
CNB01360	-0.756321	0.0147057	0.535231	0.280929	0.958682	0.000299855	0.674881	0.0299352	1.34115	7.17935e-08	0.528361	0.164718	0.117762	0.853856	expressed protein
CNB01370	1.16452	1.37537e-09	-0.145615	0.659243	-0.430071	0.00335068	-0.111473	0.586248	0.0244768	0.924642	-0.114692	0.664766	-0.666587	0.000201812	DNA-directed RNA polymerase putative
CNB01380	0.799197	0.00112126	-0.376856	0.296694	0.0010208	0.996727	-0.349875	0.140332	-0.481719	0.0402046	-0.177452	0.574617	0.0036154	0.995254	YKU80; damaged DNA binding protein putative
CNB01390	-0.251568	0.189206	0.133345	0.640328	-0.356318	0.00554221	0.00163879	0.994053	0.0244251	0.912179	-0.142663	0.516862	-0.137983	0.563143	heterokaryon incompatibility protein HET-C putative
CNB01400	0.380769	0.0746131	-0.460323	0.067444	-0.822632	2.42077e-08	-0.627342	0.000124524	-0.79074	1.47152e-06	-0.56094	0.00159025	-0.162926	0.588045	expressed protein
CNB01410	-0.308132	0.101282	-0.0153355	0.972294	-0.363082	0.00973859	-0.261516	0.11423	-0.103589	0.593745	-0.100636	0.708671	0.0179313	0.963321	expressed protein
CNB01420	0.443502	0.0020207	0.0251897	0.932904	0.224833	0.0122952	0.334057	0.000383588	0.235956	0.0165481	0.0438775	0.855245	-0.307435	0.0248575	Eukaryotic translation initiation factor 3 subunit 7 putative
CNB01440	0.654943	5.19897e-05	-0.151765	0.586775	0.51605	1.72452e-08	0.307127	0.00795528	0.105685	0.524298	0.0141928	0.958664	0.365894	0.0411335	CAS3; capsule related protein
CNB01450	-0.447047	0.0154131	1.11024	0.16598	1.80388	1.72999e-16	1.07522	3.58391e-14	2.23864	2.56921e-84	0.846215	1.16442e-07	0.554533	0.000599303	conserved hypothetical protein
CNB01460	-0.377131	0.0354492	0.246302	0.38417	0.0375687	0.837882	0.14271	0.431143	0.0473648	0.847466	0.181831	0.463571	0.102631	0.749535	1-(5-phosphoribosyl)-5-[(5- phosphoribosylamino)methylideneamino]imidazole-4- carboxamide isomerase putative
CNB01470	-1.77327	3.17185e-17	0.270978	0.575968	0.606388	0.00558134	0.760913	0.000675212	0.43611	0.126857	0.388972	0.20992	0.220536	0.584916	hypothetical protein
CNB01480	0.0147553	0.942066	0.0629751	0.825038	0.278149	0.00396182	0.20312	0.101747	0.0732006	0.627941	-0.0215068	0.936307	-0.0706048	0.781646	KRE5; UDP-glucose:glycoprotein glucosyltransferase putative
CNB01500	-0.457993	0.0526084	0.329792	0.346484	-0.12729	0.623814	0.272756	0.271644	0.248238	0.31547	0.0989864	0.799045	0.204851	0.548276	hypothetical protein
CNB01510	-3.49797	1.74952e-17	0.685212	1	0.464001	0.558691	0.0929651	0.933671	-0.0230147	0.98565	0.53118	0.580176	0.00162074	0.999602	hypothetical protein
CNB01520	-0.16899	0.303731	0.254844	0.371691	-0.596166	9.09014e-10	-0.104005	0.466579	-0.0849398	0.56299	-0.00398218	0.991605	0.133454	0.528778	t-SNARE putative
CNB01530	0.353421	0.121795	-0.00296067	0.99638	-0.288022	0.128388	0.0470068	0.87531	-0.316603	0.152375	-0.110069	0.732122	-0.0237772	0.959061	conserved hypothetical protein
CNB01550	-0.294935	0.234723	-0.351354	0.382586	0.319237	0.102779	-0.143517	0.61221	0.0910239	0.755161	-0.0697645	0.855953	0.0681591	0.888747	ATP dependent DNA helicase putative
CNB01560	2.89817	2.46388e-62	-0.600158	0.00223965	-0.162389	0.140572	-0.433694	0.000122894	-0.281196	0.0221227	-0.470069	0.00265462	-0.234634	0.246949	tubulin binding protein putative
CNB01580	1.11987	1.00388e-05	-0.200759	0.650148	0.117486	0.629412	-0.244507	0.34901	0.0510463	0.877447	-0.290222	0.321359	-0.0679976	0.88781	conserved hypothetical protein
CNB01590	0.708446	0.0144869	-0.161593	0.746462	0.46346	0.0341736	0.0561342	0.877195	0.257972	0.359991	-0.0143985	0.97524	0.0725957	0.88781	expressed protein
CNB01600	-0.889139	9.95593e-06	-0.0657754	0.893223	-0.0526289	0.846983	-0.0887145	0.772631	-0.220309	0.420973	0.0887455	0.812577	0.160718	0.659544	conserved hypothetical protein
CNB01610	0.0940558	0.633824	0.482554	0.0338841	-0.152374	0.258599	0.230082	0.106253	0.0872412	0.626864	0.286501	0.151675	0.207186	0.340892	hypothetical protein
CNB01620	-1.39206	4.14877e-16	-0.162393	0.661093	0.33545	0.0356169	0.138442	0.545178	-0.194797	0.380681	-0.25676	0.341067	-0.0478692	0.91117	L-lactate dehydrogenase (cytochrome) putative
CNB01630	1.1283	3.3275e-07	-0.0893179	0.820051	-0.166726	0.362251	-0.184657	0.338833	0.171839	0.351459	-0.24072	0.296675	-0.0682264	0.837822	NIC1; putative nickel transporter
CNB01640	-0.690244	0.000631775	-0.0588902	0.895064	0.221993	0.274292	0.0126595	0.966117	-0.0805061	0.781008	-0.0694042	0.853444	0.172736	0.61231	pre-mRNA splicing factor putative
CNB01650	1.965	3.69253e-29	-1.44735	2.0717e-16	-2.21863	4.60078e-61	-2.12965	1.01899e-48	-1.02992	6.30234e-15	-1.07617	6.91491e-12	-1.45771	1.97906e-24	acyl-CoA dehydrogenase long-chain specific precursor putative
CNB01660	-2.19679	1.38708e-25	-0.0716728	0.919265	-1.25292	9.94018e-05	-0.426122	0.256537	-0.141042	0.749861	0.933253	0.000282297	-0.4216	0.338605	expressed protein
CNB01670	-0.234072	0.378552	-0.180826	0.661915	-0.588145	0.00697685	-0.421587	0.0758948	-0.605201	0.0100755	-0.158559	0.640753	-0.370951	0.20128	expressed protein
CNB01680	-1.86873	2.91997e-29	0.0937249	0.843851	0.575783	0.000415049	-0.0247558	0.934418	0.238612	0.263159	0.01948	0.957996	-0.237243	0.455195	hypothetical protein
CNB01690	-0.317332	0.0955923	-0.0289216	0.943816	0.375205	0.00596387	-0.028429	0.907885	0.0825448	0.706862	-0.0594213	0.845345	0.0552363	0.876065	IRE1; serine/threonine-protein kinase unfolded protein response
CNB01700	-0.532852	0.0989259	0.635398	0.118232	0.625509	0.0244059	0.276901	0.493108	0.672894	0.0334484	0.266016	0.572589	0.314743	0.495836	hypothetical protein
CNB01710	0.255916	0.176758	-0.0694153	0.838935	-0.417501	0.000433535	-0.180892	0.244283	-0.192706	0.205285	-0.183895	0.368549	-0.168657	0.443022	ER to Golgi transport-related protein putative
CNB01720	1.18604	1.40937e-10	-0.346829	0.144764	-0.129453	0.392511	-0.363728	0.0163119	-0.488171	0.00163338	-0.207088	0.37767	-0.372838	0.0397013	protein serine/threonine phosphatase putative
CNB01730	-1.21215	1.3485e-18	0.287228	0.21168	0.908729	1.70113e-26	0.552389	1.32816e-07	0.375056	0.00156878	0.338412	0.062549	0.284509	0.0958074	oxoglutarate dehydrogenase (succinyl-transferring) putative
CNB01740	-0.891361	0.000173294	0.832249	0.0235129	1.32179	2.88614e-12	1.063	3.46297e-08	1.94802	2.84543e-34	0.703884	0.00258353	0.735124	0.0015199	hypothetical protein
CNB01750	-0.391776	0.145847	-0.00244014	0.997402	-0.284655	0.306899	-0.122008	0.734242	-0.527535	0.0730546	-0.277231	0.442394	0.0238195	0.96741	D-lactate dehydrogenase (cytochrome) putative
CNB01760	-0.241293	0.694955	0.0718919	0.837525	-0.506539	3.58886e-05	-0.282175	0.0811091	-0.236988	0.12567	0.0129366	0.968834	1.97346	1.56186e-68	expressed protein
CNB01770	-0.728688	0.000198336	-0.289628	0.388953	0.11941	0.584286	0.018958	0.947156	-0.125894	0.643675	-0.168077	0.611659	0.160949	0.608976	expressed protein
CNB01780	-0.108233	0.554595	-0.00783955	0.982514	-0.0313244	0.824747	-0.0179777	0.921616	-0.0528172	0.76403	-0.0497597	0.835951	-0.0581534	0.829314	ROM21; signal transducer putative
CNB01790	-0.108233	0.554595	-0.00783955	0.982514	-0.0313244	0.824747	-0.0179777	0.921616	-0.0528172	0.76403	-0.0497597	0.835951	-0.0581534	0.829314	peptidyl-prolyl cis-trans isomerase putative
CNB01800	0.0055533	0.973005	0.321323	0.053451	-0.233099	0.000223858	0.239734	0.00340281	0.450411	5.78372e-11	0.068278	0.68577	0.0507092	0.805277	FRR1; macrolide-binding protein FKBP12
CNB01810	1.45131	3.95411e-10	-0.164473	0.660134	-0.0909808	0.689277	0.036019	0.902201	-0.266497	0.215101	-0.0171066	0.965079	-0.134553	0.690684	conserved hypothetical protein
CNB01820	-0.0930059	0.642097	0.198585	0.436088	0.306884	0.00689065	0.224568	0.114993	0.212918	0.139994	0.148116	0.47269	0.0122774	0.972772	ATP-binding cassette (ABC) transporter putative
CNB01830	0.789769	0.000970595	-0.446776	0.127349	-0.792456	4.91018e-05	-0.452321	0.0250086	-0.730128	0.000299801	-0.234864	0.380515	-0.211888	0.47175	expressed protein
CNB01850	0.792982	0.0105992	-0.114329	0.830493	0.202945	0.460125	0.0402486	0.9225	-0.0626646	0.87954	0.228559	0.521579	0.150373	0.746548	expressed protein
CNB01870	-0.237027	0.52695	-0.441131	0.435572	-0.264025	0.45123	-0.387091	0.304809	-0.195879	0.637632	-0.16887	0.753303	0.0891049	0.901313	cellular response to glucose starvation-related protein putative
CNB01880	-0.479248	0.00195748	0.0377518	0.904156	0.487811	2.74534e-07	0.415289	0.000169906	-0.00631278	0.976055	0.0721981	0.782123	-0.146436	0.471371	valine-tRNA ligase putative
CNB01890	-0.03633	0.872919	-0.278042	0.338278	-0.108812	0.512175	0.0200356	0.930723	-0.323761	0.0493601	-0.182481	0.536608	-0.501758	0.00517225	intracellular protein transport-related protein putative
CNB01900	-0.293488	0.439671	-0.13198	0.851487	0.168156	0.676575	0.167848	0.720963	0.203498	0.652191	0.0426243	0.946358	-0.132619	0.842097	hypothetical protein
CNB01910	-0.274806	0.17651	0.208704	0.496851	0.184818	0.274519	0.384643	0.0272199	0.28928	0.102543	0.255066	0.244332	0.152083	0.625055	60s ribosomal protein l19 mitochondrial precursor putative
CNB01920	-1.79904	6.52035e-31	0.304784	0.260989	0.228202	0.160233	0.204141	0.294867	0.213505	0.273135	0.326759	0.121721	0.224136	0.3618	CFT3; iron permease
CNB01940	-0.679406	0.353714	0.454427	1	0.857402	0.180519	0.389504	0.664409	-0.00335432	0.998069	0.0434037	0.97417	-0.678344	0.576529	conserved hypothetical protein
CNB01950	-0.265519	0.26372	-0.6107	0.05033	-0.423685	0.0414825	-0.699356	0.00155513	-0.45877	0.0747175	-0.299135	0.289872	-0.688227	0.00561945	hormone-sensitive lipase putative
CNB01960	0.564173	0.00248896	-0.554844	0.0208108	-0.93512	2.84541e-11	-0.597474	0.000119569	-0.815612	2.29235e-07	-0.509172	0.00829574	-0.349931	0.0719742	conserved hypothetical protein
CNB01970	0.852558	7.79659e-09	-0.223497	0.292643	-0.159285	0.114663	-0.0263563	0.871141	-0.209197	0.0735283	-0.268335	0.0783674	-0.448079	0.00184064	PRP5; pre-mRNA splicing factor putative
CNB01980	-0.304946	0.16261	-0.317423	0.336997	-0.0937839	0.681733	0.0931819	0.723123	0.0207291	0.949055	-0.175529	0.547746	-0.163907	0.623736	expressed protein
CNB01990	-0.962907	8.08884e-09	0.215344	0.553776	1.25775	2.06762e-30	0.784314	1.33013e-08	0.535212	0.000229628	0.473517	0.0191126	0.427893	0.0196457	aromatic amino acid family biosynthesis-related protein putative
CNB02000	1.32526	1.69096e-10	0.0847939	0.823233	-0.412848	0.0114848	0.135869	0.49952	0.020539	0.938361	-0.0570172	0.857184	-0.125831	0.687619	tubulin-folding cofactor B putative
CNB02020	-0.777267	1.6427e-06	-0.0753404	0.826635	-0.536871	0.000178886	-0.0432973	0.850601	-0.117948	0.552167	0.224421	0.287533	-0.361861	0.080889	expressed protein
CNB02030	0.0704945	0.689514	0.230738	0.334428	0.375798	3.7152e-06	0.304059	0.00291896	0.201831	0.0602328	0.242593	0.10735	-0.0265904	0.921486	protein phosphatase type 1 putative
CNB02040	-0.180809	0.451153	0.0380961	0.933369	0.299254	0.0974923	0.202603	0.375774	0.308065	0.152224	0.084537	0.802475	-0.0232101	0.961426	efflux protein putative
CNB02050	-0.317981	0.0405832	-0.23742	0.298803	-0.119965	0.319814	-0.0739998	0.641119	-0.322917	0.00947694	-0.0438358	0.858633	-0.0994235	0.661382	expressed protein
CNB02060	-0.317981	0.0405832	-0.23742	0.298803	-0.119965	0.319814	-0.0739998	0.641119	-0.322917	0.00947694	-0.0438358	0.858633	-0.0994235	0.661382	expressed protein
CNB02070	-1.14161	4.43832e-07	0.239517	0.592259	0.915072	1.68585e-06	0.451144	0.0753048	0.19169	0.539908	0.19336	0.609529	0.288681	0.416488	ECM22; hypothetical protein
CNB02080	0.409377	0.0464798	0.0296079	0.946103	-0.0507559	0.804035	0.127256	0.538866	-0.107966	0.628163	-0.212887	0.380515	-0.257076	0.287981	oligosaccharide transporter putative
CNB02090	0.378134	0.12171	-0.301853	0.396264	-0.359409	0.0831561	-0.115013	0.679805	-0.0635782	0.845012	-0.149406	0.670167	-0.116497	0.759736	expressed protein
CNB02100	-0.502588	0.0307872	-0.114918	0.792334	-0.95581	2.61496e-06	-0.832916	0.000150803	-0.720456	0.00193837	-0.225139	0.46562	-0.153414	0.678389	expressed protein
CNB02110	0.971906	5.67051e-06	-0.0722222	0.85044	0.0294814	0.899023	-0.0658026	0.788332	0.277734	0.123771	-0.0512486	0.87938	0.364863	0.0904952	microtubule motor putative
CNB02120	2.44277	1.45857e-24	-0.0952752	0.785751	-0.432221	0.00311812	-0.292801	0.12772	-0.0452313	0.846027	-0.171178	0.478223	-0.0270028	0.946325	expressed protein
CNB02130	-1.67649	6.6435e-07	0.557219	0.42196	1.18649	0.000457903	0.591557	0.217244	0.831563	0.0496065	0.307987	0.634677	1.38576	7.53875e-05	BLP6; pr4/barwin domain protein
CNB02140	-1.04965	0.00578665	0.486045	0.449694	0.572948	0.148323	0.351814	0.499185	0.641256	0.152916	0.562208	0.243057	0.362892	0.559102	44836; metallopeptidase putative
CNB02150	1.65768	8.00068e-14	0.046785	0.907343	-0.0790603	0.691659	-0.0338988	0.893603	0.0264301	0.925288	-0.360122	0.114973	-0.570577	0.00369387	expressed protein
CNB02160	0.530327	0.43598	0.874391	0.203978	0.106191	0.881224	-0.0270138	0.973284	-0.362101	0.654647	-0.0145159	0.98923	0.0885845	0.941747	expressed protein
CNB02170	-0.243941	0.461167	0.203469	0.73305	0.0999063	0.780954	-0.332896	0.378276	0.0276447	0.955444	-0.414048	0.297458	-0.154104	0.77737	Transmembrane efflux protein putative
CNB02180	0.755833	0.00412475	-0.305343	0.439935	-0.681524	0.00234788	-0.308062	0.256663	-0.258955	0.349017	-0.0389348	0.928046	-0.0193466	0.97123	hydrolase putative
CNB02190	-0.0637854	0.732588	0.128638	0.656806	0.056307	0.663009	0.349506	0.00159134	-0.156096	0.273135	0.0798444	0.744863	-0.120238	0.578613	26s proteasome non-atpase regulatory subunit 8 (26s proteasome regulatory subunit s14) (p31). [human putative
CNB02200	0.0782174	0.694355	0.062243	0.854495	0.661991	6.5897e-14	0.380837	0.00074608	0.0604969	0.723756	0.288085	0.0823257	-0.10918	0.62922	RAN protein binding protein putative
CNB02210	-0.657352	0.000588375	-0.209146	0.560593	0.154858	0.446371	-0.0618877	0.81451	-0.175563	0.447454	-0.138432	0.672393	-0.280373	0.310826	nucleus protein putative
CNB02220	-0.857541	2.85612e-05	0.883381	0.00157025	1.3858	8.27794e-19	1.09834	1.4723e-11	1.93727	1.06527e-34	0.838775	1.03603e-05	0.690795	0.000629068	nucleolus protein putative
CNB02230	-1.02475	9.60329e-13	0.155362	0.536312	0.53442	4.74984e-09	0.58128	2.09655e-08	0.522959	5.77603e-07	0.180486	0.388685	0.168449	0.371374	conserved hypothetical protein
CNB02240	-0.718249	2.18133e-06	0.16913	0.535699	-0.00183049	0.992295	0.0465261	0.807621	0.00339608	0.986925	0.0153381	0.954903	0.119161	0.615279	conserved hypothetical protein
CNB02250	-0.333722	0.127959	-0.311226	0.348697	0.284031	0.10436	-0.235678	0.303877	-0.375897	0.081079	-0.0595493	0.866413	-0.0420728	0.927682	hypothetical protein
CNB02260	-1.33085	3.02122e-05	0.0623595	0.944682	-0.296952	0.57804	-0.116743	0.850463	0.121689	0.841461	0.957959	0.00997632	-0.393939	0.560814	hypothetical protein
CNB02270	-0.836033	0.00148409	-0.818523	0.0585685	-0.428955	0.172115	-1.03279	0.00165434	-0.553412	0.119562	-0.475132	0.228278	-0.593531	0.140455	peroxisome targeting sequence binding protein putative
CNB02280	0.23176	0.306	0.138802	0.692945	-0.0384657	0.865257	0.104717	0.649258	0.394815	0.0219536	0.135978	0.626533	0.3488	0.0972788	DNA-directed RNA polymerase ii 13.3 kda polypeptide putative
CNB02290	1.26153	5.753e-05	-0.240178	0.59729	0.139616	0.611311	-0.0744655	0.836609	0.25622	0.350547	-0.025871	0.954769	0.517038	0.0485197	expressed protein
CNB02300	-0.276347	0.195771	0.305583	0.299851	0.362772	0.0265202	0.27649	0.153397	0.195226	0.386801	0.265992	0.257885	0.387747	0.0623937	integral to membrane protein putative
CNB02310	2.74062	1.72772e-22	-0.117	0.781022	-1.15419	8.89556e-09	-0.796402	7.16416e-05	-1.06415	2.86434e-07	0.229867	0.408015	-1.32924	5.4618e-10	conserved hypothetical protein
CNB02320	1.27399	5.51304e-09	-0.171245	0.646752	-0.113828	0.57595	-0.137833	0.546813	-0.308384	0.122579	-0.306744	0.187904	-0.116872	0.720927	expressed protein
CNB02330	0.513966	0.0497839	0.465103	0.127917	0.540222	0.00327372	0.227219	0.374808	0.298881	0.210861	0.212038	0.488831	0.349173	0.216395	CAP4; beta-12-xylosyltransferase
CNB02340	3.18131	4.90054e-69	-0.305915	0.102497	-0.44066	2.54083e-07	-0.249395	0.0238676	-0.520148	3.27943e-07	-0.419496	0.00120491	-0.709293	1.0213e-07	hypothetical protein
CNB02350	-0.482487	0.0142443	0.0886729	0.833109	-0.239411	0.171749	0.270776	0.154101	-0.454591	0.0163163	0.0647445	0.839378	-0.0133475	0.976862	pantetheine-phosphate adenylyltransferase putative
CNB02360	0.184729	0.223667	0.137177	0.535974	0.756139	6.76407e-33	0.819931	2.85484e-21	0.407629	3.30303e-05	0.381119	0.00984384	0.175439	0.242862	ribosomal L10 protein putative
CNB02370	-0.0322939	0.987765	0.538683	1	-0.56542	0.807528	-4.27169	1	-0.0456022	1	-0.798927	1	-3.111	1	FZC31; transcription factor putative
CNB02380	-0.429675	0.00585891	0.147305	0.557419	0.405803	6.30178e-05	0.441371	3.39004e-05	0.142506	0.286854	0.188077	0.362814	0.0375897	0.906086	transcription factor putative
CNB02390	-0.319191	0.28917	-0.0774847	0.904919	0.57009	0.00960425	0.252993	0.407761	-0.341354	0.295148	0.0317854	0.947469	0.0929802	0.860913	cytoplasm protein putative
CNB02400	-2.53487	2.81552e-10	0.381466	1	-0.448634	0.59398	-0.245398	0.799823	0.140314	0.893294	-0.424715	0.68713	-0.417665	0.72519	hypothetical protein
CNB02410	-4.7181	1.56428e-34	0.311666	1	0.714011	0.427994	-0.303068	0.831848	0.746715	0.456535	1.61965	0.0221445	0.284156	1	expressed protein
CNB02420	0.694025	4.02442e-05	0.563083	0.000449886	0.554257	3.52686e-20	0.765963	2.51281e-25	0.344658	9.594e-07	0.602245	2.60046e-08	0.321841	0.0150682	structural constituent of ribosome putative
CNB02430	-0.153321	0.428191	-0.126427	0.720625	0.753058	1.64794e-12	0.182957	0.261442	0.25289	0.0830752	0.136201	0.574617	0.27527	0.179129	regulation of translational elongation-related protein putative
CNB02440	0.200097	0.622677	-0.142943	0.819837	0.37479	0.199458	-0.110737	0.801889	-0.184518	0.66696	-0.12507	0.810263	0.0305456	0.965589	hypothetical protein
CNB02450	1.09681	1.30675e-05	-0.140594	0.756869	-0.114394	0.660862	-0.028869	0.928097	0.0406244	0.907154	-0.220552	0.468264	-0.0969336	0.817131	hypothetical protein
CNB02460	0.218732	0.341842	0.0531169	0.89561	0.164352	0.37514	0.155323	0.479383	0.31225	0.0951568	0.0795775	0.806908	0.00753147	0.986618	calcium channel putative
CNB02470	0.197812	0.487793	-0.187483	0.673203	-0.113791	0.674708	-0.159832	0.583237	-0.0700144	0.854543	-0.256565	0.413642	-0.202516	0.622593	expressed protein
CNB02480	0.45726	0.0123407	0.151539	0.605091	0.0396022	0.830735	0.128388	0.454441	0.246627	0.108874	0.105376	0.672089	-0.119272	0.648185	hypothetical protein
CNB02490	-0.878063	0.440265	1.4235	1	-1.7158	0.302696	-0.530331	1	-0.118534	1	-0.0826443	1	-0.0514798	1	ISP1; Identified spore protein 1
CNB02510	-0.70902	0.000257048	-0.20178	0.592718	0.113569	0.597618	-0.121632	0.6339	-0.105191	0.695241	-0.186898	0.526834	0.0925626	0.840122	hypothetical protein
CNB02520	4.86748	0.376043	-6.49254	1	-6.68435	0.27783	-6.38488	1	-6.50052	1	-6.65152	1	-6.68421	1	conserved hypothetical protein
CNB02530	-0.467682	0.042911	-0.358877	0.347939	-0.907783	2.46968e-05	-0.962236	3.74509e-05	-0.452842	0.064809	-0.517443	0.0476386	-0.9066	0.000272467	hypothetical protein
CNB02540	-0.483233	0.132576	0.327973	0.56699	-0.096422	0.818295	-0.146468	0.733377	-0.147174	0.747036	0.0404244	0.943695	-0.0979079	0.877513	cytochrome-b5 reductase putative
CNB02550	-0.597452	0.00112318	-0.0506112	0.903025	0.153253	0.393698	0.119635	0.587687	-0.189755	0.379135	-0.0397902	0.90999	0.0111767	0.980679	RINT1; hypothetical protein
CNB02560	-0.931833	3.90398e-07	0.178265	0.68137	0.701408	1.10264e-06	0.414981	0.0206858	0.779551	4.81147e-07	0.277158	0.240613	0.447831	0.0389136	RNA14; cleavage stimulation factor 77kDa subunit putative
CNB02570	0.205953	0.399342	0.55525	0.0498616	1.10311	2.08872e-05	0.651182	1.95097e-05	1.46662	5.30974e-30	0.427652	0.0241718	0.282589	0.200233	SPB1; RNA methyltransferase putative
CNB02600	-0.985207	0.0461769	0.662435	0.358658	0.219658	0.728738	0.192495	0.802848	0.555561	0.340024	0.225428	0.787828	0.97307	0.050291	integral to membrane protein putative
CNB02610	-0.489644	0.000334267	0.114924	0.667313	-0.192854	0.0201159	0.0124345	0.934126	-0.253414	0.00990445	-0.0712529	0.715238	-0.401791	0.00148271	TPS2; trehalose-phosphatase putative
CNB02620	1.16196	2.10057e-11	0.334255	0.137105	-0.297899	0.0198651	0.0894945	0.619098	0.341389	0.00840478	0.129741	0.58386	-0.0880701	0.779466	hypothetical protein
CNB02640	1.18283	3.0505e-09	-0.0783948	0.802059	-0.10273	0.46797	-0.130003	0.433226	-0.18624	0.223649	-0.103914	0.664823	-0.0893998	0.734016	cohesin complex subunit psm1 putative
CNB02650	-0.169927	0.457937	-0.00970995	0.985542	0.752125	1.61839e-07	0.199459	0.335794	0.229154	0.263898	0.0664177	0.856522	0.0775268	0.850798	FZC32; hypothetical protein
CNB02660	-1.24058	9.82712e-23	0.302756	0.0888747	-0.0321182	0.763915	0.272913	0.00304984	-0.0146934	0.925288	0.0535045	0.795342	0.135993	0.446568	HXK2; hexokinase putative
CNB02670	-2.29561	6.02538e-63	0.174782	0.550774	0.275526	0.0329087	0.147009	0.396847	0.0893256	0.679161	0.94191	4.86824e-11	-0.0350342	0.920545	DNA binding protein Ncp1 putative
CNB02680	4.49922	4.19826e-174	0.572441	0.000335531	1.37398	1.15729e-74	0.757696	1.36465e-17	1.56043	6.20449e-80	0.855987	1.70823e-14	0.769502	1.04066e-09	HXS1; high-affinity glucose transporter
CNB02690	1.5153	4.63915e-22	-0.176469	0.393399	0.0354409	0.724567	0.179937	0.063806	-0.238753	0.00957528	-0.121527	0.463571	-0.22327	0.107054	conserved hypothetical protein
CNB02700	0.500113	0.0032281	-0.346184	0.197253	0.0244382	0.883426	-0.234789	0.105191	-0.0500994	0.793823	-0.286497	0.1005	0.0627058	0.837612	Golgi to plasma membrane transport-related protein putative
CNB02710	0.174941	0.619711	-0.00989585	0.990549	0.0754168	0.831629	0.00714921	0.988445	0.121486	0.762873	-0.000526736	0.999637	-0.0107955	0.987834	phospholipid metabolism-related protein putative
CNB02720	-0.465986	0.0266763	-0.454118	0.147863	-0.767284	9.38388e-05	-0.521544	0.0248645	-0.758588	0.00053751	-0.768507	0.000595624	-0.473481	0.0585162	expressed protein
CNB02730	-1.42149	2.09077e-15	-0.0575608	0.899898	0.132607	0.563771	0.014163	0.963254	-0.089277	0.759124	0.0301874	0.939108	0.0115107	0.981466	expressed protein
CNB02740	-0.550348	0.00925888	0.145034	0.697083	0.662272	8.44728e-06	0.295451	0.140332	0.281993	0.160606	0.218783	0.411899	-0.0816897	0.832224	ribosomal protein L4 putative
CNB02750	0.164752	0.434436	0.385541	0.0114393	0.937574	3.32986e-69	0.85122	2.19124e-33	0.473212	3.56867e-08	0.599959	1.93374e-08	0.175112	0.220283	PRCDNA95 putative
CNB02760	1.46841	2.74181e-14	-0.448615	0.0806669	-0.310647	0.0279728	-0.399748	0.0161689	-0.139969	0.458581	-0.39426	0.0318618	-0.184375	0.47632	conserved hypothetical protein
CNB02770	-3.53548	2.04813e-11	-0.246351	0.785849	0.145916	0.787795	0.0759887	0.909739	0.136237	0.833187	-0.125387	0.874455	-0.151198	0.864485	expressed protein
CNB02790	-0.783455	2.90262e-07	-0.21642	0.405128	-0.195673	0.140328	-0.325982	0.025872	-0.299819	0.0421792	-0.228826	0.234339	-0.284746	0.129673	NTH1; putative trehalase
CNB02810	0.70613	6.04777e-08	0.0440116	0.864753	0.0593761	0.443852	0.136237	0.144057	0.0280945	0.807093	0.0373286	0.849871	-0.214498	0.0890466	alpha tubulin putative
CNB02820	0.193708	0.480102	0.378847	0.252624	0.351978	0.46193	0.148036	0.582904	0.719753	3.52842e-05	0.0975931	0.789982	0.367395	0.142483	expressed protein
CNB02830	-0.276082	0.211663	1.03427	3.72234e-07	0.896851	3.25109e-10	1.05235	2.67386e-13	1.54797	1.8288e-22	0.845303	1.1479e-06	0.799891	7.24773e-05	ribosomal protein putative
CNB02840	0.444215	0.0103824	0.0695023	0.809457	0.242005	0.0135515	0.0829277	0.574314	0.169489	0.19311	0.0238464	0.925353	-0.0026862	0.993635	expressed protein
CNB02850	-0.73806	0.000290917	0.0311269	0.945843	0.492057	0.00141621	0.125717	0.620576	-0.075695	0.778632	0.1195	0.700083	-0.0112679	0.982291	Ser/Thr protein kinase putative
CNB02860	-0.153523	0.643468	-0.17427	0.681789	0.137186	0.559726	-0.0112349	0.970671	-0.525554	0.0253302	-0.114361	0.757572	-0.558851	0.0302681	tRNA adenylyltransferase putative
CNB02870	0.378574	0.051064	0.0668675	0.844449	-0.0353167	0.847531	0.138805	0.441488	-0.0687056	0.743082	0.226156	0.295532	0.339282	0.0990567	mitochondrial 40s ribosomal protein putative
CNB02880	0.689181	0.00318029	-0.757891	0.00595418	-1.69544	2.28692e-16	-1.19844	1.36401e-08	-0.944617	2.07123e-05	-0.796047	0.00110266	-1.04523	5.4235e-06	endoplasmic reticulum protein putative
CNB02890	-1.76678	1.7524e-19	0.445617	0.203362	1.28821	1.80414e-13	0.796089	0.00011218	0.490776	0.0454815	0.597121	0.0166394	0.62264	0.0138572	purine-specific oxidized base lesion DNA N-glycosylase putative
CNB02900	-0.369655	0.0549923	0.212215	0.485137	0.102189	0.570274	0.199304	0.278391	0.0729219	0.749861	0.119458	0.654455	0.0218796	0.959175	serine/threonine-protein kinase putative
CNB02940	-1.5991	1	0	1	0	1	0	1	0	1	0	1	0	1	unspecified product
CNB02970	1.99432	0.369423	-2.20078	1	-0.176575	0.937307	-0.857602	1	1.03959	1	-2.34387	1	-0.208749	1	unspecified product
CNB02980	-0.368339	0.0286161	-0.013981	0.971392	-0.340717	0.00162866	-0.277268	0.0318262	0.144136	0.348205	-0.0720605	0.761103	0.0742626	0.765755	calcium:hydrogen antiporter putative
CNB02990	-1.72622	7.35416e-22	-0.328927	0.255741	-0.0332364	0.878318	-0.150477	0.48976	0.0478668	0.854473	-0.24923	0.30364	0.166845	0.548427	acyltransferase putative
CNB03000	1.06853	1.00483e-12	-0.575829	0.00014502	-0.789843	2.93042e-28	-0.513295	1.41608e-09	-0.535794	2.43849e-10	-0.886484	3.25007e-16	-0.350513	0.00776311	hypothetical protein
CNB03010	-0.462199	0.00899852	0.217936	0.442834	0.206951	0.162409	0.462598	0.00183746	0.407527	0.00633503	0.297318	0.125569	0.389113	0.0425073	mitochondrial ribosomal protein L23 putative
CNB03020	2.82156	8.94211e-79	-0.569948	0.000230861	-0.97318	3.20233e-32	-0.526946	2.89092e-07	-0.73346	4.39924e-14	-0.696527	7.44849e-09	-0.532865	9.48802e-06	cAMP-dependent protein kinase putative
CNB03030	0.261557	0.127437	0.0935484	0.742702	0.0445446	0.74474	0.351436	0.00114569	-0.0988638	0.505859	0.100434	0.61911	0.0337801	0.906836	histidinol-phosphate transaminase putative
CNB03040	0.511763	0.00155658	-0.0031428	0.995307	-0.459984	1.40381e-05	-0.169591	0.224327	-0.200275	0.150603	-0.068742	0.786862	0.238789	0.158145	single-stranded DNA binding protein 12k chain putative
CNB03050	0.291855	0.0668025	0.389423	0.0456809	-0.0205038	0.876434	0.261169	0.00865861	0.158625	0.147008	0.272089	0.141053	0.33579	0.0330665	pre-mRNA splicing factor putative
CNB03060	-1.05527	4.27271e-07	0.183805	0.669729	0.592689	0.00198144	0.183391	0.517852	0.185324	0.514597	0.261117	0.418246	-0.0692569	0.89271	expressed protein
CNB03070	1.11275	1.26407e-16	0.199393	0.473323	-0.547667	3.1342e-13	0.04434	0.731733	-0.204766	0.050312	-0.0644967	0.785175	-0.242604	0.127364	hypothetical protein
CNB03080	-0.50216	0.0847636	1.2862	1.41967e-05	1.15144	9.69574e-08	1.29949	4.73418e-09	2.40413	7.32092e-13	1.08457	2.96852e-05	0.916352	0.000768888	nucleolus protein putative
CNB03090	0.497935	0.0425846	-0.220299	0.553456	0.333224	0.0221479	-0.0578566	0.807599	-0.00577937	0.983669	0.0334572	0.922124	0.0835131	0.830344	SSK1; two-component system response regulator
CNB03100	1.67375	3.35339e-38	0.693282	8.68271e-06	0.486931	1.82098e-14	0.966816	3.28674e-41	0.511298	6.49463e-11	0.552762	7.88132e-07	0.347662	0.00978715	ERG6; sterol 24-C-methyltransferase putative
CNB03110	-0.651526	0.00175132	0.255814	0.819315	0.393407	0.0344476	0.289944	0.190157	1.26829	2.48146e-16	0.175902	0.56816	0.272902	0.3618	hypothetical protein
CNB03120	0.00952387	0.973756	-0.324952	0.333671	0.00730856	0.977197	-0.123362	0.639395	-0.290249	0.210635	-0.189596	0.528173	-0.164691	0.649049	phosphatidylinositol 3-kinase putative
CNB03130	-0.980086	0.000754148	0.338084	0.573548	0.728097	0.00951499	0.697198	0.0253252	0.892509	0.00193837	0.442286	0.255364	0.526962	0.167364	tafazzin exon 5 and exon 9 deleted variant short form putative
CNB03140	0.230147	0.232871	0.00672175	0.990118	-0.417336	0.00306834	-0.108644	0.558745	-0.0500308	0.814723	-0.0318227	0.915798	0.0642613	0.840175	HRT1; ubiquitin-protein ligase putative
CNB03150	-1.63825	3.03097e-18	0.352828	0.339674	-0.602857	0.00446823	0.0857873	0.770536	-0.0589503	0.858417	0.419302	0.0869212	0.232804	0.473976	phosphate transport protein MIR1 putative
CNB03160	-0.492945	0.0119936	0.145242	0.697052	0.172371	0.387786	0.0114292	0.965326	0.217762	0.271008	0.0291418	0.937334	-0.111683	0.735475	ESA1; hypothetical protein
CNB03170	-1.05242	2.26581e-09	0.110469	0.776065	0.583799	6.89041e-05	0.251631	0.218398	0.0470304	0.869066	0.106879	0.735974	0.0293327	0.9464	expressed protein
CNB03180	2.35595	4.94598e-30	-0.453032	0.0363118	-0.919201	1.06483e-12	-0.447158	0.00219018	-0.727699	3.32997e-07	-0.924131	2.83726e-09	-0.349644	0.0518691	conserved hypothetical protein
CNB03190	-0.563204	0.00155481	-0.477605	0.0606498	-0.721719	3.06959e-06	-0.56154	0.00167157	-0.229884	0.234949	-0.463064	0.0205391	-0.0366225	0.921699	expressed protein
CNB03200	-1.19142	0.629778	1.44326	1	0.543279	1	1.00568	1	2.88841	1	0.841154	1	0.877732	1	hypothetical protein
CNB03210	-0.354692	0.0857968	-0.350333	0.119813	-0.217122	0.118392	-0.00540751	0.97818	-0.00450038	0.984421	-0.0915031	0.712127	-0.275591	0.146174	KTR3; alpha-12-mannosyltransferase putative
CNB03230	-0.737876	2.22868e-05	-0.546438	0.0194987	-0.792242	9.50264e-08	-0.477844	0.00450131	-0.37234	0.0294366	-0.442049	0.0213566	-0.83836	2.50494e-06	sphingosine hydroxylase putative
CNB03240	0.603346	0.00248808	-0.272003	0.340281	-0.0519483	0.810016	-0.259873	0.155247	-0.347084	0.0740825	-0.355856	0.0886561	-0.16383	0.559921	expressed protein
CNB03250	-0.126561	0.761062	-0.0244532	0.976228	-0.62922	0.0704883	-0.427153	0.295291	0.378264	0.295809	-0.287771	0.553101	-0.0343782	0.96415	conserved hypothetical protein
CNB03260	-1.00648	0.0311854	0.497519	0.552363	0.00899516	0.991112	-0.437707	0.56082	-0.191987	0.815419	-0.378085	0.656458	-0.19959	0.850691	#N/A
CNB03270	-1.00648	0.0311854	0.497519	0.552363	0.00899516	0.991112	-0.437707	0.56082	-0.191987	0.815419	-0.378085	0.656458	-0.19959	0.850691	expressed protein
CNB03280	-1.14279	1.57594e-12	-0.251316	0.427952	0.243185	0.125663	-0.0265927	0.918476	0.0306665	0.911778	-0.0604291	0.862631	0.0187195	0.96741	transcriptional repressor putative
CNB03290	-0.567206	0.00247069	-0.140481	0.699543	-0.0216719	0.925628	-0.0336274	0.908344	-0.341448	0.0856197	-0.000908513	0.999426	0.146073	0.623644	CWC26; bud site selection-related protein putative
CNB03300	-0.162908	0.40445	-0.0832496	0.820237	0.448554	8.24984e-05	0.0762656	0.691382	0.154877	0.35906	0.0681716	0.811741	0.201893	0.332611	hypothetical protein
CNB03330	0.541446	0.00538433	-0.282742	0.292643	-0.0300914	0.87423	-0.201071	0.648633	-0.258973	0.144572	-0.246416	0.240613	-0.337547	0.128201	conserved hypothetical protein
CNB03340	0.121348	0.628456	-0.319919	0.322858	-0.23401	0.221963	-0.465029	0.0244589	-0.329321	0.120378	-0.372756	0.125673	-0.325837	0.205444	nonselective cation channel putative
CNB03350	2.38176	1.10808e-46	-0.0121033	0.972516	0.710888	1.74434e-17	0.410486	0.000109909	-0.0798392	0.611341	0.077701	0.784194	0.0779365	0.752554	FNX1; multidrug resistance transporter
CNB03360	0.263215	0.22076	-0.435415	0.0979072	0.0390675	0.849198	-0.107629	0.626988	-0.263643	0.165779	-0.304854	0.190361	0.166612	0.524817	vacuolar membrane protein putative
CNB03370	0.0542058	0.795952	-0.12844	0.675643	-0.59486	1.14571e-06	-0.245155	0.0987715	-0.267595	0.0640934	0.225947	0.234339	-0.0304588	0.927682	hypothetical protein
CNB03380	1.34515	4.98154e-08	0.222167	0.530932	-0.420805	0.0319478	-0.104551	0.706323	-0.277159	0.669666	0.057091	0.879049	0.44498	0.0399	expressed protein
CNB03390	-0.943988	2.5032e-08	-0.136018	0.699543	-0.200241	0.262247	-0.112531	0.619746	0.193247	0.331413	-0.207714	0.4085	-0.103532	0.753034	ASG1; nucleus protein putative
CNB03400	-0.403781	0.0225594	7.85164e-05	0.999736	-0.0303531	0.869992	-0.122283	0.537727	-0.113412	0.558182	-0.291558	0.14284	-0.255053	0.271924	SPT7; predicted saga histone acetyltransferase complex component
CNB03420	0.00786109	0.98076	-0.0933732	0.842688	0.0907394	0.739485	0.0478104	0.885848	-0.18368	0.526244	0.02317	0.955382	-0.171954	0.651015	conserved hypothetical protein
CNB03430	-0.467201	0.00120187	0.328201	0.075395	0.45518	7.02103e-08	0.590863	4.5574e-10	0.367036	0.000712679	0.377542	0.00448299	0.165094	0.35889	SAR1; small copII coat GTPase
CNB03440	-0.167629	0.333663	-0.105189	0.74802	-0.748034	4.72251e-12	-0.274525	0.0379693	-0.243334	0.0674605	-0.256627	0.199355	-0.427679	0.00503556	conserved hypothetical protein
CNB03460	2.16992	5.03601e-63	-0.504983	0.000677739	-0.808551	1.81471e-31	-0.51261	2.31378e-09	-0.474126	4.8361e-10	-0.373629	0.00112486	-0.558929	7.00986e-08	conserved hypothetical protein
CNB03470	-0.581774	0.303731	-0.0503156	0.875584	0.245373	0.0243564	-0.0712754	0.679032	0.0304488	0.880376	-0.263253	0.138755	0.00437762	0.990573	hypothetical protein
CNB03490	-0.809859	3.56507e-08	0.35927	0.0734994	0.16602	0.171936	0.119974	0.474431	0.354126	0.00350284	0.244045	0.161112	0.127995	0.586305	conserved hypothetical protein
CNB03500	-1.45157	1.42798e-29	0.2305	0.248283	0.22234	0.00690161	0.40638	1.5627e-05	0.329679	0.000486257	0.152544	0.359008	-0.0705972	0.768494	cytochrome-c oxidase chain VI precursor putative
CNB03510	0.00608284	0.977072	0.280936	0.200288	-0.218508	0.0655226	0.185242	0.182747	-0.0124602	0.953426	0.178846	0.343029	0.16921	0.416671	hypothetical protein
CNB03520	0.244617	0.184679	0.451967	0.0149422	0.233673	0.0323605	0.664605	3.62597e-10	0.735616	3.46731e-11	0.460345	0.000990452	0.417945	0.0254674	protein arginine n-methyltransferase putative
CNB03530	-0.394647	0.0386362	0.0309234	0.935164	0.218792	0.121693	0.174402	0.34901	-0.166696	0.366328	0.0631819	0.83371	0.032501	0.932498	Protein tyrosine kinase putative
CNB03540	-0.553938	0.0138358	0.0429716	0.936473	-0.635914	0.00378977	-0.179725	0.5438	-0.343885	0.205302	0.0322686	0.943695	-0.102817	0.817314	cytoplasm protein putative
CNB03550	0.492022	0.200459	-0.0665143	0.92634	0.429674	0.1577	0.0565265	0.909739	0.42413	0.220635	0.0323232	0.955382	-0.149389	0.807185	conserved hypothetical protein
CNB03570	-0.569197	0.0176892	0.123837	0.801691	-0.0246442	0.936854	-0.268047	0.437658	-0.254003	0.395786	-0.213787	0.536473	0.281997	0.350772	hypothetical protein
CNB03580	-0.236988	0.340956	-0.0690528	0.885062	-0.142761	0.547014	-0.125899	0.66432	-0.195956	0.466283	-0.284049	0.314827	-0.198355	0.554429	expressed protein
CNB03590	-0.169629	0.385427	-0.218275	0.442032	-0.412014	0.00544942	-0.277161	0.0960521	-0.264651	0.120736	-0.173554	0.446445	-0.0113621	0.976862	delta 8-sphingolipid desaturase putative
CNB03600	-0.0926189	0.712383	0.280266	0.435572	-0.185591	0.361442	0.180634	0.421788	0.232387	0.264696	0.0880143	0.80047	0.24683	0.37277	low molecular weight phosphotyrosine protein phosphatase putative
CNB03620	0.799373	5.04098e-05	-0.323648	0.230785	-0.109425	0.576822	-0.225567	0.235083	-0.305912	0.0875202	-0.257896	0.239945	-0.306879	0.160573	UBP7; ubiquitin carboxyl-terminal hydrolase
CNB03630	-3.26242	5.71368e-23	0.608469	1	-1.26698	0.0950952	-0.272675	0.772631	0.504559	0.502871	3.40565	3.1324e-30	-0.82961	0.389498	hypothetical protein
CNB03640	-2.49144	7.85995e-20	-0.302379	0.714747	-0.150412	0.810978	-0.370979	0.51294	0.416286	0.3928	0.729337	0.0792117	0.0995022	0.914377	oxidoreductase putative
CNB03650	0.18378	0.474263	-0.232679	0.548497	-0.57286	0.00361976	-0.485333	0.0275491	-0.418658	0.0783776	-0.242135	0.449002	-0.403802	0.126002	UTP-hexose-1-phosphate uridylyltransferase putative
CNB03660	0.391938	0.0102082	0.0115855	0.973621	-0.358505	4.88084e-05	-0.158707	0.187503	-0.128273	0.290934	-0.0755016	0.747517	0.285462	0.048658	RHEB small monomeric GTPase putative
CNB03670	0.391938	0.0102082	0.0115855	0.973621	-0.358505	4.88084e-05	-0.158707	0.187503	-0.128273	0.290934	-0.0755016	0.747517	0.285462	0.048658	adaptor complex subunit medium chain 3 putative
CNB03680	-1.43862	6.10165e-11	0.872649	0.0108349	1.04294	3.86237e-07	0.92366	3.46241e-05	1.4849	4.36094e-13	0.507732	0.090087	0.449471	0.158584	expressed protein
CNB03690	-1.92472	8.4712e-23	-0.230118	0.645742	0.280211	0.251008	-0.174334	0.595314	-0.241535	0.478879	0.156374	0.69761	-0.0119198	0.9832	hypothetical protein
CNB03700	0.0714031	0.851037	-0.0398177	0.955092	0.535646	0.0305393	0.0342381	0.938339	0.308533	0.352352	0.0326923	0.949232	0.323282	0.395331	zeta DNA polymerase putative
CNB03710	-1.53879	6.92575e-15	-0.588759	0.122829	-0.381681	0.130554	-0.444369	0.112625	-1.00971	0.000998911	0.23922	0.481618	-0.383867	0.252281	expressed protein
CNB03720	0.659561	0.000451031	-0.159417	0.588937	-0.650454	4.88541e-07	-0.274665	0.0773021	-0.00289909	0.989291	-0.13521	0.553668	0.21254	0.34964	expressed protein
CNB03730	0.526846	0.0102755	0.0174976	0.971843	0.546452	6.47662e-06	-0.018774	0.936563	0.148772	0.414412	0.227427	0.26949	0.576905	0.000233517	expressed protein
CNB03740	-0.549447	0.00872832	0.314315	0.320911	-0.110215	0.634626	0.159299	0.519181	0.149611	0.544299	0.0382203	0.920719	0.288152	0.276007	cytoplasm protein putative
CNB03750	-0.276299	0.199837	-0.107882	0.791999	0.453001	0.00355009	0.197124	0.3538	0.415211	0.0189304	0.0603961	0.863027	0.0163953	0.973795	expressed protein
CNB03760	-0.113033	0.599536	-0.116819	0.735298	0.254593	0.0782062	-0.0916075	0.670742	0.140715	0.471032	-0.1684	0.486908	0.0682444	0.853856	hypothetical protein
CNB03770	0.132281	0.829696	0.296185	0.735206	-0.406797	0.490561	0.0717518	0.92671	-0.369684	0.584176	0.380709	0.565474	-0.342796	0.683413	expressed protein
CNB03780	0.162394	0.439359	-0.0347028	0.929111	-0.269514	0.0798338	0.116106	0.552919	0.0181102	0.945291	-0.00106805	0.998715	-0.0625288	0.84845	SET5; conserved hypothetical protein
CNB03790	-1.75675	1.46585e-30	0.82824	9.67682e-09	1.18504	7.14223e-71	1.13258	7.89411e-45	0.605882	3.65041e-12	0.737433	1.08808e-11	0.238445	0.0923131	heat shock protein putative
CNB03810	0.908334	0.00872327	-0.189805	0.72808	0.111798	0.740273	-0.0566199	0.893666	-0.00171834	0.997267	-0.116354	0.815209	0.135547	0.787052	MAP kinase phosphatase putative
CNB03820	0.248715	0.280258	0.0653155	0.8788	0.236179	0.157445	0.0874655	0.72954	0.110084	0.632054	-0.0689656	0.830788	-0.0250615	0.953871	PDR802; Putative Zn2-Cys6 zinc-finger transcription factor
CNB03850	-0.574644	0.0123688	0.364402	0.282598	0.44331	0.0425725	0.599141	0.00395306	1.07242	8.21013e-10	0.354001	0.198133	0.427802	0.0950289	conserved hypothetical protein
CNB03860	0.94271	0.00013576	0.214669	0.53444	0.287306	0.111826	0.510976	0.00359826	0.484099	0.00724958	0.300931	0.223037	0.506605	0.0130165	phosphoadenylyl-sulfate reductase (thioredoxin) putative
CNB03870	0.259574	0.198421	0.546048	0.00421683	0.903921	2.52593e-17	0.746225	2.18707e-10	0.626562	6.85077e-08	0.491091	0.00196265	0.192235	0.418269	conserved hypothetical protein
CNB03880	0.0617717	0.784144	-0.0470205	0.892246	-0.101491	0.517443	-0.000294627	0.999003	-0.0732242	0.714384	0.0763134	0.769987	-0.180433	0.428867	CAP2; f-actin-capping protein subunit beta
CNB03890	-1.53917	2.47435e-10	-0.125896	0.845255	0.404873	0.175701	-0.153843	0.75711	0.361627	0.305791	0.100178	0.866053	-0.0294083	0.96741	magnesium ion transporter putative
CNB03900	-1.84821	2.2184e-33	-0.357415	0.169587	0.294588	0.0347069	-0.015441	0.947156	-0.0723423	0.748253	-0.181676	0.442556	0.0538584	0.878421	RDS2; transcriptional regulatory protein putative
CNB03920	0.655675	0.000870084	0.268025	0.357497	0.522051	2.53365e-05	0.151579	0.419739	0.660909	2.95681e-06	0.18201	0.414474	0.14228	0.587017	conserved hypothetical protein
CNB03930	0.56885	5.49506e-05	0.379709	0.0371148	-0.471634	3.20586e-08	0.183997	0.0683049	0.00158345	0.992082	0.143722	0.433123	0.107631	0.640515	endopeptidase putative
CNB03940	0.473763	0.0181452	0.200208	0.5699	0.0536554	0.782088	0.108626	0.595005	-0.0900529	0.688382	0.121553	0.638409	0.239598	0.312995	cell growth-related protein putative
CNB03950	3.72601	6.63011e-47	-0.418521	0.100209	-0.40205	0.00612466	-0.507104	0.00243694	-0.4029	0.0207103	-0.176453	0.452955	-0.322218	0.129802	conserved hypothetical protein
CNB03960	-0.345148	0.093512	-0.285598	0.374954	-0.223871	0.234388	-0.305597	0.139139	-0.512526	0.00889513	-0.284869	0.248539	-0.252686	0.339913	WD-repeat protein putative
CNB03970	0.437132	0.135846	-0.204176	0.667313	-0.512682	0.0431	-0.444892	0.144121	-0.274823	0.36936	-0.303729	0.375743	0.0698581	0.897985	transporter putative
CNB03980	1.79979	1.0024e-13	-0.684002	0.0116588	0.0101664	0.966506	-0.407267	0.0226483	-1.20361	1.15313e-11	-0.691552	0.000444043	0.598679	0.000313385	ITR6; myo-inositol transporter
CNB04010	2.06081	2.52752e-12	-0.355542	0.377573	-0.788806	0.000441983	-0.573953	0.0413861	-0.566752	0.0260431	-0.290677	0.339517	-0.402237	0.188647	hypothetical protein
CNB04020	-1.90461	1.32107e-06	1.02399	0.0968767	1.01068	0.0222889	0.626668	0.306248	1.36453	0.00292437	0.583078	0.362688	0.53838	0.448385	membrane protein putative
CNB04030	-0.0285786	0.906029	-0.239904	0.430198	-0.356534	0.0284019	-0.390644	0.0310732	-0.354309	0.0532287	-0.343765	0.109223	-0.22988	0.348902	FZC14; prib protein putative
CNB04040	-0.385801	0.185346	0.772891	0.00997379	1.05797	4.43047e-08	0.836638	0.000894238	1.00188	4.49301e-06	0.785414	0.00120911	0.569137	0.0388096	hypothetical protein
CNB04050	-2.11578	2.28716e-69	0.214734	0.258887	0.391875	7.38549e-09	0.480736	3.74587e-09	0.625779	1.15626e-14	0.137006	0.440977	0.170162	0.276007	glucose-6-phosphate isomerase putative
CNB04060	-0.754766	2.65039e-05	0.0980845	0.800638	0.520952	0.000266841	0.176598	0.394144	0.241522	0.227961	0.147189	0.581301	0.14766	0.675181	NUP75; nuclear pore complex protein
CNB04070	0.927787	8.71337e-07	-0.569279	0.017941	-0.0786637	0.651793	-0.393477	0.0140112	-0.513626	0.00114415	-0.240838	0.313132	-0.165743	0.548276	SOG2; ram signaling network protein
CNB04080	-0.987359	1.64864e-06	0.113709	0.819171	0.117149	0.655095	0.288398	0.265968	-0.16155	0.676185	-0.0073603	0.98649	-0.126712	0.760774	carbon utilization by utilization of organic compounds-related protein putative
CNB04100	-1.03795	3.27323e-13	0.546315	0.00734622	0.82745	2.95783e-16	0.654359	7.56871e-10	0.893789	4.88241e-18	0.447687	0.00196265	0.4701	0.0014022	hypothetical protein
CNB04110	1.81032	1.06805e-15	-2.43867	1.50064e-27	-3.32668	5.93844e-57	-2.82091	2.91573e-44	-2.21168	2.30338e-25	-2.57082	2.201e-36	0.259339	0.256737	CIP1 protein putative
CNB04120	1.74353	8.08324e-08	-0.277363	0.560593	0.035065	0.917282	-0.218328	0.512503	0.0318766	0.939733	-0.0782325	0.866053	0.00600731	0.991871	endonuclease putative
CNB04130	0.792901	0.00068757	-0.0435943	0.928784	-0.223097	0.295374	-0.0546246	0.850459	-0.179592	0.464857	-0.225604	0.440874	0.0564591	0.900451	nitrilase-like protein putative
CNB04140	0.0346764	0.913458	0.178201	0.681789	0.101356	0.717883	0.290172	0.265387	0.263312	0.32052	0.141861	0.718273	0.478535	0.0676011	peptidase putative
CNB04150	-0.174422	0.359243	0.272799	0.215512	0.2647	0.0189803	0.463466	8.05973e-05	0.352793	0.00992969	0.214373	0.233454	0.2102	0.326706	MAP1; methionine aminopeptidase
CNB04160	-0.137074	0.554293	0.31046	0.309716	-0.284578	0.120684	0.179221	0.400555	0.0220464	0.944336	0.243543	0.373514	0.273115	0.273582	conserved hypothetical protein
CNB04170	0.131556	0.48684	-0.341648	0.107314	-0.383111	0.000815629	-0.202469	0.162956	-0.39641	0.00226218	-0.299048	0.07569	-0.443788	0.00378936	vesicle-mediated transport-related protein putative
CNB04180	0.878132	0.000787237	0.0944335	0.827349	-0.118992	0.634721	-0.022105	0.945102	-0.123373	0.674448	-0.019449	0.963531	-0.0700921	0.877513	CAS42; putative sugar transporter
CNB04190	-0.397653	0.00914739	0.335927	0.0882112	0.975741	4.29637e-34	0.609287	4.48709e-10	0.630765	6.05953e-10	0.364387	0.0110174	0.243117	0.132655	mitochondrial import receptor subunit tom40 putative
CNB04200	-0.0265341	0.925368	-0.111287	0.796298	-0.177217	0.422731	-0.229823	0.36893	-0.294214	0.212308	-0.243214	0.392228	0.0674074	0.877987	RAD17; cell cycle checkpoint protein
CNB04220	0.375663	0.0194703	-0.240442	0.241006	-0.493689	4.31187e-08	-0.356199	0.000925659	-0.26238	0.0165994	-0.350412	0.0133486	-0.371486	0.00562377	hypothetical protein
CNB04240	0.814749	1.55423e-09	0.141719	0.527575	-0.450676	2.71794e-09	0.044277	0.734229	-0.154165	0.127137	-0.239084	0.0905892	0.4128	0.00301359	cytoplasm protein putative
CNB04250	1.80481	7.79318e-09	-0.249511	0.626496	-1.02915	3.96002e-05	-1.00323	0.000197502	-0.749202	0.00601597	-0.187001	0.654249	-0.84181	0.00302086	CPR2; Nonmating-type specific pheromone G-protein coupled receptor
CNB04260	-2.13592	3.04799e-43	0.260966	0.393139	0.664124	2.9833e-06	0.594527	0.00020044	0.410505	0.0214122	0.527894	0.00779956	0.410299	0.0477639	5-aminolevulinate synthase putative
CNB04270	-0.076387	0.805411	0.560623	0.0683285	1.10191	3.03252e-11	0.811295	4.32465e-05	0.849894	1.39032e-05	0.451999	0.0819674	0.42717	0.112824	conserved hypothetical protein
CNB04280	0.689151	8.56517e-07	0.273856	0.201297	-0.266028	0.00227604	0.169818	0.113993	-0.0742221	0.577736	0.0489506	0.830794	-0.0527037	0.824186	20S proteasome subunit putative
CNB04290	-0.244237	0.192561	-0.111764	0.738248	0.463763	0.000109903	-0.000526359	0.998645	0.131459	0.450414	0.0039908	0.991605	-0.0642179	0.843957	nucleic acid binding protein putative
CNB04300	0.37051	0.0531426	-0.423096	0.0790529	-0.780969	3.97984e-08	-0.655465	6.9985e-05	-0.492257	0.00239557	-0.466223	0.0127177	-0.47521	0.0136996	membrane protein putative
CNB04310	0.0282473	0.873295	0.219145	0.296777	-0.0461758	0.650697	0.391096	4.89547e-06	0.119296	0.264512	0.196534	0.168448	-0.0197298	0.941302	chaperone regulator putative
CNB04320	0.607182	0.0145988	-0.036101	0.943672	0.514513	0.00307665	0.207705	0.398574	0.314781	0.1572	0.0482839	0.900543	0.109605	0.790112	hypothetical protein
CNB04330	-0.225643	0.409289	0.00528546	0.994953	0.192659	0.438306	0.307969	0.216483	0.791809	9.11006e-05	-0.0283923	0.947886	0.23809	0.485154	galactokinase putative
CNB04340	0.231152	0.174808	-0.0827142	0.783189	-0.00357133	0.980855	0.0544012	0.731525	0.000110914	0.999217	0.0558766	0.815209	0.155548	0.413752	expressed protein
CNB04350	0.231152	0.174808	-0.0827142	0.783189	-0.00357133	0.980855	0.0544012	0.731525	0.000110914	0.999217	0.0558766	0.815209	0.155548	0.413752	cytoplasm protein putative
CNB04360	1.59395	3.14854e-20	-0.292246	0.194705	-0.652319	2.06097e-08	-0.203581	0.164219	0.531095	2.39544e-06	-0.305551	0.0816031	-0.234253	0.244018	4-nitrophenylphosphatase putative
CNB04370	0.38922	0.0465645	-0.0736462	0.808745	0.304212	0.00380206	0.127599	0.400492	0.119286	0.447107	0.0544726	0.827611	0.0863852	0.746017	SPT6; hypothetical protein
CNB04380	0.750359	0.000137037	0.308418	0.172711	0.350155	0.00252678	0.485759	0.000657038	0.71776	1.77692e-09	0.52197	0.000417642	0.198112	0.387444	hypothetical protein
CNB04400	0.403701	0.0246347	0.135914	0.675142	-0.581351	5.59526e-07	-0.0721238	0.685001	-0.129586	0.414047	0.0707449	0.807463	0.44176	0.00333918	expressed protein
CNB04410	0.285398	0.32761	-0.154069	0.733471	0.0520169	0.85185	0.0809616	0.811676	0.131551	0.674974	-0.124132	0.746429	0.190984	0.606383	cell growth and/or maintenance-related protein putative
CNB04420	-0.388821	0.0740862	0.475523	0.0727874	0.348679	0.0621315	0.426486	0.0788322	0.545833	0.00974413	0.231864	0.379334	0.496525	0.0175123	hypothetical protein
CNB04430	-0.111401	0.629905	-0.167253	0.527575	-0.734752	2.41652e-09	-0.396047	0.00239267	-0.345239	0.0115086	-0.29322	0.130562	-0.138193	0.534228	L-methionine porter putative
CNB04440	0.877198	1.59706e-05	0.107819	0.751384	-0.695301	3.00237e-06	-0.0688363	0.760724	-0.0757195	0.781742	0.0447005	0.881296	0.360489	0.0666918	DNA clamp loader putative
CNB04450	-0.15893	0.389222	0.359776	0.100209	0.11584	0.391497	0.46906	9.12054e-05	0.0851197	0.622431	0.247473	0.163054	0.467586	0.00142856	4-nitrophenylphosphatase putative
CNB04460	0.247295	0.166866	-0.135313	0.647197	-0.827543	5.81672e-12	-0.464858	0.00175766	-0.574597	2.09358e-05	-0.213986	0.299032	-0.188599	0.406963	hypothetical protein
CNB04470	-0.125482	0.435195	0.174503	0.544973	-0.43506	2.18392e-07	0.00579492	0.969127	-0.0469021	0.741184	-0.0213808	0.928046	0.0406053	0.883126	expressed protein
CNB04480	1.94514	5.08369e-42	-0.27971	0.111447	-0.479852	1.42206e-12	-0.163961	0.13045	-0.401353	1.39962e-06	-0.38247	0.00177715	0.224061	0.0839377	carboxypeptidase s precursor putative
CNB04500	-0.63701	0.000499044	0.303353	0.294422	0.654695	1.42927e-06	0.604769	7.24787e-05	0.537329	0.000696307	0.278645	0.232609	0.219701	0.37864	hypothetical protein
CNB04510	1.40099	3.07045e-13	0.00345134	0.995257	-0.0135488	0.944574	0.074767	0.715773	0.47657	0.000538681	0.0203796	0.947157	0.0269056	0.941094	DNA unwinding-related protein putative
CNB04520	-0.615162	0.0156431	0.105193	0.843133	0.0241023	0.944574	0.11979	0.735887	0.141643	0.690053	-0.15479	0.717887	-0.324235	0.401264	conserved hypothetical protein
CNB04530	-0.405843	0.206864	1.1987	0.00223451	1.40861	8.73129e-10	0.840705	0.00110291	2.2406	9.83413e-29	0.830979	0.00196265	0.574039	0.0746187	conserved hypothetical protein
CNB04540	0.843889	1.22565e-07	0.0798904	0.783189	-0.460775	6.80974e-08	-0.00285264	0.985121	-0.288939	0.00518468	-0.119339	0.554894	-0.542938	3.40162e-05	expressed protein
CNB04550	0.867039	0.00229634	-0.219794	0.629142	0.355412	0.0993844	-0.215886	0.479224	0.231348	0.37868	-0.244534	0.453275	0.0753228	0.879104	expressed protein
CNB04560	0.589773	0.000672414	-0.298177	0.209201	-0.140508	0.317148	0.112556	0.511091	-0.403744	0.00476513	-0.166	0.492733	-0.316128	0.0840145	CAP1; f-actin-capping protein subunit alpha
CNB04570	0.230712	0.175391	0.241401	0.262932	-0.0786886	0.589271	0.203017	0.11058	0.164827	0.212294	0.131909	0.515742	0.259807	0.193167	PAB2; poly(A) binding protein putative
CNB04580	-0.538607	7.72769e-05	0.278032	0.125733	0.0382214	0.647498	0.378417	5.62882e-07	0.111387	0.224702	0.0784598	0.650694	0.158547	0.350603	structural molecule putative
CNB04590	0.855224	3.69802e-09	0.243834	0.252624	-0.0854233	0.409825	0.132078	0.25385	-0.0383269	0.79109	0.0481087	0.822823	0.00736573	0.980592	expressed protein
CNB04600	0.78132	0.114243	0.464973	0.458754	-0.330926	0.500818	-0.40885	0.449567	-0.201708	0.737789	-0.462891	0.431931	0.169198	0.817314	uridine transporter putative
CNB04610	0.393092	0.149222	0.651134	0.0152482	0.404955	0.041665	0.449105	0.0372412	0.485794	0.0420983	0.195146	0.56087	-0.229713	0.510178	hydantoinase putative
CNB04620	-1.10897	1.49003e-07	0.313487	0.376834	-0.451602	0.0493691	-0.46369	0.0715188	-0.0775919	0.826039	-0.196392	0.564688	-0.212133	0.566521	hypothetical protein
CNB04630	0.239184	0.344537	-0.116805	0.791999	-0.906941	1.05966e-05	-0.541943	0.0148743	-0.932621	2.18476e-05	-0.271418	0.386274	-0.144615	0.692969	conserved hypothetical protein
CNB04640	-0.784708	0.0011366	0.694848	0.0672738	1.24857	1.78537e-11	0.949207	3.06894e-06	1.84105	3.50168e-28	0.581516	0.0181285	0.607041	0.0138502	ERB1; rRNA processing-related protein putative
CNB04650	0.0851826	0.738211	-0.0165988	0.973099	0.237063	0.171354	0.280829	0.166087	0.231739	0.265562	-0.0228377	0.948223	0.233968	0.358395	hypothetical protein
CNB04660	2.4223	6.46881e-14	-0.178318	0.706248	0.252769	0.282596	0.155535	0.608574	0.116521	0.722256	0.108125	0.784885	0.452579	0.0955583	hypothetical protein
CNB04670	-0.640862	0.00104524	-0.332649	0.32508	-0.094405	0.690131	-0.15306	0.535531	-0.258418	0.285001	-0.172448	0.592174	-0.138177	0.710043	expressed protein
CNB04680	0.947402	1.91279e-06	0.0518129	0.894013	-0.36538	0.0145015	-0.0403236	0.87066	-0.171598	0.370869	-0.11268	0.683471	0.0774179	0.817314	ATP(GTP)-binding protein Fet5 putative
CNB04690	-0.0154223	0.94474	-0.376775	0.106049	-0.536214	5.23232e-05	-0.402409	0.0124602	-0.194829	0.255316	-0.386703	0.0345198	0.00849271	0.981963	PFA4; conserved hypothetical protein
CNB04700	0.396015	0.0608198	0.0160641	0.972442	-0.412728	0.018655	-0.247509	0.218367	-0.202252	0.32738	-0.230822	0.357101	-0.0187758	0.966363	expressed protein
CNB04710	2.06362	2.81235e-49	0.15846	0.523347	-0.698179	7.46779e-06	-0.0371983	0.799236	-0.817706	0.000629638	-0.314128	0.0422517	-0.496293	0.000886458	oxidoreductase putative
CNB04720	-1.34764	1.71598e-21	0.355434	0.143193	-0.0560152	0.743691	0.336538	0.00864543	0.376634	0.00289424	0.175927	0.481978	0.316277	0.0976436	GRX5; glutathione-dependent oxidoreductase
CNB04730	-1.2431	8.67772e-18	0.0282659	0.938515	0.265876	0.046569	0.392254	0.00217458	0.259653	0.0662125	0.0826305	0.747532	0.0489677	0.878421	nam9 protein mitochondrial precursor putative
CNB04740	-0.546279	0.000637819	0.252155	0.306634	0.284691	0.0196624	0.315512	0.0202932	0.378082	0.00449468	0.216748	0.260176	0.00447874	0.990831	conserved hypothetical protein
CNB04750	1.07482	1.05475e-06	-0.289025	0.356147	-0.469894	0.00667457	-0.493106	0.0107576	-0.498825	0.00965837	-0.38328	0.091947	-0.278169	0.273582	conserved hypothetical protein
CNB04760	1.68583	2.66902e-14	-0.200869	0.539554	-0.406727	0.014401	-0.287366	0.188729	-0.325806	0.0883744	-0.426871	0.0402965	-0.400975	0.0613388	conserved hypothetical protein
CNB04770	-0.0933571	0.704834	-0.107639	0.783378	-0.577334	0.000405964	-0.140395	0.526199	-0.355844	0.0697077	-0.0990408	0.743459	-0.0345354	0.933791	integral to membrane protein putative
CNB04780	-0.424212	0.104876	0.176003	0.661915	0.0197138	0.944574	-0.0195786	0.950477	0.088959	0.761191	0.0460686	0.908439	0.112235	0.772847	GTP-binding protein 1 (g-protein 1) putative
CNB04790	2.06241	2.40277e-38	0.182269	0.518379	-0.685206	6.77337e-12	-0.116617	0.42351	0.0525366	0.742285	-0.0506544	0.867175	-0.0462731	0.897215	BIM1; microtubule binding protein
CNB04800	1.31242	3.29298e-10	-0.123333	0.710954	-0.316506	0.0347725	-0.125581	0.562293	-0.359234	0.0347195	-0.303753	0.1379	-0.397568	0.0557091	C-terminal protein carboxyl methyltransferase putative
CNB04810	0.347924	0.0236052	0.256371	0.192136	0.136793	0.17153	0.188934	0.100324	0.431587	8.47187e-06	0.280258	0.0563821	0.422867	0.000787155	guanosine-diphosphatase putative
CNB04820	-1.08044	5.55773e-10	-0.280454	0.444598	0.0378839	0.868052	-0.362724	0.0755026	-0.017056	0.956404	-0.281693	0.282134	-0.21913	0.442612	RLM1; MADS-box transcription factor
CNB04830	1.81113	0.000861717	0.159841	0.843368	-0.745096	0.13018	-0.454053	0.411784	-0.161151	0.80309	-0.00566804	0.994629	-0.176028	0.827593	hypothetical protein
CNB04840	-1.64269	1.13607e-13	0.504732	0.206483	0.740829	0.00132875	0.545287	0.0382118	0.615416	0.0186144	0.388704	0.240569	-0.110273	0.843246	aerobic respiration-related protein putative
CNB04850	0.472093	0.000565483	0.457699	0.0227787	-0.220239	0.00478515	0.299135	0.00145439	0.0487641	0.715288	0.219567	0.170926	0.0867623	0.725908	conserved hypothetical protein
CNB04860	0.634681	3.04267e-05	0.215827	0.478541	-0.517893	8.12538e-08	-0.000207803	0.999071	-0.227288	0.0692354	-0.0289561	0.922359	0.0317287	0.917432	protein hob3 putative
CNB04870	4.22112	2.32781e-185	-0.227654	0.202696	-0.653161	2.06465e-18	-0.218344	0.0122775	-0.454689	9.10921e-09	-0.413865	0.000715437	-0.826208	2.58849e-16	hypothetical protein
CNB04880	0.0415296	0.814204	0.553178	0.000367915	0.600109	3.61126e-27	0.737835	1.16662e-23	0.275827	0.000231074	0.465384	5.9409e-06	0.372322	0.00110121	RPS1; 40s ribosomal protein s3ae-a (s1-a) putative
CNB04890	0.0415296	0.814204	0.553178	0.000367915	0.600109	3.61126e-27	0.737835	1.16662e-23	0.275827	0.000231074	0.465384	5.9409e-06	0.372322	0.00110121	cytoplasm protein putative
CNB04900	4.69943	1.34247e-71	-0.984689	4.06946e-08	-2.909	1.3082e-84	-1.57268	9.68724e-26	-1.42525	1.80847e-23	-1.21404	1.56894e-15	-1.62944	6.88987e-28	septin ring protein putative
CNB04910	-0.40336	0.00588801	0.0842491	0.754004	0.582937	1.17703e-12	0.447704	4.91914e-06	0.29339	0.0059693	0.198924	0.276353	-0.0189621	0.951042	leucyl aminopeptidase putative
CNB04920	0.621945	0.00125249	0.0528143	0.895064	0.329727	0.0164635	0.332075	0.0309077	0.105561	0.601121	0.12091	0.650694	-0.0247942	0.948887	GTP cyclohydrolase I putative
CNB04930	0.617818	0.000131277	0.615948	0.000677739	0.426146	5.91284e-11	0.702297	2.15825e-17	0.395681	2.22916e-08	0.61954	3.98425e-06	0.347205	0.0238511	60s ribosomal protein l37a putative
CNB04940	-0.935913	0.00162674	-0.0638723	0.929436	0.219349	0.554713	0.103595	0.822749	0.025087	0.965463	0.115332	0.835806	0.217225	0.682015	FZC18; expressed protein
CNB04950	-1.89537	5.91081e-20	0.441274	0.263066	1.20384	1.58093e-09	0.625504	0.0126425	0.293636	0.348044	0.549804	0.0780314	0.655283	0.0142127	potassium channel putative
CNB04960	0.417281	0.00592829	0.225848	0.314455	0.205175	0.025517	0.385485	0.000168517	0.301031	0.00386359	0.231009	0.170259	-0.0976866	0.643671	conserved hypothetical protein
CNB04980	0.737686	0.125234	0.607605	0.258272	0.38301	0.343031	0.329353	0.494885	0.285568	0.582709	0.331968	0.532117	0.0528151	0.953979	ISP5; Identified spore protein 5
CNB04990	-1.12466	7.12429e-11	0.592888	0.0163283	0.145413	0.445725	0.511757	0.00165434	0.675296	1.24405e-05	0.175917	0.509526	0.381662	0.0744234	protein-methionine-R-oxide reductase putative
CNB05000	0.00621452	0.982298	0.0741829	0.873049	0.419928	0.0125345	0.362834	0.0809194	0.658652	0.000133772	-0.143272	0.664168	0.0925013	0.815385	conserved hypothetical protein
CNB05030	0.294737	0.0469728	0.372282	0.019885	0.585285	1.59764e-22	0.750942	2.4181e-18	0.16962	0.0816698	0.492687	3.28444e-06	0.176827	0.255525	structural constituent of ribosome putative
CNB05040	0.207044	0.392999	-0.0597403	0.872672	0.505695	3.7552e-05	0.0965247	0.630069	-0.0682797	0.755161	0.0641657	0.833168	-0.0958416	0.747535	translation initiation factor putative
CNB05050	-0.674163	0.000309576	-0.365806	0.161543	0.246148	0.0943002	-0.110498	0.604224	-0.209834	0.282133	0.0278427	0.93154	0.0836546	0.794641	hypothetical protein
CNB05060	-0.276184	0.532988	-0.0438892	0.963326	-0.0546954	0.920421	-0.081014	0.892299	0.0150898	0.981269	-0.250134	0.687566	-0.0759287	0.927254	ITR5; myo-inositol transporter
CNB05080	0.0885191	0.784781	0.687333	0.0126478	-0.350549	0.141364	-0.321333	0.24409	-0.407378	0.139305	-0.050409	0.917039	-0.667991	0.0166487	transaldolase putative
CNB05090	0.905168	0.000486751	0.105154	0.825169	-0.0624231	0.822033	0.100519	0.73304	0.289825	0.227961	-0.143594	0.688241	-0.0743391	0.870387	CHL1 helicase putative
CNB05100	-7.30908	4.79887e-226	0.0331657	1	0.841802	0.105075	-0.157775	0.864625	0.506934	0.465825	-0.328442	0.7435	1.31702	0.305422	hypothetical protein
CNB05110	-1.72423	2.03125e-46	0.224503	0.246594	0.213646	0.00386564	0.337673	3.59068e-05	0.338746	2.90697e-05	0.0647782	0.729544	0.019695	0.938431	RNA binding protein putative
CNB05120	4.87812	2.13594e-190	-0.521881	0.000477394	-0.90159	4.67989e-36	-0.53449	6.54607e-10	-0.915876	3.00082e-21	-0.962002	3.66925e-19	-1.2368	7.07829e-32	conserved hypothetical protein
CNB05130	0.655327	0.00264668	-0.119506	0.751384	-0.428073	0.0143841	-0.276675	0.218818	-0.160948	0.484077	-0.329952	0.167653	-0.341843	0.641537	cell division protein putative
CNB05140	-1.00289	1.87021e-13	0.0782081	0.773842	0.254222	0.00438748	0.224204	0.041395	0.0721529	0.606486	0.053722	0.821612	-0.258248	0.0918995	ATPase putative
CNB05150	0.336063	0.0515452	0.0327922	0.921853	0.020423	0.905073	0.0612851	0.731249	-0.226116	0.121384	0.0534037	0.839378	-0.135473	0.556261	alpha glucosidase putative
CNB05160	-0.00731096	0.982313	0.296191	0.522475	0.321237	0.186101	0.247141	0.382869	0.670287	0.00182189	0.152072	0.69761	0.0228399	0.96741	expressed protein
CNB05180	1.85156	1.25289e-11	-0.502393	0.135192	-1.01931	1.95464e-06	-0.747868	0.000888873	-0.68465	0.00359775	-0.413815	0.150285	-0.64164	0.0106031	hypothetical protein
CNB05190	0.676327	0.00113578	0.148949	0.650645	0.245712	0.109735	0.233427	0.218998	0.360112	0.0407386	0.0491222	0.883074	0.173801	0.566521	hypothetical protein
CNB05200	-1.20942	1.73615e-07	0.0226213	0.973276	0.306919	0.256717	0.29366	0.344496	0.350645	0.236795	0.065265	0.892051	0.328467	0.3618	hexose transport-related protein putative
CNB05230	-0.322656	0.0782021	0.323904	0.0860893	0.139397	0.182621	0.248223	0.0350409	0.143031	0.307282	0.263993	0.132426	0.142131	0.495187	serine/threonine-protein kinase nrc-2 putative
CNB05240	1.1855	4.54614e-07	-0.78225	9.27853e-05	-0.545272	5.74796e-05	-0.591394	5.85794e-05	-0.541068	0.000424073	-0.776721	1.77032e-06	-0.159818	0.500477	hypothetical protein
CNB05260	0.407127	0.49419	-0.132851	0.892161	-0.613936	0.238643	-0.41854	0.486874	-0.525911	0.390179	-0.0555672	0.946364	0.214898	0.778546	conserved hypothetical protein
CNB05270	-0.292487	0.179233	0.371813	0.249272	0.632631	0.000118317	0.380009	0.0511754	0.947606	3.39704e-08	0.159033	0.6327	0.104406	0.763981	conserved hypothetical protein
CNB05280	-0.385468	0.0537042	0.300255	0.281446	0.576846	3.43413e-05	0.505645	0.001347	0.210419	0.29761	0.270221	0.250761	-0.0934845	0.781481	hypothetical protein
CNB05290	0.879673	7.83237e-06	0.00286337	0.99638	-0.14658	0.387953	0.0841934	0.718676	-0.021935	0.933568	0.113359	0.664051	0.0732809	0.817901	expressed protein
CNB05310	-0.0530488	0.861266	0.125368	0.787	0.559513	0.00431064	0.164078	0.563255	0.301543	0.246142	-0.0112415	0.979615	0.161842	0.678583	hypothetical protein
CNB05320	0.386779	0.0152461	0.0239844	0.94163	-0.121035	0.312616	0.0689211	0.657915	0.057026	0.735492	0.00248349	0.993047	0.073792	0.762073	53 kda brg1-associated factor b (actin-related protein baf53b) putative
CNB05330	0.571048	0.0178765	0.30759	0.456213	0.667047	7.83568e-06	0.320951	0.102839	0.669789	4.69712e-05	0.375398	0.0884298	0.215791	0.434663	serine/threonine protein phosphatase 5 phosphatase putative
CNB05340	-0.0848981	0.617914	0.300222	0.144774	0.203206	0.0227112	0.372401	0.000385544	0.166834	0.152521	0.189051	0.241614	0.168001	0.38567	pre-mRNA splicing factor putative
CNB05350	0.664809	0.0134928	0.114745	0.806615	0.438311	0.0264408	0.145229	0.622506	0.471262	0.0304677	0.0489244	0.908439	0.0621305	0.904767	ATP-dependent RNA helicase A putative
CNB05360	1.27598	4.80002e-09	-0.177652	0.57311	0.0934285	0.586571	0.0507934	0.824751	0.231109	0.195534	0.0188501	0.954159	-0.0191089	0.961426	ATP dependent DNA helicase putative
CNB05370	-0.134648	0.666769	0.537512	0.0783479	0.292273	0.20109	0.348749	0.174231	0.890229	3.50925e-05	0.212265	0.545193	0.475087	0.0992666	expressed protein
CNB05380	-0.115631	0.451399	0.285728	0.111264	-0.13736	0.0919542	0.132941	0.204973	0.0225049	0.874891	0.142832	0.368828	0.0681975	0.780611	suppressor of initiator codon mutations putative
CNB05390	1.70584	5.55158e-09	-0.595473	0.0796068	-0.788526	0.000496313	-0.525605	0.0372557	-0.559907	0.0295992	-0.618935	0.0218264	-0.465981	0.109514	expressed protein
CNB05400	-1.19323	1.57484e-11	0.165388	0.624784	0.0778579	0.697743	0.29587	0.09761	0.172715	0.398574	-0.0461792	0.88865	-0.0959731	0.775168	hypothetical protein
CNB05410	0.410725	0.0151525	-0.377898	0.0672738	-0.305803	0.00456503	-0.367386	0.00358665	-0.545077	4.49301e-06	-0.377121	0.0258656	-1.28523	1.38531e-22	conserved hypothetical protein
CNB05430	-0.0593821	0.917694	-0.348605	0.68137	-0.294862	0.590762	-0.201383	0.75977	-0.394957	0.525447	0.123493	0.877957	-0.33159	0.667745	expressed protein
CNB05440	0.625137	0.64269	-0.597272	1	-0.797705	0.548051	-1.22611	1	-0.952014	1	-0.480578	1	0.00383401	1	hypothetical protein
CNB05450	-0.767387	0.00139413	0.804375	0.0138008	1.443	3.54312e-18	0.768254	0.000198746	1.74921	1.6101e-27	0.580717	0.014113	0.393729	0.163683	rRNA processing-related protein putative
CNB05460	1.02449	1.81088e-05	0.164501	0.661915	-0.0674629	0.780572	0.174554	0.460821	0.491354	0.00921874	0.016795	0.965079	0.265284	0.339913	Selenoprotein W putative
CNB05480	-0.973987	8.98511e-12	0.529885	0.00415585	0.782118	1.02909e-16	0.786372	2.92545e-15	0.480592	1.72196e-05	0.509711	0.000166773	0.103183	0.653159	conserved hypothetical protein
CNB05490	0.630099	0.0241159	0.122294	0.800638	-0.264106	0.30313	0.0329453	0.92671	-0.543638	0.0413814	-0.108261	0.784659	-0.0646101	0.898062	ALG13; conserved hypothetical protein
CNB05500	0.379326	0.0127959	0.114145	0.650645	0.372652	1.57136e-05	0.499205	3.05853e-07	0.356042	0.000860093	0.155771	0.390865	0.0431488	0.871382	conserved hypothetical protein
CNB05510	0.0550622	0.807981	0.248556	0.270812	0.806476	6.23465e-33	0.759428	3.58834e-21	0.367657	8.26702e-05	0.546013	2.90985e-06	0.252155	0.0607383	60s ribosomal protein putative
CNB05520	-0.147361	0.459909	0.089813	0.801618	0.506502	5.1239e-06	0.227613	0.125905	0.34799	0.0157571	0.137402	0.536608	0.167178	0.445868	PRP31; conserved hypothetical protein
CNB05530	0.201721	0.388447	-0.0550803	0.894013	-0.0440448	0.847264	-0.145465	0.537266	0.000716366	0.998091	0.0832212	0.80047	-0.271374	0.324655	exonuclease putative
CNB05540	0.346958	0.022031	0.369343	0.0352651	0.160472	0.0988083	0.357997	0.000408978	0.237205	0.0361577	0.115147	0.534688	-0.146605	0.448312	proteasome subunit alpha type 1 putative
CNB05550	-0.207153	0.43097	1.11941	3.36554e-05	1.22793	7.70297e-15	1.17616	2.14717e-13	1.98189	1.03891e-36	0.988984	1.69796e-07	0.844815	2.78411e-05	cytosolic large ribosomal subunit protein putative
CNB05560	-1.26702	1.01337e-10	0.308915	0.446878	0.777216	1.64264e-05	0.174133	0.514928	0.595358	0.00286152	0.0945243	0.80047	0.130237	0.745667	conserved hypothetical protein
CNB05570	-0.671755	5.34563e-07	0.243315	0.240133	0.394271	5.21092e-07	0.327288	0.000478283	0.191689	0.0832317	0.210419	0.151821	-0.0233252	0.934935	ER to Golgi transport-related protein putative
CNB05580	-0.0599518	0.823464	0.555574	0.0674048	0.823103	4.81739e-09	0.576745	0.000210852	1.07108	1.36307e-13	0.473305	0.0148398	0.173081	0.537406	small nucleolar ribonucleoprotein putative
CNB05600	-0.0172302	0.935938	0.302754	0.161543	0.426939	3.05417e-05	0.459105	7.96583e-05	0.377625	0.00163186	0.200607	0.297914	0.0361367	0.906692	dolichyl-diphosphooligosaccharide-protein glycotransferase putative
CNB05610	0.349866	0.070505	0.140315	0.649502	0.0697587	0.687946	0.233972	0.163646	0.28466	0.0746381	0.191176	0.410439	0.182938	0.437718	expressed protein
CNB05620	-0.619757	0.000122769	0.466603	0.0237717	0.471968	3.94117e-05	0.654505	7.31067e-08	0.478696	0.000237001	0.330123	0.0613831	0.54819	0.00035246	BNA1; 3-hydroxyanthranilate 34-dioxygenase putative
CNB05630	-1.37714	1.54085e-14	0.0687348	0.875591	0.355798	0.0574886	0.296547	0.176078	0.131634	0.634494	0.225871	0.411899	0.058675	0.893603	hypothetical protein
CNB05640	0.194231	0.269875	0.166355	0.547847	0.813886	6.02006e-21	0.520013	4.11834e-06	0.632806	6.79501e-10	0.38273	0.0106993	0.137182	0.508744	proline-tRNA ligase putative
CNB05650	-0.804771	6.13692e-05	-0.0590841	0.889504	0.201597	0.30313	-0.0298199	0.921219	0.375741	0.047685	0.0248267	0.945977	0.181322	0.538514	dolichol kinase putative
CNB05660	3.23046	1.26802e-47	-1.43092	1.16117e-14	-2.48558	3.22036e-81	-1.39801	7.77975e-07	-0.681723	2.11158e-08	-1.30258	1.10397e-14	0.24513	0.154818	oxidoreductase putative
CNB05670	3.7541	1.95731e-151	-0.344435	0.0349304	-0.822678	5.17275e-30	-0.236269	0.338765	-0.489786	2.40169e-09	-0.523096	2.0773e-06	-0.334632	0.00651252	hypothetical protein
CNB05680	0.603402	9.53155e-05	0.0455234	0.901875	-0.524396	5.58687e-09	-0.224614	0.05714	-0.332405	0.00242602	-0.082373	0.764661	0.114533	0.588045	hypothetical protein
CNB05690	-0.974116	1.57253e-06	-0.392188	0.273594	-0.0134942	0.962141	-0.0897322	0.770059	0.368997	0.092927	0.333687	0.228278	0.00240262	0.997478	ATF1; bZip transcription factor putative
CNB05700	4.16049	8.81918e-21	-0.00433404	0.991965	-0.515579	6.28794e-07	-0.131081	0.387569	-0.0369464	0.824885	0.529579	0.000159548	-0.148874	0.499514	hypothetical protein
CNB05710	1.29637	2.76108e-08	-0.452419	0.127657	-0.449543	0.0173532	-0.704713	0.000571152	-0.0633784	0.820124	-0.360188	0.154568	-0.303566	0.289579	sugar transporter putative
CNB05720	1.29637	2.76108e-08	-0.452419	0.127657	-0.449543	0.0173532	-0.704713	0.000571152	-0.0633784	0.820124	-0.360188	0.154568	-0.303566	0.289579	YRM103; putative transcription factor
CNB05730	0.796582	0.0375101	0.0791054	0.907343	-0.203375	0.607515	-0.0191352	0.968294	-0.851637	0.0274809	-0.236503	0.638409	-0.225496	0.696159	hypothetical protein
CNB05740	-0.691085	0.0802748	0.336176	0.631603	1.33917	2.88838e-06	0.735305	0.0488586	1.2438	6.87761e-05	0.342256	0.518653	0.402291	0.477047	conserved hypothetical protein
CNB05750	-0.246648	0.354807	0.0191882	0.973621	0.255787	0.269035	0.372555	0.117248	0.488703	0.0367683	-0.152291	0.687285	-0.900373	0.000814282	racemase putative
CNB05760	-0.26923	0.36329	0.244267	0.591927	-0.16791	0.584365	0.120527	0.734169	-0.0284244	0.948793	0.0722109	0.8783	0.0157965	0.980019	glucose 1-dehydrogenase putative
CNB05770	-0.00447564	0.98761	-0.0770504	0.870319	0.021588	0.935019	0.0508644	0.863702	-0.246969	0.312472	-0.22561	0.442609	-0.0985412	0.805058	PDR5-2; xenobiotic-transporting ATPase putative
CNC00020	-0.363752	0.119592	-0.599874	0.0600622	-0.60828	0.00438841	-0.616753	0.00845358	0.110911	0.702945	-0.438919	0.104548	0.050816	0.917432	conserved hypothetical protein
CNC00030	-0.656298	0.00462774	-0.038539	0.957075	0.862137	1.5986e-06	0.213434	0.525316	0.990969	1.48412e-07	0.180177	0.593341	0.446539	0.0831242	expressed protein
CNC00040	0.257628	0.161303	-0.657246	0.00102554	-0.340494	0.012541	-0.38759	0.00782387	-0.478785	0.00084563	-0.426894	0.0143019	-0.0428218	0.897985	expressed protein
CNC00050	0.545892	0.00212966	-0.26581	0.264995	-0.105686	0.432218	-0.275437	0.0422604	-0.190309	0.187712	-0.169671	0.40039	-0.277205	0.122943	CHS8; putative chitin synthase
CNC00060	3.00589	1.16443e-92	-0.0264684	0.930973	0.134969	0.131117	0.166241	0.13045	-0.0150437	0.929416	-0.221132	0.121167	0.525014	1.08808e-05	sugar transporter putative
CNC00080	0.238814	0.276414	-0.574042	0.0233065	-0.938812	1.56902e-08	-0.941137	2.13505e-07	-0.974947	9.52727e-08	-0.387848	0.0715078	-0.652547	0.00118725	expressed protein
CNC00090	0.940465	0.00348031	0.088145	0.872672	-0.581999	0.0359848	-0.548122	0.0685642	-0.319437	0.314522	-0.177812	0.679541	-0.108571	0.836842	conserved hypothetical protein
CNC00100	-0.652096	0.00304965	0.228449	0.57311	0.711811	3.8698e-05	0.39854	0.0712715	0.705249	0.00023631	0.0912316	0.810239	0.0934064	0.840175	RNA helicase putative
CNC00110	1.06826	6.67161e-13	-0.230853	0.268844	0.0568277	0.573746	0.0690808	0.586096	0.138521	0.199914	-0.0367297	0.866053	-0.101813	0.59439	fatty acid elongase putative
CNC00130	0.990939	5.06127e-06	-0.220018	0.503556	0.0766531	0.695892	-0.0830989	0.725274	0.0644357	0.788526	-0.197399	0.451922	0.000807864	0.999602	hypothetical protein
CNC00140	0.781773	0.00145807	-0.0390431	0.939119	0.374115	0.0516295	0.165237	0.514928	0.00338168	0.992082	0.132811	0.687051	0.273463	0.330464	expressed protein
CNC00160	-0.808627	2.94238e-09	0.422656	0.00427552	0.866914	1.64354e-48	0.648006	2.0333e-18	0.676326	9.66215e-21	0.430588	0.000365299	0.157888	0.281187	phosphopyruvate hydratase putative
CNC00180	0.0366398	0.905546	0.166231	0.697052	0.526291	0.0055087	0.423238	0.0650399	0.337417	0.154101	0.282444	0.321359	0.0267094	0.9611	histone lysine N-methyltransferase putative
CNC00190	0.547434	0.00150594	0.488985	0.0473905	-0.305552	0.01541	0.182651	0.22117	0.51475	1.57552e-05	0.117752	0.68577	0.00952882	0.979468	hydrolase putative
CNC00200	0.946543	0.00402186	0.59715	0.114734	0.285154	0.297621	0.414039	0.197901	0.861466	0.000155492	-0.0415852	0.936307	0.73254	0.00378936	conserved hypothetical protein
CNC00210	-1.04853	2.1477e-06	-0.314768	0.459247	-0.503884	0.0415018	-0.452222	0.108406	-0.144161	0.664637	-0.23263	0.524317	-0.413697	0.227255	conserved hypothetical protein
CNC00220	-0.52883	0.00276626	0.546605	0.0167248	0.905149	3.93255e-13	0.79911	7.97495e-10	1.51741	6.84655e-41	0.663488	1.34374e-05	0.678619	6.61235e-06	CTP synthase putative
CNC00230	0.575084	3.27276e-05	-0.0243817	0.93458	-0.23312	0.0045705	-0.0321581	0.836132	0.00591029	0.971977	-0.00562193	0.980178	0.30857	0.04796	ER to Golgi transport-related protein putative
CNC00240	0.594657	0.0150117	0.774402	0.0022896	0.806919	1.19671e-05	0.725548	3.00875e-05	1.32111	3.19565e-19	0.669015	0.000434247	0.32567	0.195509	NOP16; ribosomal large subunit biogenesis-related protein putative
CNC00250	1.52308	1.18206e-12	-0.00701771	0.989266	0.586167	9.3974e-06	0.140176	0.502336	0.200432	0.30335	-0.0376733	0.910445	0.180665	0.52884	hypothetical protein
CNC00260	0.506478	0.0168916	-0.386696	0.195027	0.219064	0.18269	-0.114259	0.626927	0.0464821	0.874403	-0.199111	0.465722	-0.0243099	0.9576	conserved hypothetical protein
CNC00270	1.51532	3.53806e-18	-0.559241	0.000513112	-0.770231	1.77895e-19	-0.530262	5.56701e-08	-0.234459	0.0403495	-0.572849	4.95286e-06	-0.0425953	0.864669	multiple drug resistance protein putative
CNC00290	-1.08216	0.00127712	0.180552	0.805598	0.0162012	0.975562	-0.2219	0.689547	-0.235297	0.664266	0.323304	0.517241	0.0425875	0.961941	multiple drug resistance protein putative
CNC00300	-0.475362	0.0220478	-0.766424	0.00354036	-0.400157	0.030475	-0.754207	0.000164535	-0.87543	1.31937e-05	-0.530791	0.020254	-0.697379	0.00258257	hypothetical protein
CNC00310	-3.06108	7.95944e-35	1.92005	3.29014e-11	-2.10097	3.72585e-06	-1.00991	0.0412676	0.93998	0.00480903	3.37948	4.47794e-70	-1.23421	0.00985979	Hmp1 protein putative
CNC00320	1.23515	5.79849e-05	-0.187635	0.725816	0.499405	0.0227291	0.163713	0.612529	-0.0321321	0.939071	-0.0329798	0.947368	0.302216	0.371374	hypothetical protein
CNC00330	0.217969	0.311816	0.613282	0.00221234	0.165139	0.364414	0.45855	0.00284348	0.756978	2.58096e-07	0.317202	0.184133	0.113445	0.721196	bud site selection-related protein putative
CNC00340	0.0641862	0.828156	-0.144695	0.722713	-0.621145	0.00117514	-0.549364	0.0109591	-0.518733	0.0179632	-0.357244	0.196859	-0.251626	0.423334	conserved hypothetical protein
CNC00350	0.310666	0.0620196	0.386258	0.0150688	0.688831	8.95476e-31	0.848765	1.00244e-28	0.400176	5.94677e-07	0.612733	7.84967e-09	0.183166	0.216395	ribosomal protein putative
CNC00360	0.265684	0.11845	-0.00045086	0.999103	0.207897	0.0527457	0.18869	0.0990257	0.272555	0.00926147	0.0126269	0.95845	-0.0408953	0.877513	protein phosphatase type 2C putative
CNC00370	-0.294753	0.341616	0.201698	0.697052	0.0636298	0.857972	0.0637061	0.882675	0.0658891	0.881003	0.000582251	0.999637	-0.208827	0.672141	polyamine transporter putative
CNC00380	-0.540298	0.0632577	-0.998736	0.0168453	-0.769718	0.0146829	-0.681058	0.0491667	-0.870942	0.00988135	-0.655015	0.0656739	-0.399094	0.335891	expressed protein
CNC00390	0.730931	3.04746e-07	0.147843	0.57311	-0.282448	0.004379	0.20225	0.0644062	0.00473515	0.977927	0.14583	0.409725	0.0676608	0.79138	hypothetical protein
CNC00400	-1.27481	1.24201e-13	0.522379	0.0409449	0.482101	0.00158366	0.545597	0.000907705	0.786737	4.62311e-06	0.404034	0.0624584	0.220116	0.404073	cytoplasm protein putative
CNC00410	2.11952	2.16644e-24	-0.178579	0.58635	-0.346834	0.0191587	-0.153846	0.432526	-0.236685	0.261704	-0.265172	0.214881	-0.617334	0.00397465	hypothetical protein
CNC00420	0.624218	8.62702e-05	-0.405203	0.0566813	-0.185712	0.108571	-0.317567	0.0129131	-0.0485839	0.8033	-0.280026	0.0912338	-0.234115	0.199096	hypothetical protein
CNC00430	-1.12755	5.83356e-09	0.177602	0.657162	0.614972	0.000308541	0.397466	0.0597506	0.487331	0.0285516	0.216413	0.491702	0.522198	0.0180184	expressed protein
CNC00440	0.67437	0.0106937	0.327945	0.37424	-0.13627	0.603936	0.0733599	0.821462	0.170141	0.565935	0.238374	0.426017	0.243076	0.446943	conserved hypothetical protein
CNC00450	0.320315	0.270807	-0.0210779	0.973099	-0.557091	0.0169742	-0.293863	0.302589	-0.322382	0.24589	-0.146353	0.713552	-0.317109	0.340484	hypothetical protein
CNC00460	-0.517676	0.00428577	0.184282	0.56699	-0.0793476	0.684763	0.12387	0.544001	-0.0425005	0.869589	-0.0507243	0.8783	-0.250626	0.307799	DDI1; SNARE binding protein putative
CNC00470	1.14184	6.66893e-14	0.597559	0.00014226	0.159985	0.119283	0.363448	0.00233096	0.327207	0.0169771	0.311975	0.0551147	0.231894	0.235349	conserved hypothetical protein
CNC00480	1.73449	3.07748e-06	0.265291	0.60634	0.765867	0.00124305	0.663212	0.0134406	0.917415	0.00020903	0.500447	0.116365	0.751304	0.00744589	conserved hypothetical protein
CNC00490	1.1033	1.49464e-06	-0.27483	0.419576	-0.236409	0.281809	-0.189417	0.424238	-0.0907692	0.761046	-0.207062	0.453424	-0.262833	0.341243	potassium ion transporter putative
CNC00500	0.645936	0.0274268	-0.0965011	0.862735	0.13747	0.63161	0.0370578	0.923826	0.168687	0.598818	-0.196289	0.611451	0.162144	0.713187	3'-5' exonuclease putative
CNC00510	-0.0652704	0.861987	0.116342	0.838153	0.414213	0.118392	0.491243	0.0999707	0.54773	0.057878	0.0768436	0.878778	0.11226	0.837822	conserved hypothetical protein
CNC00520	1.36716	8.17271e-16	-0.235709	0.345842	-0.858085	7.64816e-16	-0.399793	0.00156802	-0.662799	1.9744e-06	-0.452166	0.00534408	-0.393684	0.00957212	hypothetical protein
CNC00550	-0.0722382	0.806862	-0.190812	0.661915	0.198362	0.385074	-0.016505	0.963424	-0.371765	0.218285	-0.201244	0.621791	0.233836	0.471371	conserved hypothetical protein
CNC00560	1.1973	0.142789	0.542797	1	0.433599	0.54466	0.185336	0.836132	0.444317	0.566589	0.294497	0.760031	-0.202317	0.877513	hypothetical protein
CNC00570	-0.38785	0.0226302	-0.00118066	0.997949	0.261729	0.0280089	0.0407301	0.834996	0.166177	0.295256	-0.0883599	0.717501	-0.00816993	0.981858	conserved hypothetical protein
CNC00590	0.303818	0.0511704	0.0953145	0.755261	-0.254915	0.0101726	0.0214323	0.908494	-0.173073	0.1906	-0.0635298	0.792612	0.192143	0.335015	vacuolar ATP synthase subunit d putative
CNC00600	-0.690268	1.79586e-05	-0.587386	0.0255942	0.299626	0.020384	-0.359815	0.0296033	-0.322696	0.0475588	-0.355677	0.0683139	-0.0230877	0.961941	conserved hypothetical protein
CNC00620	1.78087	9.70405e-16	-0.184879	0.619455	0.290626	0.0566184	-0.21374	0.320137	0.256834	0.153339	0.0452146	0.887882	0.0874954	0.795339	hypothetical protein
CNC00630	0.870249	4.88486e-06	-0.0874417	0.816457	-0.601985	7.18926e-05	-0.193622	0.297968	-0.581481	0.000326931	-0.150027	0.594411	0.04793	0.892952	hypothetical protein
CNC00640	2.87101	6.9589e-14	-0.43698	0.302703	-2.54967	2.52116e-15	-1.62969	1.2122e-07	-1.33888	6.64022e-06	-0.573739	0.0755213	-1.35537	4.5083e-06	expressed protein
CNC00650	0.489088	0.0218973	-0.0211741	0.965099	-0.605662	0.000298126	-0.385996	0.0469344	-0.046656	0.866244	0.0311899	0.930849	-0.0206233	0.961941	expressed protein
CNC00660	-1.33295	9.73598e-14	-0.327282	0.266508	0.311904	0.0580329	-0.259961	0.185601	0.372173	0.0265403	0.0575469	0.855245	-0.128267	0.671802	long-chain-fatty-acid-CoA ligase putative
CNC00670	-0.378923	0.0782599	0.317172	0.338716	0.730296	6.14705e-07	0.389702	0.0390304	0.484502	0.0086406	0.365735	0.107002	0.214968	0.448431	ASG101; nucleus protein putative
CNC00680	-0.921923	2.60021e-07	0.0645373	0.875591	0.451045	0.00343692	0.113057	0.630176	0.112353	0.634494	-0.013599	0.970259	0.0437321	0.915868	hypothetical protein
CNC00690	0.368477	0.0491105	0.090319	0.791999	-0.164234	0.2792	0.086738	0.664409	-0.154885	0.391329	0.176227	0.453321	0.233645	0.287981	chaperone regulator putative
CNC00720	0.148328	0.702017	0.240615	0.672635	1.06459	2.74057e-07	0.508797	0.0499459	0.824209	0.00101492	0.320452	0.347864	0.00470881	0.994927	conserved hypothetical protein
CNC00730	-0.0284428	0.862516	0.0982275	0.661915	-0.438963	1.92303e-13	-0.085034	0.477249	0.0620044	0.534659	-0.176863	0.199773	0.0103376	0.972195	CQS1; quorum sensing-like molecule
CNC00740	-1.5991	1	0	1	2.18414	1	0	1	1.33802	1	2.83461	1	2.23144	1	conserved hypothetical protein
CNC00760	0.24787	0.161431	0.108859	0.700327	-0.00442716	0.970494	-0.128545	0.228016	0.00944828	0.957735	-0.412513	0.00137714	-0.912549	8.29406e-18	BLP4; pr4/barwin domain protein
CNC00780	0.64316	0.000143953	-0.136697	0.625277	0.0189603	0.903257	0.0317334	0.864019	0.0795484	0.636864	-0.0956997	0.670531	-0.0834419	0.746027	histone deacetylase clr3 putative
CNC00790	-0.361938	0.219625	1.10717	0.00055061	1.53047	3.16055e-20	1.15869	1.50287e-09	2.21248	4.19135e-44	0.907962	1.84476e-05	0.68854	0.00267	RNA-binding protein putative
CNC00800	0.324103	0.0980577	0.0421136	0.906029	0.305787	0.0175801	0.170771	0.33	0.172835	0.312186	0.0185748	0.952162	0.170206	0.475193	biotin-[acetyl-CoA-carboxylase] ligase putative
CNC00810	1.49912	4.15334e-08	-0.222209	0.596066	0.143948	0.55817	-0.048257	0.885848	-0.0670751	0.845361	-0.0348699	0.936307	-0.0921986	0.838103	gamma-tubulin complex component 3 (gcp-3) putative
CNC00820	1.25171	7.2666e-13	0.760121	6.24602e-05	0.301064	0.0121314	0.702758	4.54709e-09	0.2942	0.0246098	0.163817	0.510793	-0.138057	0.555319	conserved hypothetical protein
CNC00830	-0.380522	0.0183136	0.0290007	0.932278	0.206643	0.0424533	0.371572	0.000520956	0.127299	0.33944	0.0273668	0.919966	-0.0913701	0.708742	t-complex protein 1 alpha subunit (tcp-1-alpha) putative
CNC00840	-1.18014	2.17219e-09	0.00110267	0.998348	0.0288907	0.917016	0.0343417	0.917438	0.447714	0.0347878	-0.0835048	0.82339	0.0954075	0.804861	expressed protein
CNC00850	-0.149139	0.668814	0.30471	0.520461	0.320944	0.252454	0.365224	0.240058	-0.13894	0.742285	0.20785	0.627638	0.0499166	0.93684	transporter putative
CNC00860	1.09586	3.24443e-05	-0.0231983	0.969046	0.0061609	0.983244	-0.0496655	0.881048	-0.71186	0.00357256	-0.218215	0.501662	0.238167	0.448312	hypothetical protein
CNC00870	1.38663	2.73401e-08	-0.515806	0.0558014	0.140748	0.452286	-0.171096	0.444075	-0.222837	0.294479	-0.153238	0.600306	0.121246	0.744825	Mih1p putative
CNC00880	0.621823	0.00328169	-0.397779	0.240701	0.0710924	0.730339	-0.0536093	0.850096	0.0344343	0.904836	-0.0263884	0.945977	0.146677	0.636213	expressed protein
CNC00890	-1.5965	1.35274e-13	0.347199	0.439935	0.571376	0.00159718	0.524092	0.0273393	0.761956	0.0814365	0.128683	0.732122	-0.0491238	0.923288	hypothetical protein
CNC00900	-0.100552	0.641753	-0.101171	0.783189	0.281992	0.05465	0.0118946	0.957106	0.195032	0.233173	0.0762325	0.779903	0.00901968	0.981668	ATP-binding cassette (ABC) transporter putative
CNC00910	-0.0956228	0.594036	-0.0649011	0.823233	0.416349	6.82033e-06	0.0839539	0.575842	-0.0602101	0.719202	0.0790281	0.755553	-0.211787	0.238782	hypothetical protein
CNC00920	1.0128	2.70365e-17	-0.157207	0.406095	-0.213248	0.000786551	0.0730311	0.454656	-0.303144	4.37178e-05	-0.184624	0.153987	0.414882	0.000142335	glutamate dehydrogenase (NADP+) putative
CNC00940	0.216309	0.317795	-0.359213	0.20318	0.320952	0.0325127	-0.266861	0.165508	-0.187236	0.373596	-0.302316	0.187904	-0.140213	0.641537	vacuolar membrane protein putative
CNC00950	0.218797	0.33781	-0.163533	0.644208	0.370809	0.0101726	0.0294331	0.909739	-0.0315728	0.910251	-0.186195	0.458454	0.0330953	0.941302	SCP1; sterol regulatory element-binding protein cleavage-activating protein
CNC00960	0.893427	1.77748e-07	0.195573	0.478541	-0.164455	0.18958	0.141399	0.355891	-0.00971642	0.96565	0.0207092	0.941956	0.0419565	0.902318	SNF7; late endosome to vacuole transport-related protein putative
CNC00970	-0.628061	0.255165	0.0484396	1	-2.03147	0.00358186	-0.906406	0.219558	-0.21607	0.798694	0.0838302	0.934573	-0.445639	0.643671	conserved hypothetical protein
CNC00980	-1.26372	0.000316577	0.332663	0.670517	-0.848017	0.0896218	-0.178638	0.793222	0.0162788	0.98247	1.27107	0.000647265	-0.0841516	0.932083	expressed protein
CNC00990	-0.655622	1.87399e-07	0.201144	0.273677	0.458654	1.52637e-13	0.390957	5.63124e-07	0.308287	0.000952914	0.230441	0.0845286	-0.0814246	0.663318	ATP synthase putative
CNC01000	0.257783	0.147508	0.00855768	0.982514	-0.347244	0.00197905	-0.160971	0.368101	-0.358075	0.00733457	-0.170219	0.380101	0.0342747	0.917432	conserved hypothetical protein
CNC01010	0.387297	0.23304	0.090964	0.872672	-1.22746	1.98627e-05	-0.852779	0.0078511	-0.901516	0.00393934	0.734641	0.0054365	-0.525645	0.142995	PMP3; cation transport-related protein putative
CNC01030	-0.665831	0.00138692	0.179982	0.653091	0.148283	0.513148	0.536645	0.00677898	0.673696	0.000206754	0.43097	0.0735184	0.12103	0.746017	ribosomal protein YmL32 precursor putative
CNC01040	0.771474	0.00433492	-0.239086	0.555399	0.450605	0.0037788	-0.0404713	0.890054	-0.195419	0.39724	-0.184495	0.518653	0.0228712	0.961941	chromatin modification-related protein putative
CNC01050	5.92361	1.21889e-220	-0.281099	0.117941	-0.946593	5.19902e-36	-0.274168	0.00439156	-0.645769	8.13547e-12	-0.427575	0.000270737	-0.699926	8.27797e-09	protein-S-isoprenylcysteine O-methyltransferase putative
CNC01060	0.0753734	0.765918	0.702678	0.0122144	1.08998	1.248e-18	0.871762	4.54709e-09	1.56503	1.7091e-33	0.39956	0.0543073	0.438848	0.0338787	rRNA binding protein putative
CNC01070	-0.679483	0.000726817	0.0940431	0.819043	0.425757	2.20146e-05	0.189466	0.192381	0.261869	0.0934387	0.0776975	0.754453	0.388274	0.00822349	glycine dehydrogenase mitochondrial precursor putative
CNC01080	-0.376605	0.0963734	-0.120137	0.789905	0.177106	0.418926	-0.0946602	0.76038	-0.201642	0.443164	-0.216531	0.487307	-0.134063	0.723074	hypothetical protein
CNC01090	-0.349442	0.0885663	0.468477	0.0552858	0.721571	1.58181e-07	0.401949	0.0274993	0.857097	4.44718e-09	0.343826	0.119807	0.23086	0.362437	hypothetical protein
CNC01110	0.207184	0.234837	0.243687	0.27513	0.288815	0.00549891	0.392092	0.000551194	0.40804	0.000374949	0.34329	0.0216909	0.323679	0.0437554	conserved hypothetical protein
CNC01130	-1.14577	1.91922e-10	0.502525	0.138351	0.907548	9.19674e-11	0.781001	6.62304e-07	0.844213	5.96861e-08	0.602963	0.00103493	0.495363	0.0149183	ribosome biogenesis-related protein putative
CNC01140	-0.252051	0.350848	-0.304222	0.486182	-0.629696	0.00901314	-0.52351	0.0443278	-0.765306	0.00291298	-0.323986	0.313421	-0.168586	0.68999	ATG15; lipase putative
CNC01150	-0.816862	1.93456e-06	-0.143249	0.681451	-0.399665	0.0138135	-0.51398	0.00398845	-0.436494	0.0226111	-0.21399	0.398125	-0.256196	0.30113	conserved hypothetical protein
CNC01160	1.30088	1.4114e-10	-0.514562	0.00763689	0.145396	0.184567	-0.206825	0.111595	-0.569622	2.84546e-06	-0.485456	0.00370123	0.351469	0.0174897	hypothetical protein
CNC01170	0.508913	0.0188318	-0.35175	0.350202	-0.675047	7.10362e-05	-0.286702	0.161991	-0.55551	0.0038967	-0.176401	0.514004	-0.33059	0.175499	conserved hypothetical protein
CNC01180	-1.34251	1.44613e-05	0.106652	0.893608	-0.237267	0.624268	-0.0599545	0.922899	-0.322145	0.544459	0.38676	0.427124	-0.093278	0.911771	Rossman fold oxidoreductase putative
CNC01190	-0.86818	0.665812	0.860384	1	-0.197481	1	-1.38349	1	0.578263	1	-0.902928	1	-0.985833	1	hypothetical protein
CNC01200	0.087072	0.710955	0.310178	0.276901	-0.138364	0.446371	0.300989	0.0779725	0.436911	0.00517132	0.236797	0.279724	0.231648	0.322355	TRX2; thioredoxin
CNC01210	0.732367	0.0195698	0.268384	0.588937	0.750689	0.00068399	0.449703	0.0935423	0.942599	1.42917e-05	0.0354045	0.944088	0.0757501	0.893625	conserved hypothetical protein
CNC01220	-0.186916	0.380881	0.00351754	0.995257	0.552431	4.29901e-06	0.401575	0.00533059	0.153839	0.404581	0.0539254	0.859595	0.0157035	0.96741	cystathionine gamma-synthase putative
CNC01230	-0.303106	0.100088	-0.155248	0.636391	0.231618	0.099435	-0.0176068	0.940646	-0.379401	0.0211808	-0.0199222	0.947886	0.0649899	0.843957	DigA protein putative
CNC01240	-0.354904	0.387787	0.37667	0.559209	-0.480733	0.268439	-0.20273	0.710228	-0.224916	0.701186	0.444704	0.331295	-0.344819	0.589541	LIV8; infection related protein of unknown function
CNC01250	-0.73232	0.256443	0.328337	1	-0.261184	0.773709	0.10748	0.9188	-0.00687616	0.995782	0.048384	0.968834	0.152235	0.91426	expressed protein
CNC01260	2.26218	4.12424e-42	-0.899358	4.6569e-08	-1.96608	9.40768e-66	-1.25091	3.70012e-26	-1.15296	1.34856e-21	-0.930171	6.6558e-11	-1.17845	3.45022e-19	SNF1 family protein kinase putative
CNC01270	0.99956	5.88823e-07	-0.679865	0.0192766	0.0684059	0.754327	-0.459035	0.00774063	-0.363739	0.0444953	-0.518272	0.00940833	-0.261798	0.319521	expressed protein
CNC01280	-0.893875	2.35086e-06	0.0502601	0.907107	0.0947339	0.668295	0.229297	0.293962	0.190859	0.403168	-0.0644724	0.858018	-0.0297548	0.948163	UBP10; putative ubiquitin carboxyl-terminal hydrolase
CNC01290	0.769038	0.000959445	0.405302	0.22977	-0.968976	1.58743e-07	-0.0150115	0.958492	-0.0841736	0.759192	-0.0235044	0.954114	-0.0458347	0.916526	aldo-keto reductase putative
CNC01300	-0.484325	0.00338437	-0.153676	0.618012	0.296881	0.0158564	0.0716273	0.712774	-0.123028	0.531537	0.0258075	0.939108	-0.0490728	0.879989	hypothetical protein
CNC01310	-1.26603	1.02081e-14	-0.0332801	0.939723	0.0194378	0.932168	0.0370325	0.886898	0.0174911	0.953233	-0.11443	0.691541	-0.197099	0.454871	YAP4; expressed protein
CNC01320	-3.31317	7.75863e-76	0.127469	0.819683	-0.184618	0.5725	0.102045	0.80038	0.0761638	0.858317	-0.0791488	0.873363	0.205445	0.635626	expressed protein
CNC01330	-0.631216	0.000873775	0.0790969	0.839192	0.186674	0.300664	0.165296	0.445814	-0.0546726	0.841881	-0.0896889	0.780576	0.206931	0.434663	polyamine transport-related protein putative
CNC01340	1.71087	1.19655e-11	0.0317317	0.946547	0.266781	0.165558	0.269015	0.199421	0.308515	0.165169	0.0974273	0.774206	0.175781	0.568362	hypothetical protein
CNC01350	-8.30677	0	0.601726	0.190704	-0.787361	0.0335444	-0.248796	0.58583	0.150618	0.748426	0.952351	0.00886247	0.514466	0.196285	expressed protein
CNC01360	0.34137	0.239169	0.0593954	0.910304	-0.0797013	0.79124	-0.00920824	0.978656	-0.210512	0.507786	0.075987	0.858018	0.0676906	0.896852	expressed protein
CNC01370	0.0506861	0.861253	0.443148	0.163558	0.994118	3.74823e-10	0.700527	6.05728e-05	1.1056	2.72227e-10	0.253033	0.390738	0.17026	0.606418	pseudouridylate synthase 4 putative
CNC01380	0.539845	0.070505	0.203987	0.635583	0.0807089	0.773701	0.110662	0.723306	0.10452	0.747504	-0.000685441	0.999637	-0.115821	0.790124	expressed protein
CNC01390	1.06508	2.47153e-07	-0.142753	0.659202	0.135225	0.393711	-0.073436	0.732521	-1.31294	1.2657e-15	-0.0801754	0.778748	0.240118	0.250998	ADA2; predicted saga histone acetyltransferase complex component
CNC01400	-0.225541	0.296189	0.632357	0.00394016	1.05472	6.29098e-17	0.724633	2.86703e-06	0.432782	0.0129935	0.445262	0.0517978	0.493849	0.0143701	conserved hypothetical protein
CNC01410	-0.2335	0.174361	0.360048	0.0231197	0.84163	6.17772e-43	0.877133	1.11615e-24	0.430362	1.95004e-06	0.585722	1.46558e-06	0.0454364	0.874489	ribosomal protein S20 putative
CNC01420	0.260045	0.36877	0.547712	0.0662615	0.20204	0.393397	0.477704	0.0312014	0.395016	0.0858034	0.409872	0.111741	0.468483	0.0555255	conserved hypothetical protein
CNC01430	-1.20476	4.13735e-10	0.0541178	0.903796	0.325524	0.0639806	0.349291	0.077385	0.105713	0.696487	0.0531295	0.881766	-0.169606	0.633226	PFS2; conserved hypothetical protein
CNC01440	-0.0768954	0.809372	0.327687	0.319831	0.673155	1.32609e-05	0.420044	0.0445145	0.494713	0.00730163	0.238499	0.371586	0.268099	0.313127	mRNA (guanine-N7-)-methyltransferase putative
CNC01450	-0.601896	0.0188125	0.374898	0.3301	0.350533	0.147352	0.242289	0.465335	0.231777	0.448499	0.405675	0.187147	0.231619	0.562261	triacylglycerol lipase putative
CNC01470	-0.674183	0.00196746	0.673925	0.0363118	1.15801	7.34291e-14	0.844378	3.45882e-07	1.52117	2.54855e-22	0.559081	0.00661873	0.43397	0.0714282	GTP-binding protein putative
CNC01480	-2.11055	2.11116e-17	0.164726	0.791082	-0.750543	0.0238223	-0.971794	0.009255	-0.504888	0.188277	-0.227635	0.667018	-0.472088	0.281187	conserved hypothetical protein
CNC01490	-0.192841	0.326897	0.234385	0.389198	-0.14755	0.339613	0.300601	0.0512755	0.211045	0.188908	0.152169	0.509526	0.150982	0.555012	CYP1; cyclophilin-like peptidyl prolyl cis-trans isomerase putative
CNC01500	0.749091	7.65474e-07	0.0704154	0.821083	-0.467103	1.30145e-06	-0.120501	0.387523	-0.126052	0.351459	-0.060183	0.81322	0.137607	0.520124	ER to Golgi transport-related protein putative
CNC01510	1.77149	2.03423e-18	0.137133	0.689911	-0.274997	0.0763853	0.037147	0.872733	0.259616	0.160606	0.0300228	0.930121	0.386184	0.056476	mitotic spindle checkpoint-related protein putative
CNC01520	-1.56326	2.06264e-19	0.510688	0.0512647	1.15344	1.15508e-17	0.884924	1.00038e-08	0.96604	2.30081e-09	0.577311	0.00263105	0.594065	0.00167835	MEF1; elongation factor g 1 mitochondrial precursor (mef-g-1) putative
CNC01530	0.726844	0.0312809	-0.859143	0.085295	0.0616867	0.87012	-1.00665	0.00212061	-0.13491	0.75277	-0.496987	0.224418	0.142994	0.800679	fermentation-related protein putative
CNC01540	-0.401198	0.0457254	0.544659	0.0369626	0.566849	0.000136844	0.426524	0.0143131	1.23999	9.47858e-17	0.228305	0.379033	0.220846	0.43381	DNA-directed DNA polymerase putative
CNC01550	-0.499335	0.00828842	-0.32941	0.276858	0.00529157	0.979707	-0.250036	0.165839	-0.0872389	0.687842	-0.322464	0.136529	-0.168683	0.53214	MSH3; conserved hypothetical protein
CNC01570	-0.426691	0.00790733	0.236735	0.340321	-0.253641	0.0449897	0.163515	0.282513	0.179151	0.224862	0.11489	0.670167	0.344365	0.0454516	MLN4; protein of unknown function
CNC01580	-0.286224	0.629778	0.0440125	0.972744	-0.0327689	0.964961	-0.23531	0.760724	-0.844082	0.216685	0.224206	0.786862	-0.11914	0.91426	hypothetical protein
CNC01590	-0.424892	0.0290892	-0.0849833	0.826041	0.40781	0.00630879	0.241555	0.217204	-0.0876633	0.757247	0.0646537	0.847389	-0.131466	0.678434	Rab escort protein putative
CNC01600	-0.05557	0.784781	0.225431	0.390634	-0.0638743	0.676231	0.156069	0.313769	-0.191805	0.246028	0.110299	0.624322	-0.0751173	0.781646	hypothetical protein
CNC01610	0.986414	6.28174e-15	0.147787	0.615749	-0.546703	3.45019e-19	0.00477369	0.968046	0.168623	0.0455379	0.0277318	0.920338	0.406185	0.00423904	hypothetical protein
CNC01620	0.402688	0.0266533	-0.14711	0.626197	-0.0696062	0.672555	-0.0594967	0.767033	-0.164996	0.349331	-0.213169	0.303857	-0.195624	0.393841	conserved hypothetical protein
CNC01630	0.0778473	0.763151	0.327557	0.259778	0.632963	2.31636e-05	0.445797	0.0112229	0.441658	0.0134938	0.37656	0.0934642	0.0835555	0.823335	60s ribosomal protein l7 mitochondrial precursor putative
CNC01640	-0.757838	0.120322	0.448336	0.591812	-0.287136	0.665981	-0.293465	0.691855	0.13712	0.862043	-0.110813	0.906035	-0.256435	0.785977	glicosidase putative
CNC01650	-1.66139	8.7393e-20	-0.468557	0.0257636	0.11233	0.849898	-0.383666	0.00415462	-0.249838	0.107973	1.0613	2.79785e-13	-0.451503	0.00940194	PNG1; peptide-N4-(N-acetyl-beta- glucosaminyl)asparagine amidase putative
CNC01660	-1.66139	8.7393e-20	-0.468557	0.0257636	0.11233	0.849898	-0.383666	0.00415462	-0.249838	0.107973	1.0613	2.79785e-13	-0.451503	0.00940194	CIG1; cytokine inducing-glycoprotein putative
CNC01670	0.638853	0.0167869	0.366487	0.243319	0.890225	1.51092e-07	0.514226	0.00922231	-0.00694195	0.984763	0.410204	0.0904058	0.334824	0.205444	CAS34; putative capsule structure designer protein
CNC01680	-1.11762	2.19846e-14	0.0736749	0.818893	0.379328	0.000579064	0.240901	0.0956609	0.15293	0.324539	0.14377	0.490649	0.107897	0.672757	dynamin protein dnm1 putative
CNC01690	-0.99126	4.47613e-06	0.216635	0.625277	0.303927	0.179375	0.492506	0.0413318	0.721473	0.000470506	0.534001	0.0289373	0.64977	0.00472961	expressed protein
CNC01700	-0.422892	0.00282346	0.257613	0.225838	0.621344	1.08222e-16	0.615863	6.90353e-11	0.127228	0.307187	0.345362	0.01198	0.227072	0.126188	fumarate hydratase putative
CNC01710	3.56002	1.61434e-35	-1.09838	0.183298	-0.800058	5.5879e-06	-0.946852	8.94971e-07	-0.433465	0.0340783	-0.759167	0.000242327	-0.714185	0.00675456	expressed protein
CNC01720	-1.25482	1.66071e-08	0.125792	0.811543	0.421239	0.0804914	0.203374	0.530599	0.296375	0.316604	0.0919914	0.84099	-0.0441363	0.941302	expressed protein
CNC01730	-0.618227	0.00677903	0.0627671	0.901109	0.168225	0.497632	0.564192	0.00677898	0.301487	0.247188	0.236095	0.460707	0.00623746	0.990831	GCN3; translation initiation factor eif-2b subunit alpha
CNC01740	0.109718	0.684343	0.00120775	0.997949	0.165134	0.404354	-0.266847	0.185285	-0.197895	0.369882	-0.208973	0.4085	-0.359297	0.118491	hypothetical protein
CNC01750	1.0937	1.27582e-09	0.292358	0.213296	-0.159825	0.291403	0.249793	0.089236	0.155052	0.440434	0.137874	0.534688	-0.0336168	0.931975	Cdc2 cyclin-dependent kinase putative
CNC01760	0.0463353	0.927119	0.414329	0.473012	0.770261	0.0182413	0.397729	0.346737	0.63803	0.0806564	0.211994	0.709275	0.194464	0.760774	hypothetical protein
CNC01770	0.0472873	0.838458	0.594313	0.0137359	0.266296	0.04744	0.369905	0.0116063	0.333152	0.0232541	0.403664	0.031542	0.41354	0.0219203	u6 snRNA-associated sm-like protein lsm2 putative
CNC01780	-0.830455	4.85811e-05	0.332642	0.309684	0.743456	5.91059e-06	0.587754	0.00225318	0.56682	0.00377159	0.443118	0.0542216	0.258722	0.377535	COQ2; prenyltransferase putative
CNC01790	-0.129276	0.833315	0.825897	0.156722	0.00324948	0.995816	-0.212834	0.76897	0.872856	0.0529854	0.755965	0.140471	-0.645915	0.373791	conserved hypothetical protein
CNC01800	0.146383	0.505286	0.148972	0.644979	0.0459454	0.822405	0.196391	0.284781	0.396416	0.00998272	-0.047662	0.881346	-0.00387742	0.991871	conserved hypothetical protein
CNC01810	-1.04946	0.00278752	-0.15065	0.862019	0.1576	0.750104	0.242852	0.63975	0.415975	0.375218	0.187365	0.770112	0.0394814	0.966074	hypothetical protein
CNC01820	-0.430057	0.0652218	-0.672567	0.0353709	-0.854126	8.86891e-05	-1.01955	2.34633e-05	-0.68044	0.00620159	-0.705142	0.00678996	-0.753635	0.00301934	acetyl/propionyl CoA carboxylase beta subunit putative
CNC01830	3.43054	5.89962e-42	-0.707	0.00211968	-2.62975	7.59642e-46	-1.52499	2.68644e-18	-1.167	4.629e-12	-1.33759	1.61276e-13	-1.17133	3.45321e-11	RAS1 putative
CNC01840	0.820152	5.24247e-06	-0.266801	0.299678	-0.148109	0.327325	-0.199678	0.238318	-0.359297	0.0281142	-0.363358	0.0532553	-0.282152	0.154244	expressed protein
CNC01850	0.363432	0.245478	-0.115332	0.831624	-0.918494	0.000573134	-1.02948	0.000403395	-0.599041	0.0454152	-0.268928	0.478539	-0.307491	0.43374	MFS transporter putative
CNC01860	0.228057	0.265656	0.194103	0.550924	-0.357155	0.0155306	-0.225685	0.214341	-0.236473	0.18764	-0.0826182	0.804747	-0.0744184	0.817314	conserved hypothetical protein
CNC01870	-0.254081	0.354911	0.716883	0.0224206	0.479828	0.0206815	0.536226	0.0170294	1.05523	2.46933e-08	0.614345	0.00829574	0.512221	0.0754446	TRM6; eukaryotic translation initiation factor 3 62 kda subunit putative
CNC01880	-0.34582	0.065949	-0.113743	0.744475	-0.168319	0.339836	0.0866876	0.700357	0.00481495	0.985972	-0.0348039	0.915022	-0.109982	0.712655	ER to Golgi transport-related protein putative
CNC01890	-0.380962	0.0262982	-0.00884968	0.984445	0.197839	0.137287	0.0145022	0.945384	0.141958	0.405123	-0.105699	0.666584	-0.0593776	0.86607	NHA1; Na+/H+ exchanger AnNHA1 putative
CNC01900	-0.167646	0.312237	0.298978	0.146454	0.492786	1.39055e-07	0.422339	5.60813e-05	0.488348	5.33647e-06	0.310257	0.0423894	0.00895993	0.978271	structural constituent of ribosome putative
CNC01920	1.64273	2.375e-23	0.558238	0.000420273	0.36763	2.60738e-05	0.591434	1.85862e-09	0.39404	0.000127797	0.0933816	0.641235	0.238098	0.122907	FCY2; cytosine-purine permease putative
CNC01930	-1.50896	5.83102e-26	0.1749	0.452904	0.38384	1.32482e-05	0.399411	0.000132845	0.320771	0.00284861	0.20526	0.199779	-0.0662843	0.78517	conserved hypothetical protein
CNC01940	1.54089	2.81815e-20	-0.351437	0.138771	-0.19383	0.116427	-0.15967	0.276081	0.917402	5.18444e-19	-0.211571	0.259403	-0.435159	0.00569582	STL1; putative monosaccharide transporter
CNC01950	0.669626	0.000366801	0.000999501	0.997949	-0.384026	0.00225372	0.14537	0.359407	-0.590637	9.21441e-06	0.00172427	0.996141	-0.866438	1.31686e-08	conserved hypothetical protein
CNC01960	-0.335027	0.0871449	0.289476	0.350187	0.257136	0.115479	0.20842	0.314214	0.756424	5.61621e-07	0.164483	0.515185	0.134267	0.644748	conserved hypothetical protein
CNC01970	-0.37309	0.0329163	0.0228449	0.957075	0.541397	6.79744e-07	0.220994	0.141336	0.254543	0.105743	0.195478	0.339791	0.190532	0.364062	ATP-dependent peptidase putative
CNC01990	0.111898	0.77064	0.178685	0.750659	-0.584867	0.0698369	-0.673154	0.0562873	-0.48987	0.186826	-0.152373	0.763722	-0.213487	0.689617	conserved hypothetical protein
CNC02000	1.32207	3.38998e-15	-0.140243	0.626496	-0.687031	1.7017e-09	-0.276334	0.0453003	-0.33182	0.0166746	-0.325177	0.0490779	-0.0718557	0.793396	UBA3; rub1/nedd8 activating enzyme
CNC02020	0.33328	0.0868319	-0.136879	0.670517	-0.212399	0.137963	-0.15807	0.376491	-0.255592	0.125389	-0.138588	0.551385	-0.129462	0.617573	hypothetical protein
CNC02030	0.298468	0.372466	-0.0939851	0.873049	-1.08477	0.000186683	-0.904984	0.00398845	-0.613882	0.0593288	-0.283412	0.483552	-0.705147	0.0532848	hypothetical protein
CNC02040	-1.37574	1.21082e-18	0.321132	0.204761	0.272997	0.061744	0.380617	0.0204819	0.388231	0.0138221	0.225308	0.305514	0.0924744	0.772847	DNAj protein putative
CNC02050	-0.268774	0.153066	0.127612	0.684094	0.113879	0.484261	0.0889741	0.668691	0.219493	0.207051	0.0142814	0.965079	0.0633544	0.842273	expressed protein
CNC02060	-1.10312	0.000623771	-0.01253	0.991009	0.00366074	0.994174	-0.263685	0.622366	0.253692	0.615576	-0.141252	0.8407	-0.097396	0.90793	histone deacetylase 1-1 (hd1) putative
CNC02070	0.915125	1.32607e-09	-0.201678	0.338278	-0.486122	5.63633e-11	-0.176598	0.076974	-0.287586	0.00184649	-0.377369	0.00202801	-0.589726	1.18554e-07	importin-alpha export receptor putative
CNC02100	-0.0359534	0.923217	0.287071	0.533417	0.38142	0.147531	0.187171	0.589944	0.2763	0.386358	0.400451	0.208257	0.33899	0.376929	integral to membrane protein putative
CNC02110	0.274552	0.469727	-0.0515437	0.935585	-0.146041	0.673742	-0.274888	0.450991	-0.225272	0.55359	-0.267452	0.521956	-0.406342	0.306833	expressed protein
CNC02120	0.601858	0.000406023	-0.114527	0.645957	0.0267791	0.822033	0.00542295	0.971455	0.228792	0.0243961	-0.236355	0.10777	-0.447321	0.000845125	conserved hypothetical protein
CNC02130	0.31503	0.106816	-0.0862649	0.796298	0.234335	0.0734877	0.00356879	0.987813	-0.210163	0.212847	0.0481003	0.866812	-0.131395	0.619401	CRG3; regulator of G protein signaling
CNC02140	-0.788555	0.00184805	-0.00387185	0.996195	0.518201	0.00659548	0.0241321	0.943897	-0.0169033	0.966534	0.0767814	0.849553	-0.0641116	0.902317	GAT7; hypothetical protein
CNC02150	-1.40714	7.25542e-17	-0.01697	0.966134	0.213016	0.380629	0.378035	0.112143	0.491777	0.0340618	-0.100153	0.706188	-0.0275518	0.936067	translation initiation factor putative
CNC02160	-0.0982208	0.601716	0.276177	0.204207	0.421723	3.00841e-05	0.410615	0.000434057	0.276023	0.0295155	0.284968	0.0998775	0.118341	0.601622	glycerol-3-phosphate O-acyltransferase putative
CNC02170	0.285202	0.251763	0.0624394	0.890806	0.42028	0.0182028	0.248943	0.232802	0.515748	0.00519355	-0.0207144	0.957061	-0.274426	0.350501	expressed protein
CNC02180	1.30645	0.000405978	-0.0929302	0.910897	-0.837894	0.0105028	-1.11735	0.00146865	-0.195369	0.86569	-1.49883	2.42285e-05	0.979453	0.0002916	sulfonate dioxygenase putative
CNC02190	-0.792701	0.00122535	0.6422	0.100945	1.38287	4.52248e-12	0.709772	0.00201588	1.7561	1.82997e-24	0.530396	0.0398434	0.682293	0.00434166	GTP binding protein putative
CNC02200	0.931673	0.000120981	-0.222273	0.543915	0.123333	0.56378	-0.173929	0.479383	-0.0676536	0.807854	-0.165643	0.585671	-0.33163	0.208943	hypothetical protein
CNC02210	0.218097	0.329975	0.128882	0.721116	0.434563	0.00289229	0.101426	0.662736	-0.0947234	0.693599	0.135016	0.63255	-0.107857	0.746548	regulation of transcription from Pol II promoter-related protein putative
CNC02220	-0.649987	0.0013093	0.00724069	0.98921	-0.149625	0.452286	-0.233092	0.28299	-0.277434	0.204789	-0.217511	0.404391	-0.109316	0.747117	expressed protein
CNC02230	-0.934047	0.0423011	-0.0252365	0.984445	-0.0504987	0.944982	-0.199651	0.797299	-0.110078	0.9012	0.108442	0.907647	0.214804	0.820814	expressed protein
CNC02240	-0.738344	0.00122504	0.129179	0.783378	0.793064	6.88957e-06	0.321441	0.17622	0.0132563	0.972229	0.201743	0.523763	0.0993797	0.828943	VPS23; predicted escrt-I complex protein
CNC02250	-1.84776	1.42961e-36	0.301382	0.249394	0.65236	1.52859e-08	0.537635	4.08599e-05	0.723157	4.79108e-09	0.22996	0.27534	0.0986477	0.725908	HEM3; porphobilinogen deaminase
CNC02260	-0.743305	6.6565e-06	-0.14422	0.624583	0.286331	0.019006	-0.0482339	0.814091	-0.161626	0.368327	-0.137782	0.560666	0.0169579	0.961941	late endosome to vacuole transport-related protein putative
CNC02270	3.59108	2.82605e-46	-0.707323	0.00110879	-1.28768	4.21587e-18	-0.763179	1.1095e-06	-0.500958	0.00161721	-0.698414	0.000205448	-0.82056	6.61235e-06	expressed protein
CNC02310	1.56313	5.31909e-22	0.111879	0.661915	0.024209	0.852311	0.0686602	0.639395	0.098182	0.466828	-0.0195317	0.937334	-0.271001	0.0798617	SPT16; transcriptional elongation regulator putative
CNC02320	-0.0130043	0.951541	0.413703	0.00536263	0.969061	1.42724e-67	0.706492	1.03587e-23	0.252355	0.0171532	0.463478	0.000406977	-0.00534594	0.986229	heat shock protein 70 putative
CNC02330	-0.65661	0.00265132	0.0163318	0.976242	-0.093908	0.737652	-0.0313515	0.92671	0.0897592	0.780283	0.002415	0.996091	-0.0392796	0.937118	expressed protein
CNC02340	0.0483652	0.905517	0.580206	0.138299	1.07735	2.58635e-07	0.362927	0.237627	1.38476	7.43402e-11	0.239161	0.547746	0.103296	0.843859	conserved hypothetical protein
CNC02350	1.29438	2.12118e-09	-0.304301	0.303619	-0.676161	8.70212e-05	-0.478526	0.00972323	-0.446166	0.0215816	-0.37482	0.0958163	-0.539052	0.00745573	STE7; map kinase kinase
CNC02360	-0.387017	0.0982573	-0.293791	0.447016	-0.317328	0.153894	-0.263147	0.317439	-0.221889	0.405625	-0.220902	0.483632	0.0987879	0.819267	hypothetical protein
CNC02370	-0.227212	0.274839	0.346717	0.167303	0.694791	3.36689e-08	0.489888	0.000909301	0.349702	0.0479627	0.303739	0.193614	-0.133809	0.670633	NPL4; ER-associated protein catabolism-related protein putative
CNC02380	-0.0100044	0.964411	0.143826	0.530137	0.480341	5.25741e-10	0.298302	0.00268606	0.189862	0.0830752	0.231595	0.117429	0.0387351	0.880826	nuclear matrix protein NMP200 putative
CNC02390	-0.941122	1.09984e-08	-0.0194978	0.963138	0.14394	0.371516	0.0690116	0.732986	-0.16782	0.348059	-0.0682598	0.801893	-0.123057	0.6519	pre-mRNA splicing factor putative
CNC02400	-3.09546	4.69863e-88	-0.0986184	0.801691	-1.56498	1.77795e-17	-1.26872	1.63796e-11	-0.707798	0.000128962	0.80187	2.14542e-06	-0.00519139	0.991675	expressed protein
CNC02410	-3.02785	5.1351e-109	0.491258	0.00311226	0.882737	5.47619e-29	0.795052	5.62124e-19	0.269317	0.0117587	0.665138	4.66927e-08	0.00669899	0.982291	ERG25; C-4 methyl sterol oxidase putative
CNC02420	-0.157383	0.645705	0.144276	0.793157	0.519829	0.0257883	-0.162484	0.660222	0.584419	0.0203851	-0.0837745	0.863027	-0.237929	0.610143	hypothetical protein
CNC02430	1.07793	9.52416e-09	-0.556166	0.0106357	-0.697879	2.09814e-07	-0.623747	2.58989e-05	-0.758554	8.49703e-07	-0.522458	0.00343218	-0.729204	1.60299e-05	hypothetical protein
CNC02440	2.25611	2.74406e-58	-0.322036	0.0774738	-0.849219	1.91551e-26	-0.377534	4.04445e-05	-0.489692	2.6937e-06	-0.452463	0.000264975	-0.652293	3.38871e-08	CDC12; septin
CNC02450	-0.384408	0.0872079	-0.099326	0.813421	0.0166135	0.945132	0.0230027	0.934108	0.24595	0.237352	0.168344	0.545193	-0.130877	0.701888	AQY1; water channel putative
CNC02460	0.110512	0.666769	-0.33081	0.31405	-0.631692	0.000195653	-0.61463	0.00158539	-0.759518	0.000651004	-0.414629	0.124321	-0.0757923	0.842273	expressed protein
CNC02470	-0.226453	0.2065	-0.0762013	0.823219	0.0606508	0.696197	0.125638	0.450875	0.0195397	0.93072	0.0258053	0.934126	-0.381889	0.0319157	phosphatase putative
CNC02480	-1.20499	3.63128e-18	-0.177696	0.543675	-0.53744	4.63111e-06	-0.268155	0.0410639	-0.0725012	0.701502	-0.17861	0.343557	-0.364668	0.026408	glycerol-3-phosphate dehydrogenase (NAD+) putative
CNC02490	-1.63218	2.68828e-15	0.14293	0.793157	0.205777	0.452119	0.0445483	0.909995	0.107061	0.770193	0.0086978	0.985361	-0.129542	0.785277	regulation of translational termination-related protein putative
CNC02500	0.7733	0.000800215	0.0851144	0.850137	0.116345	0.611311	0.206992	0.360087	0.106558	0.680148	0.149853	0.608736	-0.0151371	0.974179	ATPase putative
CNC02510	-4.09912	1.74259e-208	1.05999	6.75368e-07	1.67607	1.88613e-15	1.24551	2.89105e-08	1.09806	2.36376e-19	1.0261	3.19914e-10	0.239284	0.268262	beta-glucosidase putative
CNC02520	-1.71912	1.48185e-20	0.103645	0.92634	0.256996	0.169347	0.117944	0.63975	-0.0108596	0.974384	0.0597319	0.870988	0.668179	0.00318284	chaperone putative
CNC02530	-2.65883	3.69498e-37	-0.00427124	0.996415	-0.288417	0.43657	-0.0841063	0.86198	0.0893605	0.856439	1.12956	1.14929e-05	0.0458136	0.949845	expressed protein
CNC02540	-0.0641332	0.694403	0.108968	0.709921	-0.42055	8.42052e-09	-0.0108795	0.938586	-0.127507	0.204694	0.116988	0.572977	0.259828	0.079633	organic acid transporter putative
CNC02550	-2.32758	2.17919e-55	-0.126959	0.74005	-0.961148	5.34077e-09	-0.61039	0.00112698	-0.123849	0.598617	0.81994	2.56891e-07	-0.0395309	0.925108	hypothetical protein
CNC02560	-0.158789	0.460536	-0.289987	0.278206	-0.00784909	0.970119	-0.101468	0.622501	-0.31909	0.0612606	-0.116348	0.670831	-0.0394481	0.914073	expressed protein
CNC02570	0.168396	0.506976	0.398398	0.210117	0.735415	3.36271e-06	0.429884	0.030523	1.15956	3.55999e-14	0.215074	0.426173	0.371697	0.107498	hypothetical protein
CNC02580	0.558195	0.0178196	0.645937	0.00646483	0.451319	0.0120462	0.681011	4.48719e-05	1.11219	1.24201e-13	0.496545	0.032077	0.513262	0.0150682	TIM22; import inner membrane translocase subunit tim22 putative
CNC02590	-0.291013	0.358167	-0.216187	0.697083	-0.964951	0.00118613	-0.643766	0.050808	-0.613692	0.0738408	-0.186769	0.688241	-0.42153	0.296209	PGU1; polygalacturonase putative
CNC02600	0.264011	0.548806	0.258702	0.679927	-0.676034	0.0875713	-0.357856	0.454257	-0.0531586	0.929739	-0.324252	0.556965	-0.239507	0.718491	vacuolar membrane protein putative
CNC02610	-1.46532	3.02373e-07	0.411024	0.449992	0.134719	0.759214	0.122667	0.804506	-0.186916	0.714384	0.0744472	0.906887	-0.161767	0.817314	conserved hypothetical protein
CNC02620	-2.98355	1.38206e-76	0.145747	0.638878	0.100862	0.519481	0.0208684	0.926447	-0.161557	0.359417	-0.215151	0.310104	0.637964	7.41127e-06	expressed protein
CNC02630	-0.974903	1.43531e-07	0.218003	0.527575	0.282924	0.11604	0.183734	0.425168	0.0158744	0.96218	-0.164681	0.597759	-0.168242	0.60903	expressed protein
CNC02640	2.38062	4.95551e-39	-1.34946	3.77501e-16	-1.74478	8.81129e-51	-1.15013	3.66827e-21	-0.880594	1.3074e-10	-1.40207	2.98625e-24	0.108654	0.646242	cytoplasm protein putative
CNC02650	2.72425	1.12271e-62	-1.23213	2.84827e-15	-1.59097	1.2262e-46	-1.27436	7.28847e-31	-1.0278	1.47629e-17	-1.38612	1.03047e-26	0.075085	0.747567	cytoplasm protein putative
CNC02670	3.20765	5.18664e-53	-0.945352	5.7367e-07	-1.95717	6.12255e-41	-1.38934	3.32576e-23	-1.16279	6.26432e-17	-0.949417	2.90815e-10	-1.48768	4.14286e-23	FRE5; hypothetical protein
CNC02680	-0.687627	0.00018028	0.056757	0.890806	-0.075891	0.697093	0.154804	0.437234	0.198495	0.359176	-0.0334844	0.924303	-0.0443917	0.906692	conserved hypothetical protein
CNC02690	0.0835025	0.662903	-0.344988	0.151006	0.0704148	0.603533	-0.0426318	0.808468	0.0487793	0.778632	-0.132751	0.540362	-0.0280312	0.934935	mitochondrial inner membrane protein putative
CNC02700	-0.717261	1.31502e-06	0.0311547	0.925141	0.122327	0.313288	0.124194	0.404978	-0.0976857	0.531679	-0.00970454	0.970879	-0.248069	0.154978	mitochondrion organization and biogenesis-related protein putative
CNC02710	-0.823946	5.63588e-07	0.284632	0.276901	0.376706	0.00380614	0.244848	0.148204	0.127777	0.5199	0.272566	0.16789	0.0799738	0.800382	sterol metabolism-related protein putative
CNC02720	1.39631	6.33519e-16	-0.636039	0.000196521	-0.574977	6.93631e-09	-0.244384	0.0506434	0.0514619	0.754322	-0.652807	2.5892e-06	0.464885	0.000366163	conserved hypothetical protein
CNC02730	0.243847	0.222619	-0.401644	0.100402	-0.306914	0.0372492	-0.262872	0.136743	-0.301171	0.078179	-0.409727	0.0461675	0.018183	0.961941	conserved hypothetical protein
CNC02740	1.79607	1.09101e-15	-0.202608	0.544544	0.0587261	0.777813	-0.237164	0.247712	-0.347371	0.0715921	-0.226976	0.372152	-0.217027	0.408193	hypothetical protein
CNC02750	-0.985576	4.36668e-06	0.392655	0.264333	-0.459032	0.076381	-0.0210444	0.954041	0.911931	2.80077e-05	0.323941	0.330587	0.616054	0.0127675	conserved hypothetical protein
CNC02760	-0.451253	0.00882533	0.103873	0.75906	-0.453564	0.00069079	0.00469675	0.981636	0.0934341	0.628163	0.0972288	0.682816	0.143732	0.548293	glyoxylate reductase putative
CNC02770	-0.438565	0.0105113	-0.011507	0.978757	-0.668467	3.20767e-07	-0.0989559	0.599301	-0.422614	0.00500664	-0.20149	0.338547	-0.0279344	0.941333	expressed protein
CNC02780	0.512274	0.0313616	-0.160815	0.716615	-0.155204	0.485786	-0.228928	0.384102	0.122809	0.636135	-0.0443136	0.906785	-0.542622	0.0235936	expressed protein
CNC02790	1.00282	2.61228e-10	-0.378343	0.0626397	-0.979913	1.21758e-22	-0.320892	0.0129218	-0.171969	0.256559	-0.28015	0.10181	-0.0795993	0.768494	cytoplasm protein putative
CNC02800	0.322853	0.134346	0.0871669	0.823219	-0.161449	0.390566	-0.118553	0.61515	0.431323	0.0140403	0.0407154	0.906785	0.425997	0.0249121	tRNA guanylyltransferase putative
CNC02810	0.960105	1.86665e-06	-0.0444115	0.909419	-0.394875	0.0119191	-0.0945135	0.673917	-0.163758	0.42194	-0.145387	0.629639	-0.0452539	0.906086	conserved hypothetical protein
CNC02820	0.535125	0.00361381	-0.0795594	0.839192	-0.0478084	0.913985	0.0742284	0.711038	0.527544	0.000404479	-0.191639	0.389606	-0.308969	0.11806	conserved hypothetical protein
CNC02830	0.411212	0.0381494	-0.0469661	0.903919	-0.0432625	0.82633	-0.101582	0.630921	0.117671	0.555618	-0.170378	0.481642	-0.177855	0.494039	DNA repair and recombination protein pif1 mitochondrial precursor putative
CNC02840	-0.239207	0.289468	-0.100644	0.80997	0.34282	0.0713563	0.00761764	0.977979	0.306422	0.122869	-0.103197	0.756223	-0.139457	0.690684	expressed protein
CNC02850	-1.03575	1.23829e-09	0.312964	0.22028	0.665079	3.52624e-06	0.380484	0.0130869	0.854237	6.76339e-11	0.329344	0.0884396	0.128918	0.648185	2-hydroxyacid dehydrogenase putative
CNC02860	0.0758925	0.741893	-0.719478	0.000710483	-0.706343	7.6386e-07	-0.78146	1.22529e-06	-1.18314	3.50687e-14	-0.846997	7.01352e-07	-0.735043	6.79532e-05	hypothetical protein
CNC02870	2.33786	3.49852e-69	-0.717371	2.15915e-06	-1.79866	2.0456e-172	-0.836931	3.3836e-24	-0.699864	9.80128e-22	-0.828351	2.92946e-16	-0.950947	1.36604e-19	expressed protein
CNC02880	-0.435959	0.0223335	-0.130187	0.703723	0.105668	0.574781	0.289747	0.0962162	0.0917529	0.669885	-0.0630887	0.846924	-0.190191	0.469394	expressed protein
CNC02890	1.25719	5.44865e-13	-0.219161	0.390834	-0.235012	0.0648543	-0.0246548	0.904261	-0.223862	0.137961	-0.09067	0.734642	-0.249959	0.224519	phosphatase activator putative
CNC02920	-0.939101	2.19488e-07	0.188597	0.551545	0.468412	0.00108461	0.248543	0.184089	0.361226	0.0555236	0.142795	0.582252	0.0791697	0.809786	DRE2; cytoplasm protein putative
CNC02950	3.25035	3.35339e-38	-0.757074	0.00319598	-1.22519	9.37572e-15	-1.05201	3.70341e-10	-0.743178	1.01619e-05	-0.507989	0.00779956	-0.818833	1.02174e-05	expressed protein
CNC02960	0.863832	1.93113e-06	-0.347313	0.183208	0.193317	0.161837	0.000203996	0.999144	0.0754566	0.700325	-0.127706	0.589893	-0.225651	0.291834	UPF1; ATP dependent helicase putative
CNC02970	-0.365966	0.0196211	0.0137189	0.969866	0.302926	0.00396182	0.296897	0.0247858	0.169229	0.218116	0.107715	0.605602	0.108339	0.634239	oxaloacetate carrier putative
CNC02980	-0.854704	4.81383e-06	0.0925738	0.792842	0.320193	0.0235765	0.324897	0.0417209	0.115417	0.588851	0.183404	0.443346	-0.162294	0.561601	small nuclear ribonucleoprotein hPrp3 putative
CNC02990	-0.549943	0.171078	1.13969	0.00992011	1.28101	1.21636e-05	1.32356	1.30082e-05	1.90342	6.33013e-13	1.09301	0.0010843	0.858776	0.025315	DNA-directed RNA polymerase i 13.7 kda polypeptide putative
CNC03000	0.0220977	0.918873	0.0357161	0.916141	-0.139376	0.310504	-0.023874	0.906317	-0.0181242	0.933568	-0.0780424	0.749286	0.117934	0.630205	conserved hypothetical protein
CNC03010	-0.0121183	0.961016	0.848892	3.22324e-06	0.630191	4.26167e-06	0.787664	1.40268e-09	1.03129	1.58964e-14	0.534396	0.00450762	0.769269	8.5584e-07	ribosomal large subunit biogenesis-related protein putative
CNC03030	0.123002	0.419563	0.0425677	0.870319	0.415494	2.15927e-09	0.287128	0.00136391	0.261813	0.00674754	0.0615718	0.765289	0.303497	0.0139993	hypothetical protein
CNC03040	-0.467238	0.036562	-0.156938	0.722713	0.444003	0.0104867	-0.123005	0.646723	0.10705	0.689986	-0.162243	0.617712	0.061176	0.908356	hypothetical protein
CNC03050	0.578091	0.0017173	-0.178334	0.544025	0.161562	0.25436	0.039702	0.852817	-0.0674922	0.745916	-0.132829	0.584496	-0.0322836	0.931119	signal recognition particle binding protein putative
CNC03060	-0.598454	0.00014423	0.216662	0.461355	0.0132709	0.935502	0.276178	0.0315099	-0.0307392	0.880299	0.195824	0.377663	0.395806	0.0118759	hypothetical protein
CNC03070	-0.739488	2.36815e-05	0.153425	0.635341	0.626987	6.95985e-07	0.544923	0.000151927	0.177041	0.34164	0.213384	0.406922	0.0033925	0.99359	ribosomal protein L1 putative
CNC03080	0.0617726	0.718311	0.251167	0.151139	0.844043	1.67895e-36	0.665796	6.20144e-19	0.531926	1.37977e-12	0.274626	0.0619876	0.323731	0.0138591	PYK1; pyruvate kinase putative
CNC03090	0.552801	0.00123368	-0.293021	0.246074	-1.04699	3.8051e-18	-0.585871	7.62431e-06	-0.894249	6.95236e-11	-0.360436	0.030285	-0.693139	3.62491e-06	expressed protein
CNC03100	1.00879	6.29625e-09	-0.065498	0.837525	-0.384446	0.00799761	-0.0750542	0.69536	-0.116408	0.508931	0.0492274	0.856361	0.024924	0.942097	expressed protein
CNC03110	1.25211	8.58934e-19	0.495406	0.0133799	-0.399633	1.68083e-06	0.201293	0.0514771	0.110973	0.33689	0.242296	0.212984	0.165905	0.393985	conserved hypothetical protein
CNC03120	-0.0119023	0.952453	-0.101396	0.686229	0.126936	0.183575	0.0135424	0.933671	-0.121124	0.32404	-0.175102	0.308467	-0.100939	0.669716	transmembrane protein putative
CNC03130	-1.56435	2.75488e-17	0.0161486	0.976508	0.323668	0.108275	0.0359243	0.91479	0.494254	0.0193145	0.0264758	0.947886	-0.0178261	0.973438	expressed protein
CNC03150	-0.0526184	0.853687	-0.100664	0.823233	-0.0441873	0.866202	-0.18497	0.479383	0.285697	0.20817	-0.18283	0.561764	-0.0159144	0.974179	transcriptional activator putative
CNC03160	-0.288575	0.153633	-0.28059	0.339674	-0.476862	0.00448576	-0.222602	0.263139	-0.399288	0.03205	-0.282494	0.276715	-0.127326	0.67455	chaperone regulator putative
CNC03170	-0.016073	0.949336	0.0532362	0.892109	-0.441329	0.00305174	-0.171582	0.378247	-0.407565	0.020442	-0.0650305	0.856522	0.175182	0.483682	conserved hypothetical protein
CNC03180	-0.569328	0.0117767	0.020473	0.973621	0.316183	0.177668	0.125589	0.707719	0.656635	0.00179695	-0.10653	0.780801	-0.0147426	0.979026	ATP-dependent RNA helicase putative
CNC03190	0.0188719	0.947536	-0.251431	0.502786	-0.583051	0.00371535	-0.362123	0.123438	-0.468286	0.0406224	-0.220646	0.456688	-0.205058	0.546824	hypothetical protein
CNC03200	0.748715	7.55097e-06	-0.130383	0.652953	0.0124511	0.937307	0.145932	0.303877	0.163121	0.237382	-0.00186063	0.995198	-0.17841	0.364062	cap binding protein putative
CNC03210	-0.0978077	0.63382	0.223887	0.38417	-0.294188	0.03335	0.013885	0.949945	0.000214345	0.99901	0.0528053	0.855953	0.0735006	0.815385	expressed protein
CNC03220	0.403067	0.00598615	-0.347588	0.0624184	-0.656376	1.69382e-16	-0.470072	4.5238e-07	-0.516316	3.13903e-08	-0.451675	0.000230402	-0.356101	0.00595033	receptor putative
CNC03230	1.92988	3.25526e-18	-1.01949	8.79061e-06	-1.79859	5.19012e-32	-1.01801	1.51507e-10	-0.765883	1.74096e-06	-1.57517	8.25444e-18	-0.195971	0.495187	long-chain acyl-CoA synthetase putative
CNC03240	-0.0854332	0.642036	-0.0999125	0.724493	-0.00422049	0.977197	0.0771579	0.61302	-0.161513	0.233337	-0.084216	0.696777	-0.0374693	0.899749	protein-Golgi retention-related protein putative
CNC03250	0.311806	0.045074	-0.0891324	0.793978	-0.900653	1.38502e-20	-0.384447	0.000536345	-0.486701	8.07363e-06	-0.332419	0.0587493	-0.0111694	0.976862	ESS1; transcriptional elongation regulator putative
CNC03260	0.572365	0.000189042	-0.241717	0.151693	-0.239321	7.05863e-05	-0.0641699	0.614295	-0.0698893	0.4805	-0.154259	0.26949	-0.24239	0.0656381	TUB1; tubulin beta chain
CNC03270	-0.785134	0.00102903	0.138571	0.801691	1.25654	5.10531e-13	0.513498	0.0261832	0.806689	9.29296e-05	0.366986	0.210219	0.53031	0.0562604	hypothetical protein
CNC03280	-0.916073	2.61277e-08	0.217545	0.395898	0.557186	4.11426e-07	0.447816	0.000473151	0.215599	0.162691	0.312075	0.090087	-0.0186035	0.959472	TSF1; elongation factor ts (ef-ts) putative
CNC03290	0.615307	0.0320572	-0.550017	0.143193	-0.153767	0.592025	-0.454697	0.115582	-0.322603	0.297414	-0.931581	0.000990452	-0.021257	0.970632	tetracycline efflux protein putative
CNC03300	-0.0323653	0.859506	-0.0643304	0.815909	0.0135221	0.918148	-0.0108447	0.945384	-0.0405565	0.793141	-0.0900073	0.652076	0.142464	0.457614	PKC1; protein kinase C putative
CNC03310	-1.69166	8.77079e-26	-0.207931	0.559487	-0.250777	0.18105	-0.188314	0.425168	-0.460151	0.0304563	0.212198	0.396824	0.138394	0.65795	conserved hypothetical protein
CNC03320	0.20076	0.512653	0.118905	0.808609	0.247839	0.300892	0.326155	0.213394	-0.080087	0.815516	-0.0640155	0.878972	-0.170134	0.672382	hypothetical protein
CNC03330	-1.19401	1.66244e-14	-0.249486	0.405319	0.232787	0.0861678	-0.211318	0.224726	-0.185598	0.32253	-0.245278	0.343029	-0.217736	0.33817	conserved hypothetical protein
CNC03340	1.63352	4.96415e-25	-0.490344	0.0119506	-0.288342	0.00167457	-0.322107	0.0030538	-0.427946	2.89029e-05	-0.388394	0.00788288	-0.557759	7.48618e-05	TCO1; two-component-like sensor kinase
CNC03350	0.736261	0.532173	0.839757	1	-2.80843	0.041665	-0.534243	0.700686	0.96704	0.297425	-0.141294	1	-1.37282	1	hypothetical protein
CNC03360	-0.634164	4.79444e-05	-0.0505735	0.875591	-0.0133011	0.939794	0.120721	0.465358	-0.0651813	0.729382	-0.01487	0.95695	-0.0376923	0.906836	hypothetical protein
CNC03370	0.178282	0.443298	0.080253	0.82851	0.132394	0.456252	0.0868984	0.708106	0.147863	0.483452	0.18873	0.429864	0.435969	0.0240041	conserved hypothetical protein
CNC03380	-0.157899	0.341824	-0.0493942	0.847896	0.0152636	0.882565	-0.0874047	0.461856	0.344562	3.32273e-05	-0.209418	0.156214	0.143487	0.40797	expressed protein
CNC03390	-0.284367	0.14363	0.0501612	0.889115	-0.0752245	0.704005	0.0250567	0.920564	0.106192	0.637632	0.00958689	0.975678	0.175051	0.47632	conserved hypothetical protein
CNC03400	1.12066	8.35618e-06	-0.497245	0.181729	-0.798461	9.93612e-05	-0.646728	0.00475436	-0.400035	0.0946309	-0.438499	0.104516	-0.650892	0.0102969	hypothetical protein
CNC03410	0.0695163	0.791629	0.206301	0.582962	0.263814	0.0946391	0.387901	0.019911	0.0901915	0.696487	0.253685	0.259746	0.206072	0.423334	hypothetical protein
CNC03420	1.1523	1.50222e-20	0.624837	0.00013445	0.341834	8.04797e-08	0.777697	9.84278e-28	0.567854	1.71225e-15	0.511563	7.46108e-05	0.29325	0.0479154	elongation factor 1-beta (ef-1-beta) putative
CNC03430	0.293239	0.186584	-0.333251	0.277595	-0.318511	0.0542179	-0.0633315	0.804506	-0.20346	0.315533	-0.104404	0.716347	-0.255435	0.293479	alpha-16-mannosyltransferase putative
CNC03440	0.138537	0.535167	-0.168588	0.593523	-0.221752	0.15128	-0.293914	0.101747	-0.251776	0.177583	-0.302293	0.128604	-0.245064	0.273468	expressed protein
CNC03460	-0.694912	0.00117724	0.63459	0.040127	-0.372402	0.105765	-0.013323	0.96755	0.300657	0.204789	0.0780735	0.85594	0.674847	0.00235156	conserved hypothetical protein
CNC03480	-0.451695	0.00770939	0.49776	0.0365638	0.859896	1.86074e-14	0.643084	6.24671e-08	1.28985	4.13142e-26	0.485613	0.00145702	0.370531	0.0272086	GTP-binding protein putative
CNC03500	0.120719	0.487209	0.0896083	0.709921	-0.102158	0.239109	0.230855	0.0171154	-0.0664028	0.623886	-0.141143	0.388538	0.2644	0.0626053	conserved hypothetical protein
CNC03510	-0.598361	0.000745756	0.0151538	0.973276	-0.462556	0.00173358	-0.204889	0.271087	-0.206185	0.263203	-0.119534	0.693274	0.00928083	0.981493	FZC23; expressed protein
CNC03520	2.30761	5.46159e-16	0.185488	0.638878	0.468315	0.00792218	0.212358	0.383124	0.461682	0.0277538	0.135855	0.675278	0.252643	0.391994	expressed protein
CNC03530	0.545264	8.71197e-05	0.375199	0.0566454	-0.283173	0.000338604	0.242027	0.0105427	0.18145	0.0660355	0.124027	0.498637	-0.0221969	0.936727	proteasome subunit beta type 7 putative
CNC03540	0.159867	0.34532	0.110449	0.672014	0.0645022	0.623787	0.269881	0.0169317	0.241147	0.0366155	0.19002	0.332282	-0.0370791	0.89649	cytoplasm protein putative
CNC03550	-0.0797712	0.806862	-0.156375	0.759544	-0.1013	0.751601	-0.276213	0.381056	-0.162237	0.635663	-0.0875263	0.848074	-0.30184	0.423334	peroxisomal membrane protein pex13 (peroxin-13) putative
CNC03560	-0.630686	0.000392398	-0.0805112	0.831624	0.143544	0.391121	-0.0972356	0.656345	-0.226641	0.25125	-0.0206133	0.948918	-0.149718	0.593293	hypothetical protein
CNC03570	-0.00178423	0.994801	-0.110066	0.784687	0.114929	0.576315	-0.0706889	0.79527	0.14492	0.537678	-0.0727205	0.836461	-0.106653	0.76637	AMP deaminase putative
CNC03580	2.67207	3.49275e-30	-0.073966	0.837525	0.223731	0.137487	0.0391235	0.871178	0.442988	0.00362228	-0.0508226	0.873615	-0.0410334	0.911937	hexose transport-related protein putative
CNC03590	0.205128	0.566265	-0.584226	0.202513	-0.635455	0.0433221	-0.853885	0.00954339	-1.04681	0.00179695	-0.56825	0.119157	-0.573249	0.124969	monooxygenase protein putative
CNC03600	-0.291965	0.297369	-0.623817	0.103207	-1.02961	4.29198e-05	-0.571646	0.0375716	-1.00567	0.000322694	-0.969564	0.000424553	-0.598596	0.0569362	conserved hypothetical protein
CNC03610	0.199098	0.214577	0.16917	0.454417	0.299304	0.00121276	0.434776	4.69174e-05	0.26729	0.0129969	0.314204	0.0290013	0.0258636	0.927662	t-complex protein 1 theta subunit (tcp-1-theta) putative
CNC03630	-0.0704326	0.720009	-0.179673	0.485156	-0.543839	2.70457e-06	-0.463414	0.000318188	-0.29722	0.0286313	-0.305441	0.182004	-0.115514	0.625055	conserved hypothetical protein
CNC03640	0.256397	0.199148	-0.0522021	0.882632	-0.0290616	0.878124	-0.0155937	0.945102	-0.0887313	0.672477	0.0210989	0.945977	0.0589607	0.85668	expressed protein
CNC03660	1.0399	3.51297e-06	-0.483864	0.0666605	-0.465048	0.00213182	-0.549025	0.0011051	-0.381474	0.0381015	-0.495582	0.00984384	-0.616186	0.00253684	mitochondrial intermediate peptidase mitochondrial precursor putative
CNC03670	0.886442	9.97807e-08	-0.140572	0.609551	-0.179301	0.133596	-0.321342	0.0200204	-0.160512	0.278281	-0.275362	0.156228	-0.397873	0.0104366	DCR1; dicer-like protein 1
CNC03680	0.526536	0.0163041	-0.371442	0.24666	0.251566	0.145091	-0.192677	0.41435	-0.000874041	0.997992	-0.126637	0.672037	-0.10188	0.781402	DCR2; dicer-like protein 2
CNC03700	0.679449	3.70407e-08	0.198839	0.365593	-0.303833	1.77324e-07	0.161499	0.0464452	0.00660228	0.959354	-0.0964312	0.538621	-0.148354	0.343673	UTP-glucose-1-phosphate uridylyltransferase putative
CNC03710	1.14026	2.15701e-06	-0.513106	0.135192	0.213709	0.279659	-0.230911	0.359803	-0.0387713	0.907213	-0.270458	0.321689	0.0131234	0.980592	hypothetical protein
CNC03720	0.805694	0.000198808	0.214937	0.49768	-0.184748	0.322066	0.0654419	0.796052	0.0251387	0.932396	0.116322	0.697844	0.196575	0.473976	expressed protein
CNC03730	-0.79547	0.0650121	0.528489	0.441644	-0.970799	0.0659157	-0.147207	0.840798	0.203536	0.753756	0.759421	0.0989844	-0.458093	0.543905	conserved hypothetical protein
CNC03740	-1.07414	6.39427e-05	0.297386	0.529203	0.0292288	0.939794	0.255144	0.45209	-0.221664	0.567814	-0.2815	0.508358	-0.599283	0.103669	conserved hypothetical protein
CNC03750	-0.370594	0.027649	0.220763	0.353835	0.329217	0.00252614	0.22391	0.113144	0.103737	0.547021	0.271152	0.107532	-0.0607545	0.831085	LIV13; endoplasmic reticulum protein putative
CNC03760	0.0993026	0.581973	0.575171	0.00107019	0.405245	1.73499e-09	0.71488	1.86017e-16	0.306113	0.000386687	0.5315	0.109859	0.393015	0.00338931	40S ribosomal protein S12 putative
CNC03770	0.374031	0.0589606	-0.0436513	0.908859	-0.175126	0.289488	-0.0935063	0.690035	-0.288133	0.111837	-0.0153302	0.964029	-0.121547	0.68934	expressed protein
CNC03780	0.391494	0.13376	-0.0220266	0.969046	-0.495629	0.0278159	-0.198228	0.477249	-0.292508	0.28915	-0.233692	0.503885	-0.219525	0.574344	CDC43; geranylgeranyltransferase-I beta subunit
CNC03790	-0.105362	0.630745	-0.265425	0.371691	-0.166005	0.325913	-0.272865	0.134147	-0.209123	0.271008	-0.30368	0.151844	-0.180654	0.51769	expressed protein
CNC03810	1.4967	1.82761e-20	0.0646835	0.837586	-0.54623	6.45672e-09	-0.075964	0.595005	-0.037857	0.815552	-0.00963446	0.974465	0.467617	0.00191223	hypothetical protein
CNC03820	-0.0857471	0.725493	-0.263263	0.425028	-0.261961	0.148402	-0.0866071	0.725494	-0.21419	0.320708	-0.244865	0.327862	-0.144907	0.646566	ER to Golgi transport-related protein putative
CNC03830	0.00738883	0.968633	0.470393	0.0285439	-0.0106283	0.941116	0.410142	8.86183e-05	0.0932488	0.477164	0.15292	0.378718	0.187831	0.394026	inorganic phosphate transporter pho88 putative
CNC03840	0.31377	0.0261002	0.203919	0.280929	0.368348	3.10279e-08	0.444432	2.69172e-08	0.314408	0.000194751	0.196417	0.181984	0.121425	0.47685	hypothetical protein
CNC03850	-0.712688	1.40634e-05	0.315576	0.203876	0.646791	4.38411e-08	0.55172	0.000111503	0.401286	0.00691599	0.336758	0.060724	0.169575	0.504396	phenylalanyl-tRNA synthetase beta chain putative
CNC03860	0.0256195	0.92487	-0.837519	0.00116313	-0.890458	8.4625e-07	-0.979778	8.82544e-07	-0.687398	0.000573324	-0.805237	0.000131521	-0.850987	4.68058e-05	PXA2; peroxisomal ATP-binding cassette transporter
CNC03870	0.310675	0.280784	0.0200608	0.973276	-0.326141	0.194897	-0.319172	0.271608	-0.384596	0.217634	-0.411753	0.181744	-0.499161	0.103161	conserved hypothetical protein
CNC03880	-0.970817	6.78543e-05	0.201998	0.682049	0.621843	0.00582134	0.211334	0.523533	0.642094	0.010674	0.388895	0.215013	0.363447	0.287559	hypothetical protein
CNC03890	-0.0118528	0.968012	-0.301836	0.407943	-0.0495013	0.843903	-0.110901	0.691691	0.0424116	0.893294	-0.230817	0.412375	-0.27149	0.3618	transcription initiation factor TFIIE alpha subunit putative
CNC03900	-1.03812	2.58959e-06	-0.132275	0.803664	0.358585	0.115882	0.242088	0.400555	0.330785	0.215891	0.154555	0.697627	0.322271	0.312995	cytochrome c oxidase biogenesis-related protein putative
CNC03920	-0.918712	1.69947e-06	-0.15321	0.713694	0.179498	0.398553	-0.15216	0.583363	0.0510442	0.882721	-0.128035	0.727403	-0.0630242	0.88781	DNA supercoiling putative
CNC03930	-0.394674	0.0452813	-0.439924	0.072458	-0.388545	0.00319676	-0.370569	0.0146162	-0.271232	0.0938965	-0.511667	0.00260959	-0.249296	0.230926	MAL13; hypothetical protein
CNC03940	-0.792526	3.24121e-07	0.076542	0.831624	0.610528	3.2993e-08	0.164254	0.266947	0.918587	2.78747e-18	0.0220516	0.943695	0.297571	0.0704702	RRP6; exosome complex exonuclease
CNC03950	-1.83745	9.20396e-32	-2.31907	7.46698e-71	-1.90339	1.20319e-07	-2.04076	8.75919e-10	-1.80763	1.07914e-15	-0.968517	0.00792528	0.307368	0.0330364	expressed protein
CNC03960	1.56837	6.4918e-19	0.599311	0.596066	0.0270166	0.917282	0.295228	0.603918	1.16133	0.104703	0.197551	0.654723	0.413074	0.617573	PHO84; inorganic phosphate transporter putative
CNC03970	-0.372284	0.0379205	-0.101887	0.742498	-0.0200534	0.90753	0.135645	0.403964	0.0264043	0.907213	-0.145739	0.541764	-0.216369	0.284847	BNA6; nicotinate-nucleotide pyrophosphorylase
CNC03980	-0.756364	1.44645e-05	-0.311218	0.236276	0.022398	0.915542	0.133421	0.477888	-0.140537	0.484111	-0.26663	0.257556	-0.208555	0.374347	BNA5; kynureninase putative
CNC03990	-0.0686207	0.872919	0.459428	0.378143	0.217646	0.590297	0.134108	0.774818	1.1988	1.3789e-05	0.470538	0.232762	-0.14277	0.834724	conserved hypothetical protein
CNC04000	-0.0916696	0.678825	0.181587	0.550093	-0.157423	0.343909	-0.00863875	0.970026	0.027039	0.918027	-0.00795117	0.980546	0.0897258	0.790397	cytoplasm protein putative
CNC04010	-0.770267	8.88244e-06	0.0643449	0.868845	0.259853	0.0979779	0.224391	0.250174	-0.0386502	0.884093	0.152234	0.544914	0.14664	0.659383	hypothetical protein
CNC04020	-1.11536	1.15135e-07	0.0187818	0.975487	-0.22154	0.406873	-0.442243	0.13045	0.457367	0.05036	-0.236843	0.495316	0.00143426	0.999602	conserved hypothetical protein
CNC04030	-0.977565	3.56305e-05	0.109548	0.837525	0.444852	0.0564837	0.407146	0.126166	0.603926	0.0124908	0.376509	0.274052	0.460307	0.114905	hypothetical protein
CNC04040	-0.0214694	0.939185	-0.31745	0.257956	-0.0415203	0.840175	-0.0409922	0.87066	-0.209953	0.3004	-0.198689	0.420861	-0.216752	0.403428	folic acid and derivative biosynthesis-related protein putative
CNC04050	-0.66167	0.000219263	-0.126306	0.746854	-0.180056	0.319526	-0.00480075	0.985121	-0.198793	0.341687	-0.129645	0.650694	-0.00520083	0.990831	dephospho-CoA kinase putative
CNC04060	0.984257	7.30525e-05	-0.605484	0.0278437	-0.247068	0.210907	-0.338478	0.164788	-0.952391	1.93307e-05	-0.371601	0.122619	0.0264678	0.961941	expressed protein
CNC04070	0.0656082	0.770281	-0.394916	0.0935197	0.0784876	0.622266	-0.158979	0.356658	-0.154616	0.36796	-0.14157	0.530759	0.0417389	0.906692	urea transport-related protein putative
CNC04080	0.977203	2.25087e-07	0.000482046	0.999198	0.60017	2.91517e-07	0.44379	0.000727389	0.472312	0.00130245	0.23846	0.261126	0.174114	0.492365	galactinol synthase putative
CNC04100	-1.61512	4.42867e-21	0.213109	0.548646	0.0270787	0.917419	0.403486	0.04581	0.0131746	0.968714	0.152622	0.616561	0.131893	0.725908	conserved hypothetical protein
CNC04110	-1.61762	1.14616e-18	0.213948	0.595103	0.0243849	0.935301	0.363705	0.108224	0.341928	0.138912	-0.0033499	0.994152	0.123741	0.75849	AAA family ATPase putative
CNC04120	-2.02272	8.67069e-46	-0.00792465	0.987073	-0.228038	0.122986	-0.0307151	0.893334	-0.210583	0.219948	-0.0439182	0.881346	0.152524	0.52383	BNA4; conserved hypothetical protein
CNC04130	-1.11868	1.94702e-16	0.17687	0.444341	0.52347	1.31907e-09	0.250419	0.0266355	0.164235	0.185056	0.29043	0.0469802	-0.126006	0.545657	Dihydroorotate dehydrogenase mitochondrial precursor putative
CNC04140	-0.113796	0.572093	-0.212651	0.43331	-0.235014	0.0800761	-0.0375191	0.871639	0.0390147	0.877689	-0.113392	0.642005	-0.328397	0.0719742	phosphoribosylglycinamide formyltransferase putative
CNC04150	-0.624082	0.000528198	0.0462861	0.887282	0.221512	0.0540956	0.258129	0.0491667	-0.301538	0.029164	-0.0394012	0.881296	-0.156224	0.472682	family II 2-keto-3-deoxy-D-arabino-heptulosonate aldolase putative
CNC04160	-0.911255	5.71618e-08	-0.30173	0.295551	-0.0552627	0.792699	-0.226224	0.245955	0.00104559	0.997267	-0.257144	0.26949	0.325711	0.132844	CPL1; putative secreted protein
CNC04170	-0.699663	2.01569e-05	0.295598	0.378608	-0.285948	0.0707251	0.17744	0.307891	0.0193568	0.938015	0.0504492	0.876242	0.0963404	0.740613	conserved hypothetical protein
CNC04180	-2.60771	2.6089e-88	0.13028	0.64801	0.0333486	0.841809	0.162286	0.298418	0.503637	4.579e-05	0.0418825	0.877957	-0.0241162	0.945152	dihydroxyacetone kinase 1 putative
CNC04190	-0.170946	0.327222	-0.656269	0.000112471	-0.408196	4.40956e-05	-0.428504	0.000216512	-0.551193	8.4554e-07	-0.629407	5.10502e-06	-0.0562865	0.823652	expressed protein
CNC04200	0.479791	0.000251534	0.397024	0.0473973	-0.106556	0.161399	0.370896	1.07135e-05	0.0422357	0.719442	0.328627	0.0428524	0.341182	0.00881459	TRX1; thioredoxin (allergen cop c 2) putative
CNC04210	0.159102	0.760981	0.271104	0.71285	-0.190296	0.717147	-0.243598	0.687985	-0.0449876	0.949362	-0.027377	0.973024	-0.161401	0.846449	inositol/phosphatidylinositol kinase putative
CNC04220	-0.639859	0.0858476	0.481795	0.38116	0.618428	0.0775927	0.316059	0.484971	0.959212	0.00309258	0.101584	0.877957	0.211145	0.743684	hypothetical protein
CNC04230	1.25428	1.40584e-05	-0.11677	0.815909	-1.66525	2.11791e-11	-0.928184	0.00035355	-0.828477	0.0028118	-0.607368	0.0380589	-1.09382	3.4609e-05	CAN1; Putative beta-type carbonic anhydrase
CNC04240	-0.512884	0.00585642	0.0677275	0.875778	0.681796	1.60706e-07	0.385349	0.0163055	0.599102	3.95693e-05	0.205041	0.405011	-0.169345	0.534228	di- tri-valent inorganic cation transporter putative
CNC04270	0.0436094	0.902909	0.399982	0.259539	0.775451	1.45002e-05	0.525591	0.0132958	1.19499	3.26509e-12	0.183973	0.594832	0.25358	0.442612	hypothetical protein
CNC04280	0.580116	0.00285593	0.637713	0.00493493	1.14838	1.44879e-32	0.707778	5.65532e-11	1.0377	4.35053e-21	0.618233	4.73126e-06	0.328109	0.0422558	PUF4; pumilio-family mRNA binding protein
CNC04300	0.149581	0.453427	0.170082	0.536194	0.485227	2.55224e-06	0.48629	2.82083e-05	0.360437	0.00734487	0.345136	0.0266593	0.304939	0.080064	ARG3; ornithine carbamoyltransferase putative
CNC04310	-0.463834	0.000708043	-0.130593	0.596066	-0.054007	0.630102	-0.0191946	0.901785	-0.0431848	0.759192	-0.00934828	0.968834	0.00641616	0.981963	glycerol-3-phosphate dehydrogenase putative
CNC04320	-2.01855	6.77944e-28	-0.0127183	0.984073	-0.0490388	0.875747	-0.145038	0.664409	0.238257	0.411121	0.27948	0.38236	0.0427866	0.937991	conserved hypothetical protein
CNC04330	-0.59394	5.80027e-05	0.0420942	0.893966	-0.0237589	0.87423	0.0542369	0.774818	0.116108	0.43131	-0.00885511	0.973858	0.133286	0.525918	nucleoporin-interacting protein NIC96 putative
CNC04340	0.708333	6.99861e-08	0.219105	0.31023	-0.534786	4.64086e-15	-0.0113435	0.934412	-0.0892585	0.416809	0.0159304	0.947368	0.237252	0.0988255	SAV1; rab family GTPase
CNC04350	-1.14235	8.60561e-17	0.326669	0.0861389	-0.150981	0.177668	0.116894	0.438318	0.197391	0.107427	0.0595626	0.792612	0.379867	0.00651031	aminomethyltransferase mitochondrial precursor putative
CNC04360	0.401652	0.0659394	0.119923	0.761305	-0.350977	0.0492802	0.0285774	0.92037	-0.297826	0.149444	0.0135597	0.970165	0.195266	0.494039	vacuolar membrane protein putative
CNC04370	-0.00693529	0.986069	0.00653843	0.994953	0.560139	0.0383282	0.00544619	0.991112	0.774113	0.00232668	0.139646	0.764661	0.258578	0.56213	serine/threonine kinase putative
CNC04380	-0.958712	5.46621e-05	0.579619	0.085295	0.0516225	0.878697	0.302662	0.335316	0.408077	0.152285	0.182508	0.645197	0.438052	0.16174	hypothetical protein
CNC04390	-0.780372	0.00298866	0.601918	0.148626	1.17282	1.39711e-08	0.886461	0.000197467	0.337108	0.276265	0.122338	0.792422	0.238032	0.596397	expressed protein
CNC04400	-0.447026	0.0221535	-0.111417	0.773842	0.47514	0.00131743	0.0798082	0.742316	0.110275	0.634494	-0.00707902	0.984287	-0.0308636	0.941302	ATP-dependent DNA helicase hus2/rqh1 putative
CNC04410	0.384768	0.155786	-0.132323	0.776252	0.0195037	0.946098	0.0853265	0.797926	0.331263	0.154633	-0.143158	0.688241	0.0373379	0.940636	conserved hypothetical protein
CNC04420	0.422406	0.0052436	0.3163	0.154216	-0.098149	0.315408	0.375488	1.64356e-05	0.31206	0.000681473	0.197877	0.198133	0.250999	0.0937562	argininosuccinate lyase putative
CNC04430	0.954319	0.000154332	-0.0604701	0.895222	0.625142	0.00026308	0.273528	0.243703	0.19154	0.43717	0.113951	0.751026	0.0374132	0.941302	amino-acid N-acetyltransferase putative
CNC04440	0.00399752	0.985133	0.198402	0.49768	-0.158997	0.256717	0.1331	0.422711	-0.118342	0.503751	0.0846723	0.733696	0.169309	0.436059	RUB1; ubiquitin-like protein
CNC04460	0.466204	0.010894	-0.0757249	0.820596	-0.261667	0.0586595	-0.0386928	0.853866	0.0581619	0.775396	0.0563708	0.836455	-0.134311	0.590187	shk1 kinase-binding protein 1 putative
CNC04470	1.39422	6.9691e-23	0.176749	0.440929	0.143201	0.0969905	0.377408	3.59068e-05	0.0580746	0.654647	0.346338	0.00604929	0.149249	0.394026	ERG4; delta24(24-1) sterol reductase putative
CNC04480	-1.45508	6.63139e-06	0.643028	0.255882	-0.137957	0.804513	0.22295	0.685773	0.459223	0.317814	0.11178	0.881346	0.0502686	0.9606	endopeptidase putative
CNC04490	-0.201657	0.237921	0.336617	0.164328	0.0490422	0.73197	0.345884	0.00250884	0.240199	0.0515533	0.175676	0.355999	0.309607	0.0542411	hypothetical protein
CNC04500	-0.0675894	0.801132	-0.407709	0.18156	-0.101307	0.660149	-0.590061	0.00612221	-0.413843	0.0740825	0.0208563	0.954609	-0.347747	0.175572	UDP-glucose:sterol glucosyltransferase putative
CNC04510	-0.582822	0.0371414	0.538673	0.161543	0.911574	2.08805e-05	0.803213	0.00086853	1.36594	2.76526e-11	1.05452	4.7529e-06	0.639934	0.0228612	conserved hypothetical protein
CNC04520	0.105991	0.694762	0.065453	0.878683	-0.263044	0.20227	-0.105593	0.700841	-0.0715194	0.810148	-0.0383209	0.924303	0.00399359	0.993892	conserved hypothetical protein
CNC04530	-0.307005	0.194397	0.198101	0.581666	0.467934	0.00486073	0.126862	0.61221	0.238352	0.281627	0.231983	0.385969	0.181656	0.573727	hypothetical protein
CNC04540	-0.521462	0.00171258	0.2409	0.343722	0.033605	0.852899	0.358198	0.0107357	0.183596	0.274166	0.17011	0.439673	0.28903	0.182147	30S ribosomal protein S17 putative
CNC04560	-4.30389	7.27984e-43	0.200246	1	0.0620161	0.946098	0.170867	0.866267	-0.407583	0.6901	-0.129812	0.918233	1.01084	0.143501	conserved hypothetical protein
CNC04570	0.0457623	0.858339	-0.323925	0.305235	-0.27504	0.10999	-0.235165	0.246902	-0.303002	0.130177	-0.197407	0.43766	-0.25341	0.309745	conserved hypothetical protein
CNC04580	-0.906139	2.54561e-08	0.365063	0.113771	0.245292	0.0768144	0.445518	0.00142104	0.401538	0.00538608	0.244777	0.224663	0.132858	0.620061	hypothetical protein
CNC04590	-0.669223	8.97458e-07	0.122398	0.605016	-0.397619	1.51613e-07	0.160224	0.110867	0.243901	0.00651455	0.0127437	0.955382	0.0890818	0.648185	conserved hypothetical protein
CNC04600	-1.30444	5.92528e-11	0.302583	0.403483	0.626279	0.000532495	0.406275	0.0686057	0.0962305	0.766943	0.43012	0.0801494	0.124117	0.765259	CDP-diacylglycerol-glycerol-3-phosphate 3-phosphatidyltransferase putative
CNC04610	-0.403363	0.0604057	0.211668	0.505718	0.319294	0.0444961	0.340337	0.0542019	-0.0707059	0.804184	0.0896927	0.773982	-0.0287386	0.945835	conserved hypothetical protein
CNC04620	0.175389	0.575775	0.0188657	0.976186	-1.31331	2.62026e-09	-0.306082	0.23584	-0.671369	0.00478401	-0.259925	0.41795	-0.180836	0.630957	endoplasmic reticulum protein putative
CNC04630	3.81251	1.72575e-53	-0.357033	0.15439	-1.53015	1.66757e-24	-0.523913	0.000803807	-0.705714	5.16057e-06	-0.41227	0.0318444	-0.619985	0.00151373	thymidylate kinase putative
CNC04640	6.20373	0	-0.501327	0.000423157	-2.55754	1.26835e-279	-1.0952	7.66353e-38	-0.985728	2.49549e-39	-0.930573	8.51751e-13	-1.3354	7.03644e-27	expressed protein
CNC04660	-0.414577	0.579615	0.845673	1	-0.196372	0.826831	0.34287	0.687985	-0.882762	0.325544	0.508766	0.547746	0.943639	0.166271	glutathione transferase putative
CNC04670	0.15208	0.323021	-0.204574	0.303619	0.267271	0.00178806	0.102461	0.375392	0.256498	0.00575676	-0.155701	0.335465	0.200158	0.287981	conserved hypothetical protein
CNC04680	0.359485	0.0224563	0.0865998	0.806615	-0.371912	0.00026251	0.0320481	0.849994	-0.143751	0.276029	-0.0706618	0.764661	0.0648615	0.812526	threonine aldolase putative
CNC04690	-0.976938	0.000150568	0.893526	0.00204472	1.96562	9.13074e-44	1.47097	8.24837e-19	1.11699	2.43457e-09	1.05152	5.38796e-07	0.436233	0.121129	aminotransferase putative
CNC04700	-0.678238	0.000252008	0.567412	0.0121917	0.98858	4.99529e-15	0.830927	6.00028e-10	1.16276	5.83626e-21	0.642514	5.2748e-05	0.404439	0.0283198	amidophosphoribosyltransferase putative
CNC04710	0.734799	1.66497e-05	0.390686	0.0600622	-0.203008	0.126599	0.279095	0.0353419	0.0830888	0.647973	0.207191	0.295532	0.438694	0.00349759	hypothetical protein
CNC04720	0.52284	0.00121287	0.277117	0.199249	-0.030133	0.841237	0.398954	0.000642537	0.0962681	0.5317	0.176093	0.343566	0.0406601	0.896852	hypothetical protein
CNC04730	0.233006	0.254	-0.00439949	0.993957	0.142358	0.375626	-0.00954374	0.968957	-0.0536764	0.814744	-0.20679	0.373465	-0.276521	0.205657	potassium transport protein high-affinity putative
CNC04740	-2.91888	5.32173e-78	0.398625	0.181729	0.926579	7.17806e-11	0.56034	0.00114936	0.651278	0.000124391	0.431114	0.0429179	0.318809	0.210495	response to drug-related protein putative
CNC04750	-0.324093	0.0138574	0.440337	0.00868397	0.349194	3.14519e-08	0.584932	2.0079e-14	0.340053	2.28785e-05	0.320759	0.0160088	0.282493	0.0251499	ADE12; adenylosuccinate synthetase
CNC04760	-1.18989	5.43601e-10	0.154273	0.665654	-0.0312052	0.895485	0.118191	0.612529	0.134605	0.559439	0.144591	0.604957	0.404669	0.050354	NADH kinase putative
CNC04770	-0.507213	0.00013577	-0.141837	0.558692	0.197154	0.00777341	-0.0215466	0.876708	0.192595	0.0361969	-0.150261	0.362814	0.00553414	0.984505	EBG1; endo-13(4)-beta-glucanase putative
CNC04790	-0.80594	0.000524854	0.314808	0.420703	0.635863	0.00126371	0.327976	0.209139	0.213343	0.475078	0.150261	0.707884	0.16664	0.67889	histidinol-phosphatase putative
CNC04800	-0.26461	0.395983	0.249294	0.609551	0.405614	0.123494	0.279725	0.405697	0.236888	0.477179	0.127043	0.781793	-0.223292	0.646566	conserved hypothetical protein
CNC04810	-0.100879	0.677423	0.0873651	0.821597	0.268752	0.116908	0.0747924	0.767982	0.188824	0.378102	-0.00896436	0.980093	0.129541	0.679006	pantothenate kinase putative
CNC04820	1.06903	2.44828e-09	0.575807	0.0140901	0.176542	0.263859	0.256445	0.0887964	0.708631	9.86238e-07	0.239469	0.232082	0.140619	0.632056	PLC1; phosphoinositide phospholipase C putative
CNC04830	-1.6635	1.89904e-19	0.0701457	0.894013	0.632263	0.000428097	0.0336175	0.921723	0.342522	0.122693	0.0138459	0.973301	0.215217	0.51769	tryptophan 23-dioxygenase putative
CNC04840	0.490523	0.0101556	-0.337339	0.143193	0.0316857	0.847796	0.125099	0.462014	-0.467986	0.000782901	-0.319165	0.089976	-0.655819	2.04301e-05	MET7; tetrahydrofolylpolyglutamate synthase putative
CNC04850	-1.02032	6.712e-07	0.15198	0.728872	0.387152	0.0526626	0.215703	0.41285	0.151522	0.596234	0.151631	0.657873	0.0541037	0.912442	GPI18; conserved hypothetical protein
CNC04860	-1.31541	1.3101e-10	-0.138327	0.792479	0.212074	0.408854	0.0342797	0.926699	-0.297597	0.315587	0.104396	0.796968	-0.122231	0.782546	signal peptidase I putative
CNC04870	-1.16022	1.2138e-07	-0.421395	0.281538	-0.0111865	0.971724	-0.292271	0.320275	-0.441062	0.129677	-0.382831	0.220822	-0.184963	0.653159	hypothetical protein
CNC04880	-1.50627	8.57336e-10	0.868281	0.0113017	0.777033	0.00177416	0.658725	0.0248645	1.49773	4.16552e-11	0.59065	0.060724	0.660465	0.0473237	conserved hypothetical protein
CNC04890	-0.537402	8.35362e-05	-0.00820508	0.981255	0.267396	0.00459527	0.161558	0.148861	0.225334	0.0503046	0.0496201	0.820311	0.126837	0.531546	ornithine decarboxylase putative
CNC04900	0.383777	0.538446	-0.303173	0.744582	-0.412791	0.455277	-0.346758	0.586225	-1.09984	0.0765735	1.22441	0.00145883	-1.58173	0.0105522	FZC51; conserved hypothetical protein
CNC04910	-0.456967	0.0155382	-0.0368232	0.930324	-0.182001	0.312576	-0.113728	0.614674	-0.0112001	0.968722	-0.184372	0.481618	-0.0592226	0.874165	expressed protein
CNC04920	0.0579916	0.794462	0.0845628	0.805877	0.0194574	0.917949	0.301597	0.0446947	0.113479	0.537678	0.0121971	0.969506	-0.00756341	0.985928	hypothetical protein
CNC04930	0.709402	4.10537e-07	0.579539	4.82568e-05	0.582858	2.36025e-17	0.676614	2.69692e-17	0.82845	7.7477e-23	0.414993	0.000418951	0.344397	0.0164134	cytoplasm protein putative
CNC04940	0.793305	2.121e-05	-0.181727	0.575968	-0.824041	4.6975e-09	-0.213663	0.233648	-0.264412	0.123771	-0.329426	0.131323	0.0973536	0.750369	cytidine deaminase putative
CNC04960	1.76054	6.55159e-29	-0.467851	0.00704304	-1.20139	1.07298e-37	-0.706339	5.89431e-12	-0.684312	2.26964e-11	-0.583177	1.19453e-05	-0.944933	3.94752e-14	RAC1; Ras-like GTP-binding protein putative
CNC04970	0.705419	0.00262814	-0.0978838	0.808921	-0.116031	0.594101	-0.0283963	0.923509	-0.286184	0.205885	-0.0902916	0.785754	-0.0430988	0.918593	hypothetical protein
CNC04980	0.529525	0.00106913	-0.1836	0.418223	-0.105283	0.29983	-0.0152612	0.925719	-0.0597616	0.671373	0.0848954	0.670186	0.0958532	0.649049	CAP64; capsule-associated protein
CNC04990	0.610071	7.65028e-05	0.195637	0.389198	0.0532271	0.68846	0.37535	0.00134465	0.147089	0.247872	0.0734415	0.754453	-0.235251	0.206313	CPR1; proteasome subunit beta type 2 putative
CNC05000	-0.236302	0.179511	0.202182	0.457735	0.432039	2.42017e-05	0.245344	0.061802	-0.0267209	0.897749	0.100665	0.649964	0.0168311	0.961426	golgi-specific brefeldin a-resistance guanine nucleotide exchange factor 1 (bfa-resistant gef 1) putative
CNC05010	-0.226315	0.40784	-0.235422	0.57311	-0.509646	0.0169328	-0.250231	0.35583	-0.415658	0.0882486	-0.352096	0.216684	-0.068835	0.879104	protein-glutamine gamma-glutamyltransferase putative
CNC05020	-1.29595	7.60109e-05	0.192567	0.80725	-0.0995219	0.855994	0.119342	0.841497	0.0721766	0.915887	0.44159	0.38492	0.474248	0.369781	expressed protein
CNC05030	-0.368262	0.104043	0.394678	0.199349	0.680094	1.29254e-05	0.577394	0.0012027	0.40377	0.0485855	0.343097	0.140534	0.0282932	0.952562	hypothetical protein
CNC05040	0.768494	1.00816e-06	-0.217441	0.333671	-0.44762	3.91076e-05	-0.226308	0.0843725	-0.0430239	0.795477	-0.273579	0.109225	0.0216357	0.948163	endoplasmic reticulum protein putative
CNC05050	1.34294	3.61921e-11	-0.667992	0.0046092	-1.01187	9.89204e-11	-0.781969	1.69974e-06	-0.924267	2.07226e-08	-0.473256	0.0227531	-0.617642	0.00111632	GPI anchor biosynthesis-related protein putative
CNC05060	-1.47874	1.75248e-07	0.472677	0.306097	0.0476177	0.914063	0.234856	0.57019	0.131621	0.775754	-0.0487195	0.938183	0.244616	0.631059	conserved hypothetical protein
CNC05070	-1.38907	3.67629e-19	-0.199834	0.503574	0.0625359	0.734438	-0.101631	0.632784	-0.30113	0.0892383	-0.299102	0.153987	-0.206368	0.431502	dynamin GTPase putative
CNC05090	1.04049	6.82587e-14	0.492442	0.00319598	0.467308	3.27809e-10	0.708123	2.81013e-17	0.158334	0.13422	0.390839	0.00201653	0.0436562	0.853856	hypothetical protein
CNC05100	0.10266	0.596039	0.242267	0.279731	0.0539707	0.707942	0.232476	0.09761	-0.0324015	0.87279	0.215858	0.212984	0.291014	0.109865	RNA binding protein putative
CNC05110	5.44682	2.2875e-51	-0.064295	0.862318	-0.387076	0.0113881	-0.0877418	0.687377	-0.49674	0.00497527	-0.597039	0.00103229	-0.630321	0.000492451	expressed protein
CNC05120	0.897594	4.5589e-09	0.201157	0.417037	-0.152035	0.165191	0.0835314	0.577872	-0.0523862	0.747504	0.0530915	0.837669	0.120209	0.60957	glycine rich protein putative
CNC05130	3.06715	2.51549e-18	-0.305613	0.461442	-0.314481	0.20523	-0.481943	0.0716544	-0.527556	0.0447898	-0.441587	0.126278	-0.252818	0.486897	expressed protein
CNC05140	0.0468044	0.844212	0.370963	0.120328	-0.105988	0.496971	0.24892	0.0925124	0.501427	0.00023631	-0.0122762	0.969938	0.0908662	0.758053	zinc-type alcohol dehydrogenase putative
CNC05150	-0.983765	1.83254e-08	0.321406	0.28051	0.125819	0.452368	0.226774	0.188917	-0.110038	0.605194	0.132845	0.600408	0.314842	0.122907	conserved hypothetical protein
CNC05160	-0.0297876	0.891194	0.263835	0.344197	-0.149488	0.317696	0.15401	0.388394	-0.020648	0.929204	0.0931943	0.727403	0.136587	0.623736	ubiquitin-conjugating enzyme e2-24 kda putative
CNC05170	-0.644496	0.00104769	0.248813	0.424926	0.147412	0.440905	0.218516	0.296567	0.186165	0.378167	0.0338684	0.923347	-0.176765	0.56213	conserved hypothetical protein
CNC05200	-0.497377	0.0138935	0.212138	0.539554	0.0706414	0.753894	-0.0163744	0.954802	-0.0302137	0.924712	-0.101341	0.763722	0.0355585	0.934935	hypothetical protein
CNC05210	0.0418352	0.89195	-0.0460883	0.929111	0.180654	0.446371	0.0420469	0.902201	-0.0184513	0.96218	-0.173303	0.61911	-0.0578152	0.91426	hypothetical protein
CNC05220	-0.4967	0.0307279	0.130871	0.704201	0.446719	0.000889424	0.183891	0.328809	0.0303936	0.910181	0.229951	0.296889	0.101058	0.744315	protein serine/threonine phosphatase 4 regulatory subunit 1 putative
CNC05230	0.807737	0.001275	-0.357578	0.346484	0.0142699	0.95981	-0.123264	0.672434	-0.13503	0.649596	-0.359499	0.210219	-0.26522	0.417132	hypothetical protein
CNC05240	-0.0517825	0.869826	0.178963	0.686	0.689181	0.000282807	0.686821	0.000897132	0.408715	0.0910376	0.371979	0.192133	0.0669986	0.900283	hypothetical protein
CNC05250	0.0472916	0.842311	-0.0672377	0.842566	0.119106	0.448438	0.203621	0.285073	0.0075589	0.974796	0.143175	0.526847	0.0268005	0.940309	PDK1; serine threonine protein kinase
CNC05260	-0.0818101	0.629905	0.105855	0.670517	0.207944	0.00757989	0.258571	0.0117416	0.00125557	0.993613	0.122771	0.456193	-0.0640596	0.782546	hydrogen-transporting ATP synthase putative
CNC05270	-0.0578819	0.805521	0.214841	0.299851	0.637126	3.9372e-16	0.59308	1.00073e-10	0.14765	0.224702	0.386726	0.00305994	0.459066	0.000189224	YHM1 putative
CNC05280	1.30373	3.40217e-20	0.568483	6.60632e-05	0.829793	7.99124e-38	0.772261	1.21039e-22	0.530353	4.16287e-09	0.454191	6.28482e-05	0.243999	0.0827315	ERG10; acetyl-CoA C-acetyltransferase putative
CNC05290	-0.0744111	0.724588	0.0540304	0.874461	0.18491	0.180312	0.355128	0.0115942	0.128319	0.468157	0.0658	0.830344	-0.0642033	0.836842	hydrolase putative
CNC05300	-0.403588	0.0279656	-0.306407	0.211607	0.0214317	0.90753	-0.0060651	0.976799	-0.0791791	0.688962	-0.287076	0.162231	-0.14307	0.589628	hypothetical protein
CNC05310	-0.172842	0.439671	-0.335598	0.272191	0.0307383	0.879633	-0.190809	0.374216	-0.271264	0.146092	-0.29702	0.206949	-0.0876533	0.78279	hypothetical protein
CNC05320	-0.317749	0.0707717	0.203577	0.439906	0.265942	0.0388298	0.32573	0.0219318	0.249965	0.0894885	0.280529	0.124236	0.23889	0.280842	mitochondrial 60s ribosomal protein l38 (yml38) putative
CNC05330	-0.876343	5.36314e-08	0.873969	3.7638e-07	0.620564	1.85403e-07	0.611909	2.25688e-05	0.866386	5.64389e-11	0.438495	0.00778623	0.46686	0.0109531	histone H1 putative
CNC05340	-0.457342	0.00346219	0.986103	9.21658e-12	0.282884	0.0336895	0.463058	2.22047e-05	0.454031	0.000932925	0.472757	0.000641944	-0.151285	0.485154	d-arabinitol 2-dehydrogenase putative
CNC05350	0.740271	1.97961e-06	0.232498	0.417994	-0.135167	0.239658	0.13195	0.331478	-0.0728295	0.637516	0.0316134	0.897094	-0.0085102	0.979085	protein disulfide isomerase putative
CNC05360	0.643056	1.62484e-06	0.373595	0.0131341	0.765722	6.49805e-38	0.848475	1.27335e-30	0.372627	7.17602e-07	0.477582	1.18288e-05	0.281038	0.0257561	60s ribosomal protein l5-b putative
CNC05370	-0.79921	1.03795e-05	0.00327674	0.995411	0.348067	0.0188963	0.00774606	0.976647	0.0480596	0.855437	0.078753	0.792422	0.140203	0.637864	transcription initiation factor tfiid 111 kda subunit putative
CNC05390	1.80029	2.04422e-14	-0.542839	0.0473564	0.172067	0.348668	-0.363642	0.0751532	-0.0653436	0.804455	-0.244023	0.343029	-0.0810946	0.842273	LIV10; virulence related protein of unknown function
CNC05400	0.737747	0.0267799	-0.0189738	0.97888	-0.207425	0.543591	0.0591024	0.889909	-0.165248	0.677532	0.13757	0.769611	-0.00368612	0.997095	hypothetical protein
CNC05410	0.715057	0.00724134	-0.301689	0.478541	-0.496111	0.0320143	-0.310501	0.260712	-0.428983	0.103758	-0.0507925	0.906785	0.0434152	0.933271	hypothetical protein
CNC05420	0.348399	0.139633	-0.247984	0.446878	-0.949974	6.98806e-11	-0.350814	0.0413861	-0.0466554	0.842867	-0.382665	0.070657	0.00856242	0.982535	Quinone oxidoreductase putative
CNC05430	0.656887	0.486481	-0.793089	1	-1.26269	0.173213	-1.33336	0.245162	-0.966067	0.367941	-0.549419	1	-0.604262	0.66063	expressed protein
CNC05440	0.872127	1.12717e-06	-1.09445	5.96017e-10	-1.89769	3.86649e-48	-1.44462	1.3275e-26	-0.82569	1.8469e-10	-1.16737	4.29174e-13	-0.923543	1.42789e-10	hypothetical protein
CNC05450	2.06015	5.24235e-07	0.487306	0.0469911	0.239507	0.0072203	0.580847	6.94808e-11	0.374472	0.000158743	0.00613551	0.9797	0.389054	0.00378936	oxidoreductase putative
CNC05460	0.173729	0.389796	-0.0499004	0.882224	0.655003	1.71627e-12	0.22604	0.0767154	0.105619	0.478759	0.179295	0.323457	0.301052	0.116877	3'-5' exoribonuclease putative
CNC05470	0.166693	0.304284	-0.0683532	0.805032	-0.0310386	0.806668	0.0158883	0.924545	-0.18706	0.120166	-0.14729	0.404992	-0.262275	0.0875539	conserved hypothetical protein
CNC05480	-1.67992	1.31459e-42	0.171637	0.419956	0.199666	0.0105915	0.454148	5.4541e-08	0.366415	0.000127011	0.274296	0.0565455	-0.00163079	0.997031	X15341 cytochrome C oxidase subunit putative
CNC05490	1.23343	2.02589e-12	-0.192905	0.458494	-0.400271	0.000786452	-0.268935	0.0614111	0.0256557	0.906771	-0.214881	0.259038	-0.327039	0.0615567	Pex3p putative
CNC05500	0.0366319	0.854962	-0.434228	0.022704	-0.493022	2.35466e-06	-0.50144	2.76601e-05	-0.459577	0.000266653	-0.481921	0.00077364	-0.56877	0.00015463	conserved hypothetical protein
CNC05510	0.181529	0.34953	0.0246892	0.948471	0.13852	0.332575	0.0957559	0.636836	-0.146011	0.403966	0.256317	0.237567	-0.00982245	0.979468	hypothetical protein
CNC05520	-0.18406	0.864212	1.11867	1	-0.00179114	0.998749	-0.0481217	0.968046	-0.362246	0.767944	0.0701516	1	0.432938	0.733745	expressed protein
CNC05530	-1.48013	7.41964e-28	-0.179685	0.46697	-0.108246	0.376842	-0.0978039	0.514928	-0.303771	0.0131531	0.482767	0.000373934	-0.249218	0.156944	cytoplasm protein putative
CNC05540	0.731826	0.0168916	0.640195	0.68137	0.0136651	0.966506	0.152903	0.886182	1.23592	0.1729	0.232119	0.530759	0.623394	0.391994	APH1; phosphate-repressible vacuolar acid phosphatase
CNC05550	-0.0259674	0.932622	-1.43067	3.11161e-06	-1.17827	3.23529e-07	-1.7026	2.19621e-11	-1.6167	4.79423e-10	-1.25036	4.34003e-07	-0.517864	0.0740833	hypothetical protein
CNC05560	-0.158869	0.474436	0.392916	0.115527	0.904914	2.8043e-13	0.625221	5.40161e-06	0.958181	2.25176e-13	0.459168	0.0113663	0.224497	0.322334	ribosomal large subunit biogenesis-related protein putative
CNC05570	0.052278	0.854247	-0.482874	0.169587	-0.12831	0.605727	-0.30645	0.213449	-0.331828	0.177322	-0.338664	0.212436	-0.227913	0.476768	clathrin-coated vesicle protein putative
CNC05580	-0.278743	0.088441	0.0850751	0.793157	0.483956	7.28075e-07	0.347674	0.00305288	0.396279	0.000566109	0.187985	0.339425	0.0772541	0.760784	translation release factor putative
CNC05590	0.471785	0.0110423	-0.180499	0.520461	-0.00778146	0.965934	0.0410101	0.833943	0.0238602	0.915169	0.0215823	0.943029	-0.0141104	0.96741	GRX3; thioredoxin putative
CNC05600	-0.0781766	0.851173	0.173578	0.796907	0.644148	0.0273031	0.401113	0.282155	0.818866	0.00490943	0.228099	0.626649	-0.130059	0.840175	hypothetical protein
CNC05610	-0.293844	0.172255	0.19709	0.580577	0.257475	0.146907	0.361011	0.0525832	0.421878	0.0204455	0.188133	0.486908	0.385215	0.143807	hypothetical protein
CNC05640	0.338048	0.125788	-0.153114	0.672049	-0.46433	0.00723452	-0.0746232	0.769089	-0.158899	0.48638	-0.185901	0.486237	0.351147	0.117779	expressed protein
CNC05650	-0.0544243	0.791245	0.0951319	0.747429	-0.052122	0.730219	0.114728	0.485169	-0.140783	0.3775	-0.0581675	0.817477	-0.0663256	0.825258	IWS1; conserved hypothetical protein
CNC05660	0.827002	1.07749e-09	0.287893	0.14014	0.0760759	0.409549	0.360252	2.97426e-05	0.140935	0.194314	0.125159	0.44801	0.072941	0.753177	farnesyl-diphosphate farnesyltransferase putative
CNC05670	-1.90882	2.29793e-29	0.0276949	0.957075	0.393947	0.0448449	0.221877	0.363389	0.26514	0.247974	0.105923	0.759924	-0.0587523	0.897985	X-Pro aminopeptidase putative
CNC05680	0.906651	0.0138644	0.0578762	0.931478	-0.101366	0.810978	-0.25043	0.538866	0.171808	0.670808	-0.617067	0.114061	-0.0384859	0.958276	expressed protein
CNC05690	-2.10547	4.98861e-05	1.48711	1.45583e-07	2.86988	6.80442e-99	2.1411	3.71411e-30	1.79677	8.22241e-22	1.3765	5.66588e-10	0.518429	0.0670758	CFO2; ferroxidase putative
CNC05700	-3.14886	1.72959e-14	1.47133	7.74846e-11	2.82421	8.8627e-177	2.11893	9.86008e-10	1.42259	2.8231e-19	1.46391	0.000194935	0.240723	0.3618	CFT2; iron permease
CNC05710	0.124941	0.726753	0.49715	0.198374	0.40509	0.0952938	0.49072	0.0570986	1.27356	5.20762e-10	0.50847	0.0701656	0.125526	0.801076	MipD putative
CNC05730	0.212143	0.166091	0.236133	0.233587	0.382534	1.73231e-06	0.508707	2.97794e-06	0.304678	0.00278964	0.210319	0.16162	-0.0426484	0.879828	conserved hypothetical protein
CNC05740	-0.35997	0.121209	-0.0666379	0.881101	0.0760217	0.764184	-0.00881668	0.976799	-0.118096	0.671975	0.00443197	0.9921	-0.135123	0.713187	Cell division control protein 23 putative
CNC05750	0.551547	0.0296787	-0.181374	0.711318	-0.612937	0.00857283	-0.55788	0.017737	-0.432752	0.0746128	-0.262912	0.478223	-0.151876	0.687619	expressed protein
CNC05760	-1.27006	0.0108141	0.924311	0.215512	-0.522689	0.499957	-0.199926	0.828288	-0.0162856	0.986925	2.30879	3.20593e-10	0.259339	0.811999	carboxypeptidase D putative
CNC05770	-1.38351	4.04956e-08	0.492748	0.254596	-0.458886	0.174959	0.648805	0.0545722	0.0147573	0.977165	0.536841	0.109078	-0.168257	0.814219	expressed protein
CNC05780	-1.07158	1.60695e-05	-0.100219	0.865336	0.0934978	0.786594	0.102986	0.795722	-0.0144726	0.976464	0.106884	0.820843	0.137856	0.780147	PLC2; phosphatidylinositol-specific phospholipase C
CNC05790	-1.1688	3.42315e-06	-0.0143726	0.985119	0.249165	0.452531	0.45992	0.144247	0.185958	0.628498	0.0334603	0.951972	0.0090621	0.990831	conserved hypothetical protein
CNC05800	-0.24348	0.216101	-0.0566094	0.878683	0.0481213	0.807746	-0.146261	0.46781	-0.0523416	0.823672	-0.1404	0.608886	-0.161842	0.571433	STE50; protein kinase regulator putative
CNC05810	-0.648667	0.0369599	0.403183	0.440265	1.04608	1.73944e-06	0.488257	0.0680141	0.899137	9.63375e-05	0.395749	0.238494	0.239265	0.561995	FAP1; shuttle craft like transcriptional regulator putative
CNC05820	-0.507908	0.0254808	0.0511891	0.922224	0.317453	0.124634	0.209652	0.428057	0.508881	0.0241904	0.173946	0.594411	0.169477	0.641788	tRNA-intron endonuclease putative
CNC05830	-0.831592	2.05577e-10	0.26935	0.0915606	0.340242	2.59797e-09	0.480306	1.47717e-11	0.386721	3.68756e-06	0.176565	0.232762	0.0525603	0.781646	voltage-dependent ion-selective channel putative
CNC05840	-0.409048	0.0390045	-0.272717	0.403627	0.0455964	0.838161	-0.293622	0.15574	-0.310181	0.13975	-0.0469828	0.890966	-0.163292	0.619821	expressed protein
CNC05850	-0.295191	0.132576	-0.0107492	0.981308	0.107352	0.543075	0.214408	0.249858	-0.160886	0.419259	0.078973	0.781534	-0.150572	0.594866	riboflavin kinase putative
CNC05860	0.330197	0.118387	-0.554704	0.00367962	-0.517854	1.01018e-05	-0.562097	1.79434e-05	-0.259278	0.0715921	-0.562629	0.000152293	-0.456562	0.00490522	metal resistance protein ycf1 putative
CNC05870	-0.833629	8.44037e-07	-0.0913481	0.812193	-0.449894	0.00279137	-0.375914	0.030523	-0.407994	0.0370595	-0.506588	0.0117481	-0.221001	0.358166	hypothetical protein
CNC05880	-0.793091	0.000599875	0.208332	0.64303	0.135443	0.633189	0.231762	0.43742	0.140501	0.667286	-0.152307	0.721618	-0.0479012	0.930984	hypothetical protein
CNC05890	-0.521268	0.00856324	0.188852	0.591812	0.124104	0.557698	0.0784582	0.767645	0.30591	0.11807	0.186437	0.483552	0.15137	0.637748	conserved hypothetical protein
CNC05900	-0.120145	0.574152	0.0104322	0.976974	0.190528	0.0926942	-0.00792788	0.966117	0.0989662	0.545454	-0.00960742	0.972238	-0.105166	0.667461	Sin3 protein putative
CNC05910	-0.907751	4.28418e-05	0.860813	0.00161879	1.32753	7.39499e-15	0.883616	6.48107e-06	1.51372	1.14287e-19	0.731099	0.000884088	0.53899	0.0285092	hypothetical protein
CNC05920	0.272184	0.140125	0.0513263	0.876516	0.338682	0.00138408	0.107846	0.507576	0.432134	0.000389619	0.102695	0.642689	0.0731613	0.778048	expressed protein
CNC05930	-0.533212	0.0350766	0.303351	0.449432	-0.0532572	0.869183	0.23969	0.412778	-0.0265085	0.94948	0.108025	0.79233	0.277079	0.418284	Peroxisomal sarcosine oxidase putative
CNC05940	-0.842331	6.41544e-08	0.308286	0.177905	0.0230702	0.890598	0.109321	0.517703	0.254114	0.0715921	0.159412	0.514086	0.0788276	0.792086	nuclear mRNA splicing via spliceosome-related protein putative
CNC05950	-2.52047	8.00722e-59	-0.29197	0.398781	-0.737584	3.0273e-05	-0.412378	0.0390535	-0.588057	0.0032977	-0.143136	0.624504	0.0714818	0.845977	phosphoribosyl-ATP diphosphatase putative
CNC05960	0.171033	0.472596	0.170398	0.625277	-0.687443	6.57294e-06	-0.386329	0.025994	-0.158874	0.433391	-0.234627	0.371586	-0.0889977	0.802276	conserved hypothetical protein
CNC05970	-0.522644	0.00282236	0.0211701	0.957542	0.0611912	0.697326	-0.0301315	0.885848	-0.175139	0.282093	-0.0619137	0.816209	-0.247327	0.212423	hypothetical protein
CNC05980	-1.15623	1.44373e-13	0.271382	0.233587	-0.0410474	0.734879	0.133007	0.281705	0.24501	0.0207877	0.0660272	0.753344	0.0240079	0.931667	nucleus protein putative
CNC05990	0.515758	0.000116045	0.203624	0.385422	-0.39688	1.01874e-07	0.199062	0.0567973	0.064438	0.57942	-0.00338726	0.98923	0.25372	0.0776459	COF1; actin filament severing putative
CNC06000	1.32052	3.41254e-08	-0.0280858	0.957038	-0.277835	0.160165	-0.163213	0.512449	-0.161211	0.53269	-0.175769	0.547746	-0.0972516	0.796752	actin cross-linking putative
CNC06010	1.56939	2.42366e-20	-0.106928	0.724073	-0.686549	6.70313e-10	-0.395713	0.00209	-0.366752	0.00766341	-0.244277	0.183773	-0.146691	0.51769	hypothetical protein
CNC06020	0.311685	0.0613214	-0.141288	0.628618	0.367376	0.000105506	0.111756	0.440508	0.144986	0.290337	0.120179	0.602419	0.236662	0.210487	hypothetical protein
CNC06030	-0.405483	0.0103223	0.305866	0.129104	0.259472	0.0112813	0.352665	0.00331635	0.401394	0.000584436	0.229115	0.163432	-0.012372	0.969505	RNA binding protein putative
CNC06060	-0.322643	0.161806	0.150414	0.703723	-0.413646	0.0352805	-0.153853	0.55216	-0.345874	0.132783	-0.0572547	0.882447	0.260506	0.33587	expressed protein
CNC06070	0.987654	5.1983e-05	-0.00851167	0.988238	0.314354	0.0881837	-0.147085	0.576896	0.0737075	0.797693	-0.0157453	0.969506	-0.119232	0.75849	conserved hypothetical protein
CNC06080	0.376535	0.0592143	0.174073	0.567991	0.22077	0.14996	0.263174	0.112882	0.246478	0.140203	0.164858	0.505903	0.10809	0.706586	nucleus protein putative
CNC06090	0.653404	0.065599	0.0732122	0.910145	0.666169	0.00818834	0.325497	0.330104	0.358455	0.277796	0.164919	0.727403	0.326205	0.423334	expressed protein
CNC06100	0.434668	0.00871813	0.533788	0.00111243	0.417592	4.31292e-13	0.718722	1.92507e-20	0.205203	0.0109354	0.541246	1.39635e-05	0.358182	0.0127961	ribosomal protein S19 putative
CNC06110	-0.547189	0.121111	1.31417	0.00132464	2.04427	5.4795e-20	1.50306	1.54503e-10	2.71924	3.10099e-46	1.04253	0.000166773	0.850523	0.00539327	rRNA primary transcript binding protein putative
CNC06120	-3.21227	2.40721e-23	-0.66534	0.435375	-1.13172	0.0407583	-0.891003	0.152133	-0.0526435	0.949362	1.90689	2.51861e-08	-0.420994	0.601622	hypothetical protein
CNC06140	-0.6328	0.000280675	-0.03323	0.933369	0.157642	0.329985	-0.0205949	0.934108	-0.0183932	0.945659	-0.161011	0.516239	0.0669431	0.843859	hypothetical protein
CNC06150	-1.28478	3.00379e-15	0.122031	0.724561	0.0582961	0.771142	0.272745	0.133403	0.28771	0.101648	0.00381121	0.991732	0.178035	0.491506	riboflavin synthase putative
CNC06160	-1.15417	7.99231e-06	0.736553	0.0377811	0.581137	0.0345	0.557137	0.0577106	1.17555	6.29703e-07	0.497201	0.173544	0.298208	0.490696	expressed protein
CNC06170	1.47022	0.0102885	-0.843998	0.213296	-0.20502	0.694358	-0.47169	0.410367	-0.266589	0.652191	-1.00608	0.0574626	-0.232966	0.760774	expressed protein
CNC06180	-6.87873	2.53722e-52	2.46192	1.93578e-30	0.822354	0.00130877	-0.371739	0.398548	0.82354	0.00298375	0.091681	0.8693	-0.798298	0.0557091	conserved hypothetical protein
CNC06190	-1.09991	3.1307e-09	-0.06893	0.875591	-0.0919385	0.701682	-0.154654	0.551299	0.13351	0.601129	-0.108238	0.751026	-0.244013	0.418048	hypothetical protein
CNC06200	0.769894	0.000117882	-0.0843091	0.823233	-0.848024	6.86762e-09	-0.101213	0.641119	-0.451768	0.00664569	-0.0609452	0.846156	-0.106514	0.745763	ERG28; putative ER membrane protein
CNC06210	2.00667	3.74258e-16	-0.471812	0.101084	-1.09396	2.97729e-09	-0.850943	1.84874e-05	-0.695834	0.000561563	-0.588342	0.00774122	-0.479231	0.0547697	conserved hypothetical protein
CNC06220	0.944851	0.000775554	-0.436905	0.251324	-0.537317	0.0236345	-0.274974	0.358004	-0.435057	0.112718	-0.720884	0.00779956	0.265618	0.429683	glycerate-and formate-dehydrogenase putative
CNC06240	-0.494451	0.00588988	-0.348975	0.17868	-0.31955	0.0541076	-0.308348	0.085484	-0.402179	0.0170521	-0.25355	0.241634	-0.287548	0.234821	negative regulation of gluconeogenesis-related protein putative
CNC06250	1.09486	2.51146e-07	-0.136291	0.716368	0.277535	0.0642689	-0.0792932	0.731614	0.249326	0.16596	-0.183216	0.455547	0.0498113	0.892334	conserved hypothetical protein
CNC06260	-1.75372	1.36011e-39	0.0636505	0.868306	-0.44417	0.00020161	-0.051627	0.76973	-0.297889	0.0279071	-0.024913	0.927688	-0.253351	0.19639	zinc-binding dehydrogenase putative
CNC06280	0.3257	0.0321491	0.0855487	0.783378	-0.508602	2.91803e-09	-0.0810246	0.595566	-0.0857253	0.514109	-0.111175	0.547746	-0.0819177	0.9058	CAM1; conserved hypothetical protein
CNC06290	-0.374845	0.122824	0.161424	0.685582	0.344411	0.0693327	0.195404	0.457456	0.169293	0.523348	0.193104	0.528781	-0.298988	0.348093	cytoplasm protein putative
CNC06300	0.0253087	0.90791	0.0972814	0.782057	-0.593083	7.26967e-07	-0.173543	0.2899	-0.2817	0.0582004	-0.128443	0.597759	-0.118869	0.629712	SNX4; lipid binding protein putative
CNC06310	-0.513151	0.00722491	-0.011495	0.978938	0.00423075	0.983341	0.355967	0.0198062	-0.0958946	0.657788	0.140525	0.558744	0.107508	0.706586	conserved hypothetical protein
CNC06320	-0.992863	3.92116e-06	-0.213138	0.658166	-0.162534	0.548844	-0.269188	0.36035	-0.330163	0.261806	-0.243781	0.490325	0.4518	0.106968	BET1 protein putative
CNC06330	-0.332885	0.223267	-0.346315	0.347763	0.117022	0.632148	-0.254543	0.335406	-0.470619	0.0669734	-0.295782	0.313315	-0.0393706	0.940309	GAT201; GATA family transcription factor
CNC06340	0.68851	0.00508244	0.205246	0.561918	-0.106389	0.653403	-0.0226634	0.940863	0.228017	0.299211	0.00858057	0.98151	0.155095	0.631083	conserved hypothetical protein
CNC06350	0.640811	3.25846e-05	0.199157	0.378143	-0.213109	0.0473027	0.0814117	0.584742	0.055734	0.730523	-0.0125155	0.962148	-0.0563981	0.839273	RNA splicing factor PRP9 putative
CNC06360	0.212968	0.149758	0.108486	0.668076	-0.344279	1.25485e-05	0.127409	0.235572	0.0579962	0.663564	0.0614132	0.764661	0.0672671	0.774927	FAL1; conserved hypothetical protein
CNC06370	-0.530817	0.000583434	0.0350209	0.914976	0.202317	0.0889422	0.175096	0.226232	0.0609293	0.736904	0.0743578	0.774265	-0.111927	0.645578	WD-repeat protein putative
CNC06380	-0.195047	0.570095	0.398753	0.333671	0.0766412	0.825908	0.264984	0.414766	0.17124	0.634217	0.0412645	0.937334	-0.0796949	0.896339	S-adenosylmethionine-dependent methyltransferase putative
CNC06390	-1.11736	3.74619e-05	-0.503435	0.354058	-0.226848	0.54036	-0.285232	0.483357	-0.28407	0.48617	-0.287507	0.56087	-0.217939	0.687063	conserved hypothetical protein
CNC06400	-0.807188	6.05247e-07	0.131122	0.670517	0.536985	4.35626e-06	0.555263	1.47551e-05	0.421195	0.00165941	0.295754	0.144672	0.290612	0.133894	histidine-tRNA ligase putative
CNC06410	-1.16395	2.96273e-11	0.0319516	0.944314	0.275574	0.124522	0.186552	0.407825	-0.2277	0.319525	0.122565	0.710301	-0.149159	0.649049	Golgi to vacuole transport-related protein putative
CNC06420	-0.841202	1.17244e-06	1.97711	2.55468e-26	1.72811	1.72732e-60	1.96012	5.28149e-13	1.39896	1.72797e-30	1.47851	2.61225e-16	0.574065	0.00060607	conserved hypothetical protein
CNC06430	-1.10271	1.00097e-07	0.617637	0.0306414	0.637156	0.000984207	0.324784	0.246323	-0.160213	0.612847	0.377267	0.174522	-0.0106802	0.984505	dehydrogenase putative
CNC06440	2.19982	2.23378e-48	-0.0439293	0.870319	-0.521477	3.67721e-12	-0.203264	0.0282842	-0.0690597	0.594256	-0.296689	0.0217723	-0.179253	0.258231	inositol-3-phosphate synthase putative
CNC06450	2.38008	1.35169e-14	0.166249	0.713487	-1.22909	1.23336e-07	-0.971286	0.000261405	-0.669761	0.00988581	-0.231114	0.48502	-1.10639	1.18065e-05	ER to Golgi transport-related protein putative
CNC06460	-0.379184	0.0149837	-0.117136	0.66785	0.395772	3.43998e-05	0.0990558	0.514168	0.133602	0.366328	-0.0116012	0.9668	0.0740525	0.783537	VAD1; virulence associated ATP-dependent mRNA helicase
CNC06470	1.09167	3.2609e-09	-0.495711	0.0208108	-0.425831	0.00184109	-0.479079	0.00129962	-0.369012	0.014758	-0.479037	0.00445233	-0.243146	0.246019	nonmuscle myosin heavy chain b putative
CNC06480	-0.622599	1.86947e-05	0.084728	0.77919	0.041081	0.770405	0.0390638	0.825519	0.372505	0.00163338	-0.00835386	0.974465	0.18257	0.318603	hypothetical protein
CNC06490	-1.05986	1.8357e-08	-0.574519	0.0153226	-0.0504828	0.788228	-0.311022	0.0700349	-0.345952	0.0472074	-0.355299	0.0780201	-0.0615105	0.86607	Rho GTPase activator putative
CNC06500	-0.0790081	0.777768	-0.305669	0.400478	0.391635	0.0235564	-0.0125865	0.965818	-0.162887	0.526629	-0.215731	0.477727	0.190166	0.562448	conserved hypothetical protein
CNC06510	0.912394	0.00431072	-0.311852	0.509367	0.215471	0.444227	0.0407203	0.922228	-0.167509	0.650092	0.0464413	0.929645	0.252853	0.51769	ATP-dependent DNA helicase pcra putative
CNC06520	1.48578	7.42921e-23	-0.386872	0.032239	-0.201514	0.0444083	-0.298696	0.00685743	-0.241826	0.0607707	-0.661605	1.17108e-05	-0.383662	0.00660874	MGA2; transcription factor
CNC06530	-0.183293	0.380762	0.391954	0.131337	0.255581	0.104106	0.330472	0.0399961	0.181419	0.346178	0.0252589	0.938183	0.272044	0.262329	conserved hypothetical protein
CNC06540	1.04324	8.32951e-10	-0.0916242	0.789792	-0.408933	0.000607881	0.00541586	0.977979	0.190096	0.215235	-0.235611	0.201809	-0.0735077	0.805277	conserved hypothetical protein
CNC06550	5.61597	2.42652e-227	-0.731977	6.08061e-07	-2.14477	3.6723e-56	-1.01077	1.28047e-41	-0.801378	0.000389922	-1.2115	3.40087e-34	-1.19814	4.09451e-23	expressed protein
CNC06560	0.186535	0.36329	-0.0286741	0.938824	0.490049	1.63901e-05	0.200685	0.144057	-0.0698949	0.711915	0.18712	0.37571	-0.0545311	0.857586	conserved hypothetical protein
CNC06570	0.488218	0.025455	-0.461598	0.0927088	-0.885554	2.40357e-07	-0.858038	4.15132e-06	-0.849283	1.00861e-05	-0.553865	0.0110302	-0.293155	0.240668	hypothetical protein
CNC06590	-0.191602	0.199574	-0.214058	0.297219	-0.176149	0.0424234	0.0101195	0.945102	-0.366394	0.000190662	-0.151641	0.375743	-0.268277	0.0503733	HOG1; mitogen-activated protein kinase putative
CNC06600	-1.24932	2.50886e-16	0.1058	0.761305	0.428594	0.000632756	0.259585	0.0959164	0.0297873	0.907213	0.267577	0.179183	-0.0447425	0.89786	phenylalanyl-tRNA synthetase putative
CNC06610	-0.150117	0.657594	-0.743541	0.0676839	-0.733595	0.00967516	-0.668169	0.0512755	-0.779077	0.0134595	-0.390141	0.294791	-0.572402	0.102739	hypothetical protein
CNC06620	0.892302	0.00772189	-0.138748	0.817967	0.0604825	0.864569	0.0449812	0.920564	0.455318	0.108467	-0.107403	0.823684	0.338622	0.355982	protein-arginine N-methyltransferase putative
CNC06630	-0.478476	0.0336188	0.155951	0.703576	-0.55206	0.0101898	-0.129346	0.657915	-0.371591	0.135999	0.204316	0.490649	-0.210696	0.544615	conserved hypothetical protein
CNC06640	0.673585	0.000585008	0.0168219	0.969866	0.314477	0.0244932	0.247619	0.147693	0.422062	0.00496523	0.0728804	0.821794	0.183941	0.445868	conserved hypothetical protein
CNC06650	-1.59669	1.51846e-18	0.317481	0.302703	0.0633188	0.79024	0.415405	0.0333582	0.157289	0.556325	0.352038	0.125673	0.122989	0.727288	conserved hypothetical protein
CNC06660	0.427501	0.00435585	-0.0171421	0.963326	-0.679056	1.81771e-13	-0.133549	0.304129	-0.340179	0.00209349	-0.130217	0.495489	-0.0352595	0.905288	conserved hypothetical protein
CNC06670	0.15108	0.717282	0.60768	0.136957	0.596945	0.030028	0.34169	0.342027	1.43157	8.77476e-10	0.239984	0.593706	0.388978	0.340484	xylitol dehydrogenase putative
CNC06680	1.40447	2.57109e-08	-0.415635	0.186667	-0.80346	2.7774e-05	-0.379132	0.0778815	-0.589123	0.00469954	-0.373521	0.154568	0.00993086	0.982535	expressed protein
CNC06690	6.75634	0	0.0492216	0.863824	0.0797249	0.327118	0.279066	0.00660444	0.000828171	0.995547	0.237827	0.111909	0.309199	0.00585706	conserved hypothetical protein
CNC06710	-0.00626605	0.979085	0.138774	0.682254	0.331372	0.0157589	0.302472	0.0538401	0.214295	0.214144	0.145475	0.538692	0.0892959	0.780414	conserved hypothetical protein
CNC06720	0.250288	0.398565	-0.0855909	0.870319	0.202072	0.426541	0.199908	0.494661	0.282133	0.312472	-0.0351259	0.939108	0.0346997	0.950039	expressed protein
CNC06730	-0.210854	0.401535	0.168233	0.615749	0.543044	7.98867e-05	0.216913	0.262014	0.0679112	0.791858	0.0844361	0.781881	0.0866238	0.805277	conserved hypothetical protein
CNC06740	0.484732	0.0658942	-0.130082	0.789905	-0.260486	0.278992	-0.0647509	0.847997	-0.181726	0.557122	-0.0287087	0.947322	-0.0516969	0.917456	CGI121; hypothetical protein
CNC06750	-0.292853	0.571854	0.194294	0.812392	-0.41506	0.412863	-0.6162	0.267983	-0.262462	0.669812	-0.04242	0.956258	-0.737876	0.23483	conserved hypothetical protein
CNC06760	-0.177822	0.54901	0.0795837	0.874265	0.171594	0.519908	0.227347	0.42397	0.117712	0.726008	0.257851	0.437287	0.306147	0.33314	hypothetical protein
CNC06770	1.36258	0.0700638	0.415765	1	0.202417	0.778062	0.252692	0.757542	0.46983	0.496788	0.0768269	0.943695	-0.366395	0.731485	mitochondrion protein putative
CNC06780	-0.0032646	0.988261	-0.174607	0.530932	-0.062492	0.705671	0.0203882	0.924442	-0.0678633	0.727807	0.0413469	0.88165	-0.0146194	0.96741	major facilitator protein putative
CNC06790	-0.754264	0.00506863	0.425781	0.255081	-0.525791	0.039634	0.0472232	0.901785	-0.206005	0.528583	0.113357	0.812154	0.293451	0.38186	conserved hypothetical protein
CNC06800	2.56794	9.92922e-07	-0.501326	0.478541	-1.64526	0.00016185	-1.64433	0.000328806	-0.130446	0.836031	-0.800259	0.090087	0.919753	0.00521218	taurine dioxygenase putative
CNC06810	1.80117	6.05453e-06	-0.284133	0.605287	-0.825955	0.00762726	-0.388563	0.286814	-0.42272	0.312675	-0.176667	0.71016	-0.165324	0.761336	transporter putative
CNC06820	1.30004	1.66959e-10	-0.480466	0.198374	0.0619369	0.784704	-0.345362	0.0509693	-0.171618	0.419224	-0.533904	0.00463642	0.629523	0.000114945	Arylsulfatase precursor putative
CNC06830	2.22245	5.30857e-17	-0.236859	0.624583	-0.73561	0.000338604	-0.657077	0.00245063	-0.317154	0.273726	-0.687432	0.00305791	0.412463	0.0947906	multidrug resistance protein fnx1 putative
CNC06840	-1.07024	7.90269e-07	0.42154	0.231753	0.850866	1.33817e-05	0.629838	0.00363172	0.776401	0.000225056	0.387908	0.201809	0.157727	0.702389	phosphoprotein phosphatase putative
CNC06850	-1.65901	7.85995e-20	0.726052	0.00192633	0.81122	5.1655e-08	0.845587	2.28999e-06	0.224115	0.353748	0.327139	0.193126	0.783819	1.7222e-05	conserved hypothetical protein
CNC06860	0.0491633	0.969362	-1.41167	1	-0.609889	0.648815	-1.01009	1	-0.573856	1	-1.11616	1	-0.733117	1	hypothetical protein
CNC06870	1.93591	0.0134527	-0.606024	1	-1.01665	0.141609	-1.24966	0.118681	-0.500485	0.556205	-0.665591	0.453275	-0.337474	0.754546	hypothetical protein
CNC06880	-1.11092	7.95143e-19	0.244052	0.246201	-0.301994	9.14589e-05	0.212681	0.0231446	0.0944139	0.396517	0.0632645	0.766253	0.200782	0.183952	expressed protein
CNC06890	-0.105722	0.617684	0.0565071	0.882224	-0.24018	0.110525	0.168836	0.332965	-0.0401698	0.864377	0.0920523	0.722229	0.0251031	0.94988	hypothetical protein
CNC06900	2.55374	7.89357e-20	-0.639304	0.0284812	-0.606643	0.00200066	-0.655291	0.00225854	-0.307217	0.195571	-0.519121	0.03135	-0.0570774	0.897897	expressed protein
CNC06910	-1.58103	0.000423662	0.379103	1	-0.459573	0.545269	-0.279052	0.752921	-0.0522846	0.961325	-0.217574	0.835069	0.286948	0.778157	unspecified product
CNC06920	-0.927433	0.434028	2.00434	1	0.851403	0.489617	1.07155	0.414766	1.50994	0.159333	1.46885	1	1.22183	1	CAS9; maltose O-acetyltransferase
CNC06940	0.100717	0.558647	0.363617	0.0182091	0.880508	2.08412e-50	0.843651	4.03136e-25	0.320772	2.35876e-05	0.463414	8.73302e-05	0.303237	0.011922	structural constituent of ribosome putative
CNC06950	-0.408156	0.0853408	0.532239	0.0554495	0.811287	5.6562e-07	0.519236	0.00774063	0.344002	0.122061	0.332893	0.208257	0.422421	0.0782603	D-lactate dehydrogenase (cytochrome) oxidoreductase protein putative
CNC06960	-0.524277	0.00757713	0.011731	0.981308	0.241085	0.157484	-0.161486	0.485169	0.0241222	0.93567	0.0726042	0.823115	0.151213	0.648212	hypothetical protein
CNC06970	0.0239184	0.91869	0.0686978	0.843851	0.307254	0.0199825	0.0967804	0.623568	0.0985741	0.622431	0.0129415	0.96696	-0.00713413	0.985881	mitochondrial carrier protein putative
CNC06980	-0.653061	0.0140583	-0.397344	0.427952	0.385013	0.140592	0.0457293	0.921101	-0.730419	0.0246778	-0.118775	0.801594	-0.211472	0.655543	expressed protein
CNC06990	0.203512	0.17259	0.318028	0.0416129	0.711905	1.72151e-34	0.806095	6.60786e-25	0.29405	0.000130385	0.514587	2.14542e-06	0.191044	0.192785	conserved hypothetical protein
CNC07000	-0.652049	0.00971038	0.388738	0.365301	0.202624	0.481723	0.406032	0.139843	0.159538	0.640984	0.352866	0.299514	0.210265	0.613612	conserved hypothetical protein
CNC07010	-1.14058	1.48422e-07	0.133328	0.789905	0.586282	0.00307537	0.478143	0.0417701	0.0425524	0.914038	0.37179	0.2006	0.318831	0.306833	monooxygenase putative
CNC07020	-0.122556	0.485368	-0.461472	0.0315084	-0.286496	0.00528237	-0.246029	0.045052	-0.318263	0.00735203	-0.271136	0.115176	-0.228955	0.215043	hypothetical protein
CNC07030	0.450697	0.0227715	-0.0193137	0.964122	0.410813	0.00133679	-0.0540177	0.805972	0.182241	0.322793	-0.0224693	0.943695	0.220113	0.400593	hypothetical protein
CNC07040	0.328101	0.0278604	0.10367	0.672255	0.2219	0.00573306	0.346025	0.000173271	0.158835	0.130888	0.148147	0.358501	0.0158893	0.954768	SMT1; sphingolipid C9-methyltransferase
CNC07050	3.24804	1.8401e-54	-0.633784	0.00011906	-0.365562	0.000147492	-0.435269	6.28226e-05	-0.477918	1.10931e-05	-0.367498	0.00918025	-0.830097	3.63668e-09	hypothetical protein
CNC07070	1.52586	4.16362e-16	-0.303426	0.231404	-0.161348	0.278486	-0.289983	0.0772202	-0.0347483	0.879381	-0.348638	0.0587011	0.018689	0.9611	endoplasmic reticulum protein putative
CNC07080	-0.926673	1.04996e-06	0.331823	0.328167	0.52825	0.00120172	0.46014	0.0160346	0.493565	0.0126633	0.252095	0.345399	0.0888435	0.817314	hypothetical protein
CNC07090	-0.93503	2.55074e-11	0.139774	0.629142	0.278722	0.00602169	0.407442	0.000127587	0.127438	0.430105	0.0697532	0.757572	0.0869192	0.70738	conserved hypothetical protein
CNC07100	1.12708	3.41372e-07	-0.570027	0.0400044	-1.91717	1.83302e-23	-1.22016	2.52075e-10	-1.25286	1.36721e-10	-0.983961	1.18e-06	-0.571219	0.0121017	expressed protein
CNC07110	-0.0854151	0.725558	0.00954275	0.983994	0.45726	0.00115759	0.106319	0.633569	0.115763	0.603821	-0.0267366	0.937759	-0.277673	0.251105	CDP-diacylglycerol-serine O-phosphatidyltransferase putative
CNC07120	1.02102	1.27334e-05	-0.167014	0.668834	0.0540691	0.825579	-0.0364546	0.904458	0.0578726	0.840697	-0.0521539	0.887419	0.262291	0.309774	protein regulator of cytokinesis 1 putative
CNC07130	0.5614	0.0154769	0.0772773	0.85196	-0.0530258	0.831762	-0.0551722	0.850892	-0.0640592	0.830013	0.0314172	0.938301	0.105866	0.765755	vacuolar membrane protein putative
CNC07140	-0.331596	0.095445	-0.323005	0.366246	-0.148327	0.430225	-0.217032	0.294848	-0.160849	0.453606	-0.21145	0.394298	-0.00924013	0.982535	expressed protein
CNC07150	1.88104	1.2028e-07	0.236305	0.583111	0.59699	0.00326566	0.394737	0.121773	0.117888	0.726831	0.142922	0.715159	0.27617	0.446728	5' flap endonuclease putative
CNC07160	-6.27349	0	-0.0117735	0.980235	0.860417	6.85908e-17	0.24205	0.113715	0.689616	1.72473e-07	-0.0140261	0.967235	0.6623	0.000574078	FHB1; Flavohemoglobin
CNC07170	0.945251	0.00114361	-0.122759	0.81651	-0.44521	0.0768478	-0.27905	0.35825	-0.293483	0.383665	-0.0341196	0.943695	0.132511	0.765259	hypothetical protein
CNC07180	0.0256601	0.906951	-0.380156	0.122829	0.451975	3.43746e-05	-0.0131035	0.951157	-0.164089	0.366885	-0.0837414	0.765964	-0.100031	0.760774	retrograde transport endosome to Golgi-related protein putative
CND00010	0.629024	0.000233425	-1.05176	2.55367e-09	-1.24259	1.08643e-38	-0.332026	0.00398845	0.316333	0.0028118	-0.513877	0.000415276	0.852823	0.00796717	hypothetical protein
CND00030	2.85467	5.1596e-10	-0.183621	0.783189	-1.31233	0.00011269	-0.492635	0.199421	-0.496819	0.19522	-0.276738	0.585671	0.121279	0.840263	CAS92; putative O-acetyltransferase
CND00040	-0.984904	2.04068e-07	-0.428784	0.0997811	-0.389782	0.0136964	-0.258319	0.176237	0.0257028	0.925596	-0.46593	0.01885	-0.0949221	0.765518	transketolase putative
CND00070	-0.544001	0.136744	-0.419055	0.518379	0.236776	0.590109	0.0643833	0.907456	-0.0606029	0.920134	-0.0548404	0.936653	-0.242404	0.718631	ITR3A; myo-inositol transporter putative
CND00090	-0.252825	0.341561	-0.104492	0.815417	0.660805	1.96456e-06	0.1631	0.451008	0.569146	0.000429788	0.0674573	0.853444	0.199091	0.487742	PDR5; ATP-binding cassette transporter
CND00100	-0.317833	0.453976	-0.939535	0.122456	-0.430345	0.347991	-0.598425	0.229649	-0.318857	0.551306	0.0732893	0.915798	0.284445	0.640515	CLR3; conserved hypothetical protein
CND00110	-0.385548	0.0636202	-0.267731	0.427487	0.000426476	0.99875	-0.4292	0.0376906	-0.0211145	0.94946	-0.366582	0.144297	-0.071491	0.852435	ATP-dependent DNA helicase putative
CND00120	-0.544071	0.0195887	-0.196496	0.697052	-0.0810194	0.77798	-0.07066	0.925898	0.141974	0.634027	-0.0228116	0.958777	-0.323263	0.32246	expressed protein
CND00130	-0.462203	0.0852047	0.617626	0.103966	1.22859	2.11725e-12	1.06422	2.04865e-08	1.60338	1.21748e-19	0.552952	0.0391215	0.621173	0.0110869	tRNA (cytosine-5-)-methyltransferase putative
CND00140	-1.00957	3.58527e-06	-0.17009	0.717429	0.125397	0.640604	0.141667	0.640616	-0.0435923	0.91224	0.00805889	0.98471	0.0629584	0.897985	GTPase putative
CND00150	-4.00361	1.00302e-25	-1.846	2.06379e-15	-1.74045	4.93867e-20	-2.14564	5.67917e-32	-1.86166	3.23723e-25	-0.907415	3.03736e-07	-0.0632778	0.857475	FRE7; ferric-chelate reductase putative
CND00160	-0.276153	0.121622	0.171871	0.538712	0.178063	0.183814	0.312166	0.0284724	0.0349682	0.872398	0.0334291	0.906409	0.00369054	0.991871	adenylate kinase putative
CND00180	-2.82163	8.3642e-86	-0.0945844	0.719077	-0.0253078	0.844841	-0.0841194	0.550215	-0.289659	0.0104869	-0.0454995	0.855412	-0.256524	0.11848	glutamate dehydrogenase putative
CND00190	-0.0848533	0.699931	-0.212828	0.572628	0.611591	9.06582e-07	0.158651	0.39357	0.116352	0.553721	-0.0110656	0.975501	0.0695784	0.827415	conserved hypothetical protein
CND00200	0.0496251	0.8671	-0.498232	0.143193	-0.350223	0.124811	-0.562688	0.020631	-0.578361	0.0179402	-0.302996	0.362538	-0.174253	0.643671	ECM2201; Putative Zn2-Cys6 zinc-finger transcription factor
CND00210	0.192841	0.380721	-0.357319	0.199365	-0.233423	0.18137	-0.21828	0.282576	-0.447841	0.0166746	-0.287198	0.233276	-0.388079	0.0752114	exocyst complex component protein putative
CND00220	-0.480836	0.640055	0.811685	1	1.21598	0.113201	0.951481	0.322013	0.842193	0.417435	1.20056	1	0.928364	0.429683	hypothetical protein
CND00240	-0.384102	0.0578755	-0.120732	0.678072	0.51092	1.25441e-11	0.349443	0.000126726	0.500914	7.71701e-10	-0.045753	0.838071	0.206398	0.159672	SAH1; adenosylhomocysteinase putative
CND00250	2.42423	1.30455e-07	-0.124356	0.855384	-0.194722	0.624804	0.0333994	0.945427	0.452081	0.188865	0.00153206	0.999426	0.135445	0.823316	hypothetical protein
CND00260	0.73914	3.16209e-05	0.0887877	0.784687	-0.421546	0.00126443	0.012185	0.953749	-0.0477876	0.817916	-0.0056791	0.985361	0.101395	0.723074	CNB1; calcineurin subunit B
CND00280	1.02429	0.0784337	0.0538215	0.963326	0.656823	0.132899	0.242299	0.700423	0.355705	0.545728	0.319189	0.639903	0.0953331	0.925405	hypothetical protein
CND00290	0.895465	0.000145658	-0.243676	0.570063	0.267114	0.152911	0.0347485	0.909739	0.166035	0.495991	-0.110657	0.743459	0.274446	0.297763	expressed protein
CND00300	-0.745329	2.10995e-06	0.219668	0.494327	0.612231	2.30346e-10	0.606389	1.91446e-08	0.7011	6.67702e-09	0.41194	0.00501283	0.206075	0.262005	ATP-binding cassette (ABC) transporter putative
CND00310	-0.741081	0.00728774	0.266493	0.624784	0.179871	0.587261	0.265866	0.443618	0.199627	0.630485	0.0348248	0.950081	0.322994	0.452055	conserved hypothetical protein
CND00320	-0.24164	0.237165	0.0938069	0.817516	-0.440374	0.00865051	-0.160226	0.459478	0.0387609	0.882779	-0.0262358	0.941956	0.234647	0.345249	expressed protein
CND00340	0.24063	0.0854155	0.308358	0.143193	0.0638882	0.464973	0.318982	0.00010382	0.0889789	0.378977	0.17198	0.268008	0.264068	0.0687629	expressed protein
CND00350	2.89518	6.48957e-88	5.21377e-05	0.999736	0.0729442	0.443379	-0.018093	0.961789	-0.942622	2.54887e-21	0.214275	0.127577	0.881504	3.10327e-17	ZIP1; zinc ion transporter
CND00370	-0.544198	0.145574	0.542592	0.260883	0.854905	0.00141189	0.860473	0.00290352	0.00976188	0.985987	0.560215	0.140523	0.195968	0.74357	FZC34; transcription factor putative
CND00380	-1.05787	3.32096e-10	-1.19604	2.64391e-14	-2.16192	7.21188e-79	-1.57082	7.59918e-38	-1.67236	7.4986e-37	-1.13535	1.2909e-16	-0.739911	1.19219e-08	SKN1; putative glucosidase
CND00390	-0.722054	0.142739	0.0855996	0.938342	0.873908	0.0426119	0.146365	0.846805	0.234184	0.744836	1.50768	0.000103496	0.0626499	0.956349	multidrug efflux pump putative
CND00400	-0.943208	0.00377569	0.786805	0.099065	1.24492	4.30738e-07	0.71125	0.0239183	1.65195	2.64805e-11	0.554089	0.136196	0.628247	0.0815004	hypothetical protein
CND00410	-0.0242713	0.962391	-0.351689	0.661915	-0.100106	0.85185	-0.376462	0.485136	-0.0770275	0.910251	-0.260391	0.695562	-0.0248579	0.979155	hypothetical protein
CND00420	-0.0938742	0.751137	-0.0529799	0.921853	-0.106846	0.692981	0.026597	0.938339	-0.332164	0.230933	0.0207132	0.961528	-0.254674	0.477047	expressed protein
CND00430	0.384878	0.101802	0.06651	0.877273	-0.27648	0.161892	-0.0133082	0.963254	-0.219239	0.352867	-0.0484185	0.894251	0.0264282	0.955295	hypothetical protein
CND00440	1.21583	4.97132e-09	-0.217382	0.556475	0.0233402	0.912846	-0.146216	0.489081	0.0732471	0.75455	-0.156792	0.536608	0.149576	0.61231	aflatoxin efflux pump AFLT putative
CND00450	-0.169851	0.692798	0.189145	0.782311	-0.531449	0.198969	-0.355778	0.44711	-0.334367	0.477699	-0.0441463	0.947469	-0.619122	0.241886	MFS transporter putative
CND00460	-0.518015	0.00999175	0.396856	0.187311	0.830577	4.4941e-08	0.378658	0.0413976	1.09764	8.4762e-12	0.329398	0.142833	0.181713	0.54592	nucleolus protein putative
CND00470	-0.329923	0.200898	-0.38026	0.338278	-0.368735	0.134019	-0.606235	0.0218415	-0.333647	0.240421	-0.078441	0.855412	0.233581	0.50821	expressed protein
CND00480	2.63022	1.46501e-48	-0.556578	0.00334248	-0.303079	0.0084193	-0.186316	0.190654	-0.584461	2.8144e-06	-0.444491	0.0116334	-0.675845	1.74796e-06	protein phosphatase inhibitor putative
CND00490	5.71446	2.25002e-244	-0.60793	0.000100688	-0.843865	6.32348e-38	-0.723085	1.60276e-20	-0.756171	3.35183e-22	-0.791622	4.84609e-14	-1.13155	1.40189e-25	hypothetical protein
CND00500	-0.148933	0.725558	0.0546024	0.944682	-0.172688	0.690949	-0.298692	0.52315	-0.199539	0.702035	-0.412288	0.404954	-0.659604	0.17021	conserved hypothetical protein
CND00510	0.582093	0.19229	-0.142929	0.85196	0.15942	0.721724	0.0516603	0.92671	-0.691455	0.12724	-0.0070747	0.9921	-0.0353814	0.96741	amino acid transporter putative
CND00530	3.90124	2.5885e-140	-0.189379	0.443659	0.0219116	0.929026	0.0117307	0.927533	-0.462064	0.219298	0.111089	0.500107	0.227379	0.15755	DUR3; urea transporter putative
CND00550	0.0403991	0.835832	-0.477529	0.0728767	-0.075479	0.589431	-0.259098	0.0321023	-0.0295545	0.873232	-0.310848	0.0655803	-0.201818	0.263337	KRE6; putative beta-glucan synthase
CND00560	3.17454	2.05742e-29	-0.94413	0.00025253	-2.11052	2.14658e-25	-1.32875	8.33085e-11	-1.0835	2.14083e-07	-0.903452	1.64919e-05	-1.57262	4.0732e-14	hypothetical protein
CND00570	-0.601369	0.00130567	-0.0451331	0.918271	0.218319	0.202369	0.0600507	0.820687	-0.105014	0.667856	-0.0482721	0.885735	0.0253063	0.953979	transcription factor putative
CND00580	-1.27033	4.6214e-13	-0.159614	0.681451	-0.245872	0.232801	-0.334215	0.125236	-0.255106	0.314302	-0.25138	0.392542	-0.06266	0.878651	alkylbase DNA N-glycosylase putative
CND00600	0.125865	0.730045	0.465921	0.235372	0.138113	0.672348	0.326206	0.300537	0.388354	0.20041	0.300772	0.453275	-0.0421956	0.949794	carboxypeptidase D putative
CND00610	0.833619	1.36455e-05	0.333659	0.260989	-0.0499973	0.810788	0.213933	0.218615	0.504009	0.000387535	0.167354	0.472101	0.228169	0.287981	protein-binding protein putative
CND00620	-0.543732	0.0130303	0.164635	0.681789	0.0500503	0.84998	0.375651	0.0767154	0.372707	0.0834368	-0.0265792	0.947438	-0.0464582	0.921451	glutathione transferase putative
CND00630	-1.03116	0.000211722	0.306084	0.596066	0.630016	0.0230862	0.410048	0.233832	0.640979	0.0381012	0.301999	0.501514	-0.233718	0.670633	expressed protein
CND00640	2.09775	4.8848e-24	0.0655629	0.851487	0.0644806	0.721926	-0.034751	0.881048	0.163424	0.36138	-0.0405265	0.894251	-0.383178	0.07978	membrane protein putative
CND00650	3.69411	1.19138e-142	-0.502684	0.00159574	-2.80103	0	-1.17534	6.6078e-55	-0.924897	2.42716e-26	-0.61091	3.23785e-06	-0.917681	3.09624e-15	ISP7; Identified spore protein 7
CND00660	-0.832681	4.90808e-06	0.155808	0.653309	0.451254	0.00225523	0.391986	0.0223287	0.457105	0.00893361	0.412152	0.0414471	0.192373	0.488062	glycolipid mannosyltransferase putative
CND00670	1.7293	2.76213e-13	-0.129447	0.735298	-0.241127	0.22525	-0.228541	0.335406	-0.243792	0.261674	0.0100149	0.976813	0.0827461	0.817314	guanyl nucleotide binding protein putative
CND00680	1.05464	3.273e-07	-0.512954	0.0515676	0.105574	0.561279	-0.298518	0.133572	-0.187014	0.383678	-0.226047	0.340557	-0.262259	0.348902	peptidase putative
CND00690	-2.04293	9.895e-43	-0.325841	0.272191	-0.391901	0.0198651	-0.144085	0.512683	-0.0437473	0.879006	-0.350701	0.151919	-0.0240582	0.955198	expressed protein
CND00700	0.339961	0.0243878	0.478418	0.00396128	1.05604	1.77522e-47	0.819229	1.28268e-20	0.856878	2.3422e-21	0.579963	8.7237e-07	0.712348	1.77747e-08	argininosuccinate synthase putative
CND00710	0.622836	0.00910239	-0.0585471	0.895509	-0.283259	0.169676	0.0152574	0.958997	-0.0625816	0.835451	-0.0395586	0.922198	0.119131	0.740738	protein transporter putative
CND00720	-0.852883	3.23651e-06	0.131133	0.716219	0.0194146	0.932562	-0.0430759	0.869063	0.240349	0.205285	-0.0980025	0.75538	0.27613	0.243358	conserved protein
CND00730	-1.81277	1.41659e-19	0.340755	0.395959	0.333781	0.193353	0.23527	0.449477	0.310599	0.326205	0.212166	0.560486	-0.102937	0.842273	hypothetical protein
CND00740	0.539274	0.0022277	0.79436	8.19714e-07	0.486247	3.36271e-06	0.717241	9.74555e-11	0.571149	2.75921e-05	0.499949	0.000475698	0.19422	0.320929	DAL1; allantoinase putative
CND00750	-0.11817	0.479888	0.0689863	0.796017	0.571555	2.48803e-15	0.414023	3.49886e-06	-0.022943	0.888498	0.24993	0.070657	0.00328204	0.990831	conserved hypothetical protein
CND00760	0.405041	0.120348	-0.541619	0.101794	-0.699593	0.00180553	-0.686008	0.00771001	-0.648875	0.00812404	-0.782108	0.00168941	-0.241338	0.481483	lipid particle protein putative
CND00770	1.71957	9.26199e-11	-0.666737	0.0277973	-0.548742	0.00907335	-0.61945	0.0162065	-0.395297	0.101546	-0.490539	0.0532553	-0.337166	0.246019	expressed protein
CND00780	-1.93436	4.59553e-21	-0.183246	0.744247	-0.346416	0.227983	-0.320391	0.383933	-0.321573	0.333047	-0.14609	0.745649	-0.0979153	0.85331	expressed protein
CND00790	2.00475	4.41889e-14	-0.520447	0.095651	-1.45891	5.42113e-13	-0.951322	1.45628e-05	-0.601702	0.00497527	-0.46316	0.0572951	-0.943596	1.71683e-05	glucan 13-beta-glucosidase putative
CND00800	-0.0863799	0.690139	-0.0723281	0.839192	0.500358	0.000241614	0.215659	0.221928	0.304991	0.0515571	-0.0473285	0.876242	0.0993393	0.725908	RRP44; exosome complex exonuclease
CND00810	-0.339084	0.629994	-0.22906	1	-1.01587	0.167833	-1.10349	0.203971	-0.530461	0.547587	-0.456663	0.639215	0.376014	0.705073	#N/A
CND00820	-2.63803	1	3.4217	1	0	1	0	1	3.43101	1	0	1	0	1	#N/A
CND00850	-0.858173	0.0338003	-0.783399	0.289455	-0.841468	0.104324	-1.01819	0.0661137	-0.923071	0.0995347	-1.0623	0.0614651	-0.104415	0.913449	#N/A
CND00870	0	1	0	1	1.21314	1	0	1	5.32231	1	1.28341	1	3.50545	1	hypothetical protein
CND00900	-0.953485	1.87994e-08	-0.132122	0.661915	0.0677101	0.645687	-0.0192139	0.92638	-0.0479172	0.812877	-0.0623585	0.807351	-0.00850623	0.981132	pre-mRNA splicing factor putative
CND00910	-0.248135	0.172939	0.0857557	0.803714	-0.299651	0.0290582	-0.00811181	0.968236	-0.00166703	0.994519	-0.0554206	0.839588	-0.00210454	0.997279	expressed protein
CND00920	-0.248135	0.172939	0.0857557	0.803714	-0.299651	0.0290582	-0.00811181	0.968236	-0.00166703	0.994519	-0.0554206	0.839588	-0.00210454	0.997279	mitochondrion protein putative
CND00940	-0.505958	0.000144128	0.300471	0.0709786	0.670959	2.56549e-25	0.624874	3.81375e-16	0.468348	1.58616e-09	0.20732	0.194868	0.203688	0.1864	conserved hypothetical protein
CND00950	0.669005	0.000167413	-0.265256	0.28766	-0.382622	0.00261078	-0.177347	0.296567	-0.17916	0.266802	-0.33344	0.0587639	-0.0865974	0.749088	Aromatic-L-amino-acid decarboxylase putative
CND00960	0.124577	0.598814	0.23959	0.448257	-0.19612	0.29573	0.100242	0.666008	0.133402	0.545983	0.0557031	0.878778	0.202869	0.473249	expressed protein
CND00970	-1.16173	0.000171272	0.211154	0.762362	0.580733	0.0800729	0.175332	0.726046	0.0552818	0.927791	0.152461	0.810239	-0.427308	0.48029	conserved hypothetical protein
CND00980	-0.290413	0.335477	-0.520453	0.249394	-0.646525	0.0223759	-0.205088	0.618707	-0.397917	0.241934	-0.310397	0.419269	0.0319038	0.9606	conserved hypothetical protein
CND00990	0.0547941	0.779803	-0.0763999	0.800638	0.159797	0.169303	0.197111	0.140464	0.22281	0.0856057	0.056477	0.833441	-0.13878	0.595491	phosphatidate cytidylyltransferase putative
CND01000	-0.174486	0.470903	0.385937	0.183457	0.425412	0.00944825	0.482583	0.00636942	0.639737	0.000414492	0.311584	0.17771	0.198679	0.519231	MON1; protein-vacuolar targeting protein putative
CND01010	-0.287729	0.0981042	0.130878	0.626733	-0.0303398	0.845768	0.183436	0.180504	0.300221	0.0197035	0.143585	0.489686	0.219149	0.267298	hypothetical protein
CND01020	0.443599	0.162956	0.0583537	0.920733	0.155228	0.611737	0.151896	0.669195	0.115661	0.757079	0.229133	0.538621	0.0459142	0.940309	hypothetical protein
CND01030	0.321725	0.816662	1.21477	1	-0.625976	0.68408	-0.443409	1	-0.162553	1	-0.0532324	1	0.363981	1	conserved hypothetical protein
CND01040	-0.651417	0.0070182	-0.0213114	0.973099	0.480697	0.0296501	0.245499	0.400492	-0.093312	0.800646	-0.0971509	0.823684	-0.095776	0.850935	hypothetical protein
CND01050	1.05214	3.15887e-15	0.182086	0.358424	0.180267	0.0238067	0.348176	8.19949e-05	0.371893	6.63248e-05	0.0998826	0.556504	0.125072	0.459989	carbamoyl-phosphate synthase (glutamine-hydrolyzing) putative
CND01060	-0.479895	0.00150473	-0.240029	0.280405	-0.16315	0.146412	-0.083747	0.585993	-0.298103	0.024784	-0.0772642	0.751026	-0.245587	0.212085	Golgi to vacuole transport-related protein putative
CND01070	-1.59152	5.62199e-32	0.121599	0.666014	0.339179	0.00102901	0.454862	1.64356e-05	0.368069	0.00163338	0.300369	0.0656739	0.0840581	0.727284	NADH dehydrogenase (ubiquinone) putative
CND01080	-6.97144	0	-2.4946	2.20648e-14	-1.77286	0.0751283	-2.93089	1.66302e-06	-2.58071	3.33068e-22	0.58178	0.0155225	0.542621	0.0178425	CTR4; Copper uptake transporter
[truncated: 3,877 more rows]
