# Supplementary material for: Regulatory basis for reproductive flexibility in a meningitis-causing fungal pathogen
Source: Nat Commun. 2022 Dec 24;13:7938. doi: 10.1038/s41467-022-35549-y (PMC9790007; doi:10.1038/s41467-022-35549-y)
Supplement: Supplementary file 7 — Supplementary Data 4 [file 41467_2022_35549_MOESM7_ESM.xlsx]

## Sheet: Sheet1
Supplementary Data 4. Gene age and RNA-seq data of genes in group 8
Shown are DESeq2 Wald Test results. 'padj' is the FDR-adjusted p-value.
Gene ID	Gene age	log2(12 hrs vs.0 h)	Padj	Annotation
CNA00370	1	2.4953	1.5563e-14	hexose transport-related protein putative
CNA00420	8	0.140456	0.704256	unknown
CNA00470	1	-0.524105	0.00572568	fructose-bisphosphatase putative
CNA00680	1	1.57318	3.08972e-25	vacuole protein putative
CNA00870	5	0.169841	0.631509	unknown
CNA01050	1	-1.29279	3.67949e-19	sorbitol dehydrogenase putative
CNA01090	7	0.371157	0.11469	unknown
CNA01150	1	3.9608	3.13952e-163	CRG1; regulator of G-protein signaling
CNA01460	1	-0.340628	0.0227626	unknown
CNA01590	1	0.847412	0.000834347	peroxisome assembly protein putative
CNA01650	4	2.03923	4.45986e-08	unknown
CNA02780	1	0.1982	0.246503	aminopeptidase putative
CNA02940	1	-0.971119	3.42636e-08	3-hydroxyisobutyryl-CoA hydrolase putative
CNA03170	1	-0.528928	0.000497165	unknown
CNA03790	1	0.695736	0.000492971	unknown
CNA03910	1	0.217727	0.449028	mitochondrion protein putative
CNA03960	1	-3.21851	5.5289e-148	glyoxal oxidase precursor putative
CNA04570	1	3.28073	1.11941e-80	unknown
CNA04590	1	0.00725657	0.975206	unknown
CNA04650	1	0.178388	0.227417	ACT1; actin
CNA04780	1	-0.420069	0.0230905	carnitine/acyl carnitine carrier putative
CNA04990	2	0.440618	0.00327947	unknown
CNA05070	1	1.40435	7.66847e-20	unknown
CNA05200	1	0.745102	0.00152516	carnitine acetyltransferase putative
CNA05260	1	-0.730435	0.00753488	unknown
CNA05390	1	0.46225	0.00202201	CCK1; casein kinase I putative
CNA05760	1	0.387672	0.0367062	lipid particle protein putative
CNA06190	1	-0.527948	0.0431384	URO3; unknown
CNA06330	8	2.32574	1.94265e-30	unknown
CNA06560	1	2.60538	3.3544e-52	URE7; urease accessory protein
CNA07050	1	-4.76756	1.46807e-42	unknown
CNA07070	1	1.47022	6.98527e-05	dityrosine transporter putative
CNA07130	1	-3.05045	1.13583e-27	succinate-semialdehyde dehydrogenase [NAD(P)+] putative
CNA07370	1	3.72718	6.46482e-49	sporulation-related protein putative
CNA07540	2	0.146898	0.374092	MP88; immunoreactive mannoprotein
CNA07610	1	1.42817	4.80759e-14	unknown
CNA07670	6	1.77312	7.54446e-17	HLH1; unknown
CNA07740	1	0.207015	0.187021	acetate--CoA ligase putative
CNA07770	1	1.22993	8.6344e-22	unknown
CNA08050	1	1.18078	2.08313e-05	glycerone kinase putative
CNA08070	1	-0.499757	0.0656624	SIP401; pathway-specific nitrogen regulator putative
CNA08090	1	0.575786	0.0030724	FZC38; unknown
CNA08130	1	2.40522	4.1017e-20	2-hydroxyacid dehydrogenase putative
CNA08260	1	0.856388	0.0412819	unknown
CNB00220	1	1.42491	2.26966e-20	fructosyl amino acid oxidase putative
CNB00230	1	4.09353	1.62581e-104	unknown
CNB00510	1	3.0081	3.33738e-40	unknown
CNB00520	5	2.04834	1.54547e-17	HLH3; unknown
CNB00970	5	2.75972	3.0957e-12	unknown
CNB01020	1	1.34129	1.14235e-05	mandelate racemase/muconate lactonizing enzyme putative
CNB01030	1	5.74811	9.31458e-242	STE6; putative pheromone transporter
CNB01250	1	0.829637	2.16598e-05	short-chain dehydrogenase putative
CNB01950	1	-0.265519	0.26372	hormone-sensitive lipase putative
CNB03020	1	2.82156	8.94211e-79	cAMP-dependent protein kinase putative
CNB03180	1	2.35595	4.94598e-30	unknown
CNB03440	1	-0.167629	0.333663	unknown
CNB04240	1	0.814749	1.55423e-09	cytoplasm protein putative
CNB05120	1	4.87812	2.13594e-190	unknown
CNB05670	3	3.7541	1.95731e-151	unknown
CNB05730	1	0.796582	0.0375101	unknown
CNB05750	1	-0.246648	0.354807	racemase putative
CNB05760	1	-0.26923	0.36329	glucose 1-dehydrogenase putative
CNC00050	1	0.545892	0.00212966	CHS8; putative chitin synthase
CNC00200	1	0.946543	0.00402186	unknown
CNC00420	1	0.624218	8.62702e-05	unknown
CNC00760	2	0.24787	0.161431	BLP4; pr4/barwin domain protein
CNC00800	1	0.324103	0.0980577	biotin-[acetyl-CoA-carboxylase] ligase putative
CNC00820	1	1.25171	7.2666e-13	unknown
CNC00840	3	-1.18014	2.17219e-09	unknown
CNC00860	NA	1.09586	3.24443e-05	unknown
CNC01050	1	5.92361	1.21889e-220	protein-S-isoprenylcysteine O-methyltransferase putative
CNC01150	1	-0.816862	1.93456e-06	unknown
CNC01240	1	-0.354904	0.387787	LIV8; infection related protein of unknown function
CNC01330	1	-0.631216	0.000873775	polyamine transport-related protein putative
CNC01640	1	-0.757838	0.120322	glicosidase putative
CNC01840	6	0.820152	5.24247e-06	unknown
CNC01850	1	0.363432	0.245478	MFS transporter putative
CNC03290	1	0.615307	0.0320572	tetracycline efflux protein putative
CNC03340	1	1.63352	4.96415e-25	TCO1; two-component-like sensor kinase
CNC03590	1	0.205128	0.566265	monooxygenase protein putative
CNC03600	1	-0.291965	0.297369	unknown
CNC03770	2	0.374031	0.0589606	unknown
CNC03860	1	0.0256195	0.92487	PXA2; peroxisomal ATP-binding cassette transporter
CNC03960	1	1.56837	6.4918e-19	PHO84; inorganic phosphate transporter putative
CNC04180	1	-2.60771	2.6089e-88	dihydroxyacetone kinase 1 putative
CNC04340	1	0.708333	6.99861e-08	SAV1; rab family GTPase
CNC04350	1	-1.14235	8.60561e-17	aminomethyltransferase mitochondrial precursor putative
CNC04810	1	-0.100879	0.677423	pantothenate kinase putative
CNC05010	1	-0.226315	0.40784	protein-glutamine gamma-glutamyltransferase putative
CNC05020	8	-1.29595	7.60109e-05	unknown
CNC05110	1	5.44682	2.2875e-51	unknown
CNC05640	1	0.338048	0.125788	unknown
CNC05680	7	0.906651	0.0138644	unknown
CNC06210	1	2.00667	3.74258e-16	unknown
CNC06220	1	0.944851	0.000775554	glycerate-and formate-dehydrogenase putative
CNC06370	1	-0.530817	0.000583434	WD-repeat protein putative
CNC06430	1	-1.10271	1.00097e-07	dehydrogenase putative
CNC06450	8	2.38008	1.35169e-14	ER to Golgi transport-related protein putative
CNC06550	1	5.61597	2.42652e-227	unknown
CNC06560	1	0.186535	0.36329	unknown
CNC06570	5	0.488218	0.025455	unknown
CNC06670	1	0.15108	0.717282	xylitol dehydrogenase putative
CNC06690	1	6.75634	0	unknown
CNC06850	1	-1.65901	7.85995e-20	unknown
CND00200	2	0.0496251	0.8671	ECM2201; Putative Zn2-Cys6 zinc-finger transcription factor
CND00370	2	-0.544198	0.145574	FZC34; transcription factor putative
CND00490	6	5.71446	2.25002e-244	unknown
CND00740	1	0.539274	0.0022277	DAL1; allantoinase putative
CND01060	1	-0.479895	0.00150473	Golgi to vacuole transport-related protein putative
CND01330	1	3.25895	5.12039e-69	unknown
CND01540	1	0.514945	0.0109228	unknown
CND02030	1	2.35266	4.5351e-27	Methylmalonate-semialdehyde dehydrogenase [acylating] putative
CND02320	1	-0.0359494	0.843887	VPH1; vacuolar-ATPase subunit
CND02410	1	1.51331	6.25508e-12	unknown
CND02430	1	3.5312	1.40694e-111	amino acid transporter putative
CND02490	1	-0.121461	0.516457	unknown
CND02590	1	0.218007	0.437077	unknown
CND02630	1	0.75144	0.179639	CCP1; putative mitochondrial cytochrome c peroxidase
CND03050	1	1.92512	4.13852e-17	unknown
CND03130	1	1.9379	4.6801e-28	peroxin19 Pex19p putative
CND03450	1	2.93595	1.21952e-123	unknown
CND03690	1	-0.678	0.000251665	thiosulfate sulfurtransferase putative
CND03720	5	1.25164	1.88507e-17	unknown
CND03830	1	1.27597	1.73146e-17	GPB1; unknown
CND04810	6	0.624671	0.0118279	unknown
CND04860	1	1.2046	1.62391e-16	CDC10; septin ring protein putative
CND04910	1	1.36757	1.43454e-18	metalloendopeptidase putative
CND05680	8	3.85659	8.72116e-111	MFalpha2; pheromone alpha
CND05690	8	3.85659	8.72116e-111	MFalpha3; mating-type pheromone alpha
CND05750	8	3.85659	8.72116e-111	MFalpha1; pheromone alpha
CND05760	1	-0.325337	0.0229218	STE11alpha; mapkk kinase ste/ste11 protein kinase
CND05770	1	-0.325337	0.0229218	ETF1alpha; electron transfer flavoprotein alpha subunit
CND05800	1	5.10416	1.15961e-195	STE3alpha; mating-type a-factor pheromone receptor putative
CND05950	5	4.30657	2.96488e-105	SXI1alpha; sexual development regulator
CND05990	3	2.22864	1.79377e-16	HAP1; fungal Zn(2)-Cys(6) binuclear cluster domain-containing protein putative
CND06170	1	-0.582844	0.155584	oxidoreductase putative
CND06230	1	1.07252	2.15244e-07	PEX1; Peroxisomal ATPase PEX1
CND06260	6	0.0835644	0.760698	unknown
CND06350	8	3.22512	4.65801e-85	unknown
CNE00170	1	3.92398	2.27509e-125	cobalamin synthesis protein putative
CNE00290	1	0.417534	0.0841855	TAF6; putative TFIID and saga complex component
CNE00330	1	1.29095	1.82651e-07	unknown
CNE00350	1	5.25876	1.02752e-142	CPK1; mitogen activated protein kinase
CNE00520	1	3.1136	4.75927e-97	CPK1; mitogen-activated protein (map) kinase
CNE00710	1	-1.48222	0.117719	mannitol-1-phosphate dehydrogenase putative
CNE00830	1	-0.943651	9.89888e-05	unknown
CNE01100	1	0.172387	0.538533	long-chain-fatty-acid--CoA ligase putative
CNE01630	1	3.79538	1.52363e-57	unknown
CNE02040	1	0.600355	0.00162343	uracil phosphoribosyltransferase putative
CNE02100	1	0.519856	0.00505294	FUR1; uracil phosphoribosyltransferase 1 putative
CNE02110	1	1.09562	8.88512e-05	unknown
CNE02250	3	3.22411	1.56801e-67	FZC17; unknown
CNE02380	1	0.612685	0.000805833	unknown
CNE02390	1	0.352867	0.313889	serine family amino acid catabolism-related protein putative
CNE02400	1	0.0464921	0.832745	unknown
CNE02490	1	1.17418	2.30244e-06	unknown
CNE02850	2	0.825828	1.47135e-06	unknown
CNE03110	1	2.40261	1.26855e-57	PFT1; protein farnesyltransferase alpha subunit
CNE03340	1	1.39879	3.27323e-13	unknown
CNE03830	1	0.130616	0.480122	TUP1; general transcriptional repressor putative
CNE03890	1	0.679102	0.0131095	cytochrome-c peroxidase putative
CNE04390	1	-0.357662	0.299404	peroxisomal membrane protein pex16 putative
CNE04410	1	-0.00100722	0.996039	arp2/3 complex 34 kda subunit (p34-arc) putative
CNE04450	1	2.03467	9.973e-42	GPA3; heterotrimeric G-protein coupled receptor alpha subunit
CNE04470	2	1.21611	9.57707e-09	unknown
CNF00010	1	1.28429	0.0126865	unknown
CNF00170	2	1.76638	9.48783e-16	unknown
CNF00230	1	5.602	1.95446e-187	unknown
CNF00270	1	0.0733173	0.744451	unknown
CNF00280	5	1.23505	1.82725e-05	unknown
CNF00600	1	-0.980287	0.00320526	trehalose transport-related protein putative
CNF00610	1	2.82252	1.40808e-44	alpha-glucosidase putative
CNF00800	2	1.45746	3.06705e-20	unknown
CNF00825	8	1.36103	5.05971e-10	unknown
CNF01040	1	2.69597	7.64363e-10	endopeptidase putative
CNF01060	1	0.626286	0.00301051	unknown
CNF01070	1	3.51343	1.80708e-76	PRM1; putative plasma membrane fusion protein
CNF01220	1	3.43823	6.00656e-133	unknown
CNF01410	4	1.1216	2.49729e-08	unknown
CNF01460	1	-0.307534	0.608226	allantoate transporter putative
CNF01470	1	3.08724	1.41724e-30	unknown
CNF01480	1	0.418464	0.0623736	Brt1 putative
CNF01590	1	2.95865	7.30201e-73	aromatic-amino-acid transaminase putative
CNF02370	1	3.28273	8.14731e-133	RAM1; protein farnesyltransferase putative
CNF02530	1	0.268579	0.246369	MFE2; peroxisomal hydratase-dehydrogenase-epimerase (hde) putative
CNF02860	1	0.698402	0.000263295	unknown
CNF02930	2	1.4015	5.87651e-11	unknown
CNF02960	1	0.712987	2.12035e-05	unknown
CNF02980	1	1.02738	4.34882e-10	mitochondrion protein putative
CNF03210	1	-0.0557333	0.791369	URO2; hydroxyisourate hydrolase
CNF03730	4	2.6821	8.37991e-58	unknown
CNF03950	1	-0.829532	7.77012e-06	myo-inositol oxygenase
CNF04250	1	0.518679	0.0789467	unknown
CNF04340	1	1.90467	1.59657e-26	unknown
CNF04390	1	1.62108	3.48594e-14	VEA2; Velvet-like factor putative
CNF04560	1	-0.0918733	0.770344	unknown
CNF04600	1	2.94356	1.77159e-37	unknown
CNF04610	1	0.3974	0.192339	unknown
CNF04660	1	-0.585233	0.00100423	carnitine O-acetyltransferase putative
CNF04880	1	0.472807	0.0784848	unknown
CNF04890	1	0.48851	0.128347	unknown
CNF04900	1	0.788595	0.000107112	unknown
CNF04930	1	1.32873	0.38789	trehalose transporter putative
CNG00010	1	0.849339	0.00273346	unknown
CNG00100	1	0.232645	0.335627	L-arabinitol 4-dehydrogenase putative
CNG00320	1	0.794071	2.61921e-05	Acyl-coenzyme A oxidase I putative
CNG00430	1	2.57135	1.3502e-33	unknown
CNG00500	1	1.63901	2.34996e-10	unknown
CNG00520	3	2.51414	3.60965e-06	unknown
CNG00770	7	0.0895359	0.732387	unknown
CNG01110	1	4.20393	4.53297e-98	copper amine oxidase putative
CNG01130	5	1.90217	2.04727e-20	NAD epimerase domain-containing protein
CNG01410	1	-0.512573	0.0245021	unknown
CNG01560	1	-0.865316	0.000613431	unknown
CNG01860	1	3.99253	1.56921e-06	ZIP2; zrt1 protein putative
CNG01910	1	0.364511	0.131367	unknown
CNG01920	1	0.464394	0.0545995	AP005220 putative acyl-CoA thiolesterase
CNG02110	2	0.706428	0.0108005	specific transcriptional repressor putative
CNG02160	1	6.16065	7.26203e-201	ZNF2; C2H2 type zinc finger transcription factor
CNG02190	1	1.625	8.0974e-19	unknown
CNG03020	1	0.545906	0.00414758	Glutaryl-CoA dehydrogenase mitochondrial precursor putative
CNG03100	1	0.755891	1.00205e-07	L-malate dehydrogenase putative
CNG03710	1	0.716269	0.000352426	unknown
CNG04350	1	1.5684	6.05599e-20	lincomycin-condensing protein lmbA putative
CNG04600	1	0.119074	0.609258	unknown
CNH00030	1	-0.151087	0.550553	Alpha-L-arabinofuranosidase putative
CNH00070	1	0.121865	0.725464	monosaccharide transporter putative
CNH00110	1	0.293525	0.805898	unknown
CNH00400	1	3.16833	2.91516e-84	BLP5; pr4/barwin domain protein
CNH00600	1	1.55421	2.3109e-08	ZAP104; specific RNA polymerase II transcription factor putative
CNH00820	2	0.9362	5.29116e-05	unknown
CNH00870	2	-0.189066	0.779106	USV101; RNA polymerase II transcription factor putative
CNH01220	1	0.181656	0.426837	unknown
CNH01230	1	0.0916603	0.875094	cytochrome b2 mitochondrial precursor putative
CNH01290	1	-0.0730396	0.718847	HRD1; e3 ubiquitin-protein ligase
CNH01740	1	1.81599	1.45929e-32	unknown
CNH01750	5	5.14039	1.06923e-234	unknown
CNH01830	1	1.114	1.50707e-05	arylformamidase putative
CNH01940	1	0.785814	6.17239e-06	unknown
CNH02070	1	3.75806	1.06673e-70	KIN4; serine/threonine protein kinase
CNH02120	1	0.20638	0.444344	peroxisome assembly protein per8 (peroxin-10) putative
CNH02310	3	2.91678	4.12141e-32	unknown
CNH02320	1	0.108647	0.573447	protein secretion-related protein putative
CNH02520	1	0.452875	0.0283903	cysteine synthase putative
CNH02850	1	0.731418	0.000675958	unknown
CNH02910	1	-0.312656	0.0516472	MLS1; malate synthase putative
CNH02950	1	1.29879	3.19717e-10	cytoplasm protein putative
CNH02960	1	2.47196	7.45032e-18	L-arabinitol 4-dehydrogenase putative
CNH02970	5	0.20698	0.443847	unknown
CNH03160	1	-2.12957	1.60607e-50	unknown
CNH03290	1	4.34898	3.67295e-120	unknown
CNH03560	1	1.78441	6.13472e-09	unknown
CNH03640	1	0.826524	0.245667	membrane protein putative
CNH03650	2	-1.23392	1.56295e-10	unknown
CNH03660	1	5.41546	2.46487e-199	alpha-amylase AmyA putative
CNH03670	5	3.34193	2.0023e-37	unknown
CNH03840	1	0.612432	0.000404284	1-acylglycerol-3-phosphate O-acyltransferase putative
CNI00100	1	1.07321	0.00150433	multidrug transporter putative
CNI00240	1	0.24338	0.113343	enoyl-CoA hydratase putative
CNI00370	3	2.0259	1.3288e-11	D-aminoacylase putative
CNI00770	NA	5.28181	2.77092e-24	unknown
CNI00850	1	1.57567	1.0693e-06	membrane protein putative
CNI00900	1	-1.45771	4.32787e-13	succinate-semialdehyde dehydrogenase (NAD(P)+) putative
CNI01020	1	0.149982	0.614794	peroxisomal protein putative
CNI01180	1	0.137461	0.39028	vacuolar ATP synthase putative
CNI01350	1	1.00932	2.88767e-08	transporter putative
CNI01760	2	0.722569	6.13257e-06	unknown
CNI01870	5	6.15198	9.01968e-134	unknown
CNI01910	1	-0.79546	9.49615e-06	prib protein putative
CNI02040	1	0.432214	0.269798	dihydrodipicolinate synthase putative
CNI02060	1	1.15311	6.88584e-05	mandelate racemase/muconate lactonizing enzyme putative
CNI02070	1	2.74241	2.43253e-13	nicotinamide mononucleotide permease putative
CNI02220	1	-0.290536	0.0552537	SCP160 protein putative
CNI02450	4	-0.491322	0.0857968	unknown
CNI02680	2	0.113833	0.503534	unknown
CNI02870	6	0.907299	6.19775e-06	unknown
CNI03110	1	-0.0457754	0.891559	PEX6; Peroxisomal ATPase PEX6
CNI03230	1	-0.906454	4.52919e-07	unknown
CNI03490	1	-0.693736	0.00283241	sugar transporter putative
CNI03510	1	3.03311	1.63795e-38	unknown
CNI03790	1	1.55633	2.62526e-07	24-dienoyl-CoA reductase putative
CNI04210	1	2.06637	8.55149e-06	cytosine-purine permease putative
CNJ00140	1	0.542104	0.00207916	fumarate reductase (NADH) putative
CNJ00360	1	1.86517	4.0925e-16	unknown
CNJ00540	1	0.367299	0.404751	L-aminoadipate-semialdehyde dehydrogenase putative
CNJ00580	2	2.85734	9.71736e-15	Prolyl endopeptidase putative
CNJ00690	1	2.72358	1.47328e-85	uracil permease putative
CNJ01190	1	-0.1916	0.50198	acyl-CoA dehydrogenase putative
CNJ01260	1	3.44848	1.6009e-49	DNA clamp loader putative
CNJ01390	5	4.2894	1.58982e-199	unknown
CNJ01660	2	1.16172	0.000251547	unknown
CNJ01860	5	-0.482567	0.100956	unknown
CNJ01880	1	4.31128	1.26199e-239	AMT2; ammonium transporter
CNJ01900	2	3.17014	5.57244e-148	cytoplasm protein putative
CNJ02110	1	0.056585	0.908114	monosaccharide transporter putative
CNJ02220	1	0.485461	0.0732495	adenine nucleotide transporter putative
CNJ02380	1	0.813029	2.48963e-07	hydrogen-transporting ATPase putative
CNJ02600	1	-2.46761	0.00101198	dihydrodipicolinate synthase DapA putative
CNJ02900	2	1.64308	1.93234e-28	unknown
CNJ02910	1	1.66055	1.93704e-32	glutamate synthase (NADH) putative
CNJ03020	1	2.24498	3.06559e-22	unknown
CNK00010	8	0.442959	0.0981166	unknown
CNK00030	1	1.31751	3.01804e-07	unknown
CNK00380	1	6.22213	9.79906e-169	membrane transporter putative
CNK00780	1	-0.521841	0.0475496	unknown
CNK01440	1	-0.118621	0.578304	unknown
CNK02040	1	0.0915182	0.698616	unknown
CNK02050	1	-0.244068	0.265945	unknown
CNK02400	1	0.929304	6.34791e-08	unknown
CNK02450	5	1.15315	1.63705e-06	unknown
CNK02860	1	-0.37756	0.288652	24-dienoyl-CoA reductase (NADPH) putative
CNK03010	1	-0.488267	0.0152887	unknown
CNK03030	8	3.95674	1.35828e-11	unknown
CNK03110	1	2.73582	2.7499e-37	prenyl-dependent CAAX protease putative
CNK03400	6	1.4963	0.0142737	unknown
CNL03660	1	5.41546	2.46487e-199	alpha-amylase AmyA putative
CNL03670	5	3.34193	2.0023e-37	unknown
CNL03840	1	0.612432	0.000404284	SLC1; 1-acylglycerol-3-phosphate O-acyltransferase putative
CNL04110	1	-0.413689	0.0068618	ACA1; adenylyl cyclase-associated protein
CNL04570	1	2.05034	2.4998e-22	unknown
CNL04670	5	2.08408	4.87537e-44	unknown
CNL05000	1	-0.586933	0.000145608	nicotinate phosphoribosyltransferase putative
CNL05050	1	0.311078	0.64977	unknown
CNL05070	1	0.624274	0.000891562	Aldehyde dehydrogenase (ALDDH) putative
CNL05080	1	2.22801	7.7046e-40	FZC42; unknown
CNL05560	1	0.286987	0.115454	SSK2; ste/ste11/ssk protein kinase
CNL05680	1	1.25682	2.18369e-08	unknown
CNL05760	1	-0.52588	0.00318655	carnitine acetyltransferase putative
CNL06040	2	0.368824	0.114467	unknown
CNL06070	1	1.49551	1.09706e-19	unknown
CNL06270	1	1.31398	1.92362e-07	unknown
CNL06330	1	2.06637	8.55149e-06	FCY3; putative cytosine-purine permease
CNL06520	1	1.50429	5.31848e-25	unknown
CNL06650	1	0.205434	0.257713	ER to Golgi transport-related protein putative
CNM00010	1	1.91696	4.26345e-19	transporter putative
CNM00200	5	-0.233524	0.663116	unknown
CNM00350	1	0.947894	9.67816e-06	unknown
CNM00360	1	-0.885295	4.81436e-11	aspartate transaminase putative
CNM00390	1	0.271455	0.372998	unknown
CNM00460	1	1.63065	5.31907e-36	allantoin permease putative
CNM00950	1	-2.07	9.66192e-62	Aspartate aminotransferase mitochondrial precursor putative
CNM01610	8	4.33542	4.88305e-111	unknown
CNM01700	5	4.86021	5.05109e-48	unknown
CNM01780	1	3.16801	6.01166e-12	meiotic recombination-related protein putative
CNM02020	5	4.20034	9.28257e-94	MAT2; HMG-box transcription factor putative
CNM02150	1	1.44009	1.75691e-20	unknown
CNM02510	1	2.33955	7.39955e-23	unknown
CNM02550	1	0.906568	1.8237e-09	unknown
CNN00040	1	0.76997	0.000205646	unknown
CNN00140	1	-0.919232	2.18133e-06	hydrolase putative
CNN00150	1	-0.468745	0.110223	alpha-glucoside:hydrogen symporter putative
CNN00300	1	-2.57392	2.38832e-36	unknown
CNN01270	1	3.23154	9.73901e-43	unknown
CNN01410	1	1.08547	3.13013e-08	DAP2; putative dipeptidyl aminopeptidase
CNN01470	2	2.03359	1.49727e-32	unknown
CNN01570	1	0.283277	0.232073	AMP binding protein putative
CNN02080	1	0.620892	0.0321092	unknown
CNN02090	1	0.442938	0.137455	hexose transport-related protein putative
CNN02170	3	3.01298	1.23507e-32	unknown
CNN02210	NA	-0.881239	0.00170156	unknown
CNN02280	1	4.7456	1.9151e-171	unknown
CNN02290	1	3.76684	8.28858e-72	unknown
rze1	NA	4.99106	2.25779e-39	unknown
