# Supplementary material for: Regulatory basis for reproductive flexibility in a meningitis-causing fungal pathogen
Source: Nat Commun. 2022 Dec 24;13:7938. doi: 10.1038/s41467-022-35549-y (PMC9790007; doi:10.1038/s41467-022-35549-y)
Supplement: Supplementary file 8 — Supplementary Data 5 [file 41467_2022_35549_MOESM8_ESM.xlsx]

## Sheet: Sheet1
Supplementary Data 5. Strain names and source information of Fmp1 homologs
order_id	sequence_names_in_tree	pylum	NCBI_Accession	e-value
1	Abortiporus biennis	Basidiomycota	KAI0796076.1	0
2	Apiotrichum porosum	Basidiomycota	XP_028472943.1	0
3	Armillaria gallica	Basidiomycota	PBK99479.1	0
4	Auriscalpium vulgare	Basidiomycota	KAI0039358.1	0
5	Blastosporella zonata	Basidiomycota	KAG6854270.1	0
6	Chiua virens	Basidiomycota	KAG9313041.1	0
7	Coniophora puteana	Basidiomycota	XP_007771016.1	0
8	Coprinopsis cinerea	Basidiomycota	KAG2011876.1	0
9	Cortinarius glaucopus	Basidiomycota	KAF8809493.1	0
10	Crassisporium funariophilum	Basidiomycota	KAF8159440.1	0
11	Crepidotus variabilis	Basidiomycota	KAF9530403.1	0
12	Crucibulum laeve	Basidiomycota	TFK39782.1	0
13	Cryptococcus amylolentus	Basidiomycota	XP_018995676.1	0
14	Cryptococcus deneoformans	Basidiomycota	XP_024513016.1	0
15	Cryptococcus depauperatus	Basidiomycota	ODO03693.1	0
16	Cryptococcus floricola	Basidiomycota	TYJ56141.1	0
17	Cryptococcus gattii species complex	Basidiomycota	KIR52173.1	0
18	Cryptococcus gattii species complex	Basidiomycota	KIR86220.1	0
19	Cryptococcus gattii species complex	Basidiomycota	XP_003194958.1	0
20	Cryptococcus gattii species complex	Basidiomycota	KNX50111.2	0
21	Cryptococcus neoformans	Basidiomycota	OXB36172.1	0
22	Cryptococcus wingfieldii	Basidiomycota	XP_019034133.1	0
23	Cutaneotrichosporon oleaginosum	Basidiomycota	XP_018282990.1	0
24	Daedalea quercina	Basidiomycota	KZT64477.1	0
25	Dendrothele bispora	Basidiomycota	THU87975.1	0
26	Dentipellis sp. KUC8613	Basidiomycota	KAA1469118.1	0
27	Fibroporia radiculosa	Basidiomycota	XP_012180023.1	0
28	Fomitopsis rosea	Basidiomycota	KAH9839948.1	0
29	Galerina marginata	Basidiomycota	KDR80747.1	0
30	Gelatoporia subvermispora	Basidiomycota	EMD38821.1	0
31	Gloeophyllum trabeum	Basidiomycota	XP_007865328.1	0
32	Gymnopilus dilepis	Basidiomycota	PPQ73569.1	0
33	Gyrodon lividus	Basidiomycota	KAF9223981.1	0
34	Hebeloma cylindrosporum	Basidiomycota	KIM44742.1	0
35	Hydnum rufescens	Basidiomycota	KAF9515755.1	0
36	Hygrophoropsis aurantiaca	Basidiomycota	KAH7914831.1	0
37	Hypholoma sublateritium	Basidiomycota	KJA28000.1	0
38	Hypsizygus marmoreus	Basidiomycota	RDB20871.1	0
39	Irpex lacteus	Basidiomycota	KAI0825443.1	0
40	Jaapia argillacea	Basidiomycota	KDQ51049.1	0
41	Kockovaella imperatae	Basidiomycota	XP_021872984.1	0
42	Kwoniella bestiolae	Basidiomycota	XP_019049612.1	0
43	Kwoniella dejecticola	Basidiomycota	XP_018259188.1	0
44	Kwoniella heveanensis	Basidiomycota	OCF35581.1	0
45	Kwoniella mangroviensis	Basidiomycota	OCF79197.1	0
46	Kwoniella pini	Basidiomycota	XP_019009841.1	0
47	Kwoniella shandongensis	Basidiomycota	XP_031861524.1	0
48	Lactarius akahatsu	Basidiomycota	KAH8994502.1	0
49	Lactarius hengduanensis	Basidiomycota	KAH9046819.1	0
50	Lactarius quietus	Basidiomycota	KAF8270449.1	0
51	Lactarius vividus	Basidiomycota	KAH9067566.1	0
52	Lactarius volemus	Basidiomycota	KAH9976231.1	0
53	Lactifluus subvellereus	Basidiomycota	KAI0251199.1	0
54	Lanmaoa asiatica	Basidiomycota	KAH0836712.1	0
55	Lentinula edodes	Basidiomycota	GAW01436.1	0
56	Lenzites betulinus	Basidiomycota	KAH9849918.1	0
57	Leucogyrophana mollusca	Basidiomycota	KAH7923973.1	0
58	Marasmius oreades	Basidiomycota	XP_043010172.1	0
59	Multifurca ochricompacta	Basidiomycota	KAI0302411.1	0
60	Naematelia encephala	Basidiomycota	ORY20538.1	0
61	Obba rivulosa	Basidiomycota	OCH85259.1	0
62	Panaeolus papilionaceus	Basidiomycota	KAF9054534.1	0
63	Paxillus ammoniavirescens	Basidiomycota	KAF8845095.1	0
64	Paxillus involutus	Basidiomycota	KIJ20905.1	0
65	Paxillus rubicundulus	Basidiomycota	KIK98178.1	0
66	Peniophora sp. CBMAI 1063	Basidiomycota	VDB99935.1	0
67	Peniophora sp. CONT	Basidiomycota	KZV66290.1	0
68	Phlebopus sp. FC_14	Basidiomycota	KAH7890813.1	0
69	Pholiota conissans	Basidiomycota	KAF9482562.1	0
70	Piloderma croceum	Basidiomycota	KIM90457.1	0
71	Psilocybe cf. subviscida	Basidiomycota	KAF5316174.1	0
72	Psilocybe cyanescens	Basidiomycota	PPQ91875.1	0
73	Rhizopogon vinicolor	Basidiomycota	OAX41524.1	0
74	Russula brevipes	Basidiomycota	KAI0294448.1	0
75	Russula compacta	Basidiomycota	KAI0002142.1	0
76	Saitozyma podzolica	Basidiomycota	RSH95238.1	0
77	Saitozyma sp. JCM 24511	Basidiomycota	GFZ47370.1	0
78	Serpula lacrymans var. lacrymans	Basidiomycota	XP_007320931.1	0
79	Suillus americanus	Basidiomycota	KAG2042623.1	0
80	Suillus ampliporus	Basidiomycota	KAG0709352.1	0
81	Suillus clintonianus	Basidiomycota	XP_041206990.1	0
82	Suillus lakei	Basidiomycota	KAG1740021.1	0
83	Suillus luteus	Basidiomycota	KIK48268.1	0
84	Suillus paluster	Basidiomycota	XP_041179807.1	0
85	Suillus placidus	Basidiomycota	KAG1767162.1	0
86	Suillus plorans	Basidiomycota	XP_041161146.1	0
87	Suillus weaverae	Basidiomycota	KAG2338635.1	0
88	Taiwanofungus camphoratus	Basidiomycota	KAI0929739.1	0
89	Tephrocybe sp. NHM501043	Basidiomycota	KAG6845488.1	0
90	Termitomyces sp. J132	Basidiomycota	KNZ74545.1	0
91	Termitomyces sp. T112	Basidiomycota	KAG5735198.1	0
92	Termitomyces sp. T32_za158	Basidiomycota	KAG6879235.1	0
93	Tetrapyrgos nigripes	Basidiomycota	KAF5350230.1	0
94	Trametes pubescens	Basidiomycota	OJT12421.1	0
95	Trametes versicolor	Basidiomycota	XP_008038687.1	0
96	Tremella mesenterica	Basidiomycota	XP_007008009.1	0
97	Tremellales sp. Tagirdzhanova-0007	Basidiomycota	CAD6573402.1	0
98	Tricholoma furcatifolium	Basidiomycota	KAG6813148.1	0
99	Tricholoma matsutake	Basidiomycota	KAF8239373.1	0
100	Xerocomus badius	Basidiomycota	KAF8555971.1	0
101	Acremonium chrysogenum	Ascomycota	KFH49054.1	2e-53
102	Alectoria fallacina	Ascomycota	CAF9911186.1	3e-61
103	Amylocarpus encephaloides	Ascomycota	KAG9236998.1	3e-54
104	Arthroderma uncinatum	Ascomycota	XP_033407410.1	2e-53
105	Ascodesmis nigricans	Ascomycota	TGZ80952.1	1e-56
106	Aspergillus avenaceus	Ascomycota	KAE8150767.1	8e-61
107	Aspergillus brasiliensis	Ascomycota	OJJ72967.1	1e-61
108	Aspergillus caelatus	Ascomycota	XP_031928541.1	2e-60
109	Aspergillus campestris	Ascomycota	XP_024691079.1	3e-60
110	Aspergillus candidus	Ascomycota	XP_024673162.1	1e-59
111	Aspergillus carbonarius	Ascomycota	OOF96149.1	1e-67
112	Aspergillus ellipticus	Ascomycota	PYH90841.1	6e-63
113	Aspergillus eucalypticola	Ascomycota	XP_025390988.1	1e-61
114	Aspergillus fischeri	Ascomycota	KAG2025672.1	2e-63
115	Aspergillus fumigatiaffinis	Ascomycota	KAF4221202.1	4e-61
116	Aspergillus fumigatus	Ascomycota	KAH1658862.1	2e-60
117	Aspergillus hiratsukae	Ascomycota	KAF7165313.1	4e-64
118	Aspergillus ibericus	Ascomycota	XP_025579265.1	1e-68
119	Aspergillus indologenus	Ascomycota	PYI32330.1	6e-57
120	Aspergillus lentulus	Ascomycota	GFF48083.1	5e-64
121	Aspergillus melleus	Ascomycota	XP_045938398.1	4e-63
122	Aspergillus novofumigatus	Ascomycota	XP_024684274.1	2e-63
123	Aspergillus pseudotamarii	Ascomycota	XP_031910074.1	1e-60
124	Aspergillus pseudoviridinutans	Ascomycota	XP_043160541.1	5e-61
125	Aspergillus sclerotiicarbonarius	Ascomycota	PYI05715.1	2e-67
126	Aspergillus sclerotioniger	Ascomycota	XP_025464778.1	3e-67
127	Aspergillus steynii	Ascomycota	XP_024700736.1	1e-55
128	Aspergillus tamarii	Ascomycota	KAE8157512.1	2e-61
129	Aspergillus thermomutatus	Ascomycota	XP_026613250.1	2e-63
130	Aspergillus turcosus	Ascomycota	RLM00186.1	1e-64
131	Aspergillus udagawae	Ascomycota	GFF53547.1	3e-63
132	Aspergillus viridinutans	Ascomycota	XP_043130057.1	4e-62
133	Aspergillus wentii	Ascomycota	XP_040689337.1	9e-60
134	Aureobasidium melanogenum	Ascomycota	KAH0259314.1	3e-57
135	Aureobasidium namibiae	Ascomycota	XP_013425080.1	9e-58
136	Aureobasidium pullulans	Ascomycota	THZ67783.1	2e-58
137	Bacidia gigantensis	Ascomycota	XP_044670737.1	2e-58
138	Botryosphaeria dothidea	Ascomycota	KAF4302208.1	8e-55
139	Botrytis aclada	Ascomycota	KAF7944124.1	5e-55
140	Botrytis cinerea	Ascomycota	XP_024553748.1	2e-54
141	Botrytis squamosa	Ascomycota	KAF7858112.1	4e-55
142	Ceratocystis fimbriata	Ascomycota	PHH55674.1	4e-54
143	Ceratocystis platani	Ascomycota	KKF95289.1	1e-53
144	Clohesyomyces aquaticus	Ascomycota	ORY10712.1	3e-61
145	Dactylella cylindrospora	Ascomycota	KAF3938279.1	7e-62
146	Dactylellina cionopaga	Ascomycota	KAF3906162.1	3e-61
147	Dactylellina haptotyla	Ascomycota	EPS38368.1	3e-56
148	Diplodia corticola	Ascomycota	XP_020128306.1	3e-53
149	Drechmeria coniospora	Ascomycota	XP_040657114.1	9e-58
150	Drechslerella brochopaga	Ascomycota	KAF3924871.1	3e-54
151	Elsinoe ampelina	Ascomycota	KAF2219034.1	4e-55
152	Elsinoe batatas	Ascomycota	KAG8624791.1	1e-53
153	Elsinoe fawcettii	Ascomycota	KAF4553466.1	6e-56
154	Endocarpon pusillum	Ascomycota	KAF7505174.1	2e-60
155	Exophiala mesophila	Ascomycota	XP_016221400.1	1e-56
156	Fusarium graminum	Ascomycota	KAF4987952.1	2e-53
157	Fusarium heterosporum	Ascomycota	KAF5670751.1	7e-54
158	Grosmannia clavigera	Ascomycota	XP_014169066.1	3e-53
159	Heterodermia speciosa	Ascomycota	CAF9913498.1	2e-61
160	Letharia columbiana	Ascomycota	XP_037164082.1	6e-61
161	Macrophomina phaseolina	Ascomycota	EKG18399.1	9e-54
162	Monilinia fructicola	Ascomycota	KAG4025273.1	5e-55
163	Monosporascus cannonballus	Ascomycota	RYO77317.1	3e-56
164	Myriangium duriaei	Ascomycota	KAF2150719.1	2e-56
165	Neurospora crassa	Ascomycota	XP_958610.1	3e-50
166	Orbilia oligospora	Ascomycota	TGJ70174.1	2e-55
167	Penicilliopsis zonata	Ascomycota	XP_022578642.1	1e-62
168	Penicillium camemberti	Ascomycota	CRL27868.1	7e-65
169	Penicillium coprophilum	Ascomycota	OQE47141.1	3e-65
170	Penicillium crustosum	Ascomycota	KAF7519977.1	2e-64
171	Penicillium nalgiovense	Ascomycota	OQE87884.1	1e-66
172	Penicillium nordicum	Ascomycota	KOS41746.1	2e-64
173	Penicillium polonicum	Ascomycota	OQD65724.1	7e-65
174	Penicillium rubens	Ascomycota	XP_002565119.1	9e-66
175	Penicillium solitum	Ascomycota	XP_040815330.1	6e-64
176	Purpureocillium lilacinum	Ascomycota	XP_018177845.1	2e-53
177	Purpureocillium takamizusanense	Ascomycota	UNI14302.1	3e-55
178	Pyronema omphalodes	Ascomycota	CCX16184.1	2e-56
179	Sarocladium implicatum	Ascomycota	KAH8180118.1	2e-53
180	Sclerotinia sclerotiorum	Ascomycota	APA15130.1	4e-54
181	Sclerotinia trifoliorum	Ascomycota	CAD6444978.1	1e-60
182	Sclerotium cepivorum	Ascomycota	KAF7865988.1	2e-53
183	Sphaerosporella brunnea	Ascomycota	KAA8907329.1	2e-60
184	Sporothrix brasiliensis	Ascomycota	XP_040616313.1	8e-55
185	Sporothrix schenckii	Ascomycota	ERT02016.1	2e-53
186	Thelonectria olida	Ascomycota	KAH6888638.1	3e-53
187	Tolypocladium paradoxum	Ascomycota	POR34056.1	2e-53
188	Truncatella angustata	Ascomycota	KAH8194141.1	3e-59
189	Zopfia rhizophila	Ascomycota	KAF2191510.1	2e-57
