# Supplementary material for: Regulatory basis for reproductive flexibility in a meningitis-causing fungal pathogen
Source: Nat Commun. 2022 Dec 24;13:7938. doi: 10.1038/s41467-022-35549-y (PMC9790007; doi:10.1038/s41467-022-35549-y)
Supplement: Supplementary file 9 — Supplementary Data 6 [file 41467_2022_35549_MOESM9_ESM.xlsx]

## Sheet: Sheet1
Supplementary Data 6. Genes differentially expressed in cpk1Δ and fmp1Δ mutant strains during unilateral mating
Shown are DESeq2 Wald Test results. 'padj' is the FDR-adjusted p-value.
	cpk1Δ α × wildype a_12h vs. wild-type (α × a)_12h		fmp1Δ α × wildype a_12h vs. wild-type (α × a)_12h		Annotation
Gene ID	log2FoldChange	padj	log2FoldChange	padj
CNB00010	0	1	0	1	hypothetical protein
CNA08350	-2.25007	0.408646	0.12641	0.977374	conserved hypothetical protein
CNA08360	1.61752	1	0	1	hypothetical protein
CNA08310	0.0426295	0.927193	0.0514105	0.906994	ligase, putative
CNA08320	0.0254409	0.981239	-0.479183	0.533354	conserved hypothetical protein
CNA08340	0.0541454	1	-0.177857	0.864807	hexose transport-related protein, putative
CNA00020	0.0381712	0.904427	0.119145	0.620312	expressed protein
CNA00030	-0.00902564	0.981239	-0.00244894	0.995145	cation transporter, putative
CNA00040	-0.0274307	0.948777	-0.240693	0.403445	calcium-binding protein, putative
CNA00050	-0.00435403	0.988202	-0.231292	0.284222	cell cycle arrest in response to pheromone-related protein, putative
CNA00060	0.254999	0.196219	0.468132	0.00466335	methionine-tRNA ligase, putative
CNA00070	0.0426873	0.841212	0.095176	0.590541	proteolysis and peptidolysis-related protein, putative
CNA00080	-0.175502	0.858244	0.308888	0.666314	expressed protein
CNA00100	-0.492805	0.00476757	-0.893093	2.2409e-07	expressed protein
CNA00110	0.0423791	0.885943	0.10717	0.650312	conserved hypothetical protein
CNA00120	0.164266	0.250614	0.240987	0.090322	chaperone, putative
CNA00130	-0.0319748	0.889121	-0.264605	0.0690094	expressed protein
CNA00140	0.11713	0.691352	-0.0209411	0.95557	adenosylmethionine decarboxylase, putative
CNA00150	0.03143	0.9352	0.18678	0.447927	holocytochrome-c synthase, putative
CNA00160	0.0137663	0.976694	-0.0563949	0.890416	conserved hypothetical protein
CNA00170	-0.159629	0.337156	-0.313481	0.065105	expressed protein
CNA00180	-0.409917	0.0461026	-0.594641	0.00199807	vacuolar calcium exchanger (VCX1)
CNA00190	0.0320458	0.89329	-0.0937118	0.638795	aminotransferase, putative
CNA00200	0.104181	0.833668	-0.0986114	0.840953	transcriptional activator, putative
CNA00210	0.0464962	0.957149	0.140146	0.860111	hypothetical protein
CNA00220	0.265105	1	-0.876802	1	D-3-phosphoglycerate dehydrogenase, putative
CNA00230	-0.0844926	0.868293	-0.325726	0.366037	expressed protein
CNA00240	-0.210587	0.784492	-0.17303	0.80969	aldolase, putative
CNA00250	0.223677	0.00690034	0.380172	6.82578e-06	large subunit ribosomal protein L9 (RPL9B)
CNA00260	-1.04627	1.48097e-12	-1.6215	3.93279e-28	expressed protein
CNA00270	0.44595	0.569405	0.573071	0.397775	phosphatidylinositol/phosphatidylcholine transfer protein (SEC14-2)
CNA00280	-0.218597	0.469792	-0.246555	0.396619	alcohol dehydrogenase, putative
CNA00290	0.0973156	0.80039	0.221116	0.484966	conserved hypothetical protein
CNA00300	-0.0189509	0.944422	0.117883	0.534147	lanosterol 14-alpha-demethylase (ERG11)
CNA00310	-0.0444493	0.961677	-0.122669	0.889399	expressed protein
CNA00320	0.123708	0.799675	0.201901	0.605809	expressed protein
CNA00330	-0.208685	0.403803	-0.331349	0.110139	translation elongation factor 2, putative
CNA00340	0.076126	0.837392	-0.188585	0.525525	expressed protein
CNA00350	-0.200118	0.0825431	-0.12824	0.359917	proteasome regulatory subunit 12, putative
CNA00360	-0.320713	0.31509	-0.542254	0.0488008	pyruvate dehydrogenase kinase (PKP1)
CNA00370	-0.12852	0.769497	-0.365765	0.246195	hexose transport-related protein, putative
CNA00380	-0.1547	0.505916	-0.213901	0.338436	hypothetical protein
CNA00390	-0.151276	0.569929	0.0526957	0.863466	conserved hypothetical protein
CNA00410	0.319688	1	-0.0814473	0.96098	expressed protein
CNA00420	0.474247	0.155416	0.436581	0.222746	expressed protein
CNA00430	0.219537	0.770176	0.42471	0.432752	conserved hypothetical protein
CNA00450	0.175494	0.467265	0.240377	0.318091	expressed protein
CNA00460	-0.0292433	0.948876	-0.159675	0.630258	expressed protein
CNA00470	-0.0640047	0.777604	-0.221381	0.191714	fructose-bisphosphatase, putative
CNA00480	-0.141169	0.242257	-0.0726246	0.639401	T-complex protein 1 epsilon subunit, putative
CNA00490	-0.125786	0.704084	-0.292854	0.256536	chaperone regulator, putative
CNA00510	0.149422	0.136454	0.169382	0.11618	citrate synthase (CIT1)
CNA00520	-0.00392171	0.98536	-0.0727637	0.705436	peptide-binding protein, putative
CNA00540	0.353761	0.116283	0.722003	0.000127175	hypothetical protein
CNA00550	-0.0232893	0.935841	0.29526	0.0858363	COPII-coated vesicle protein, putative
CNA00560	-0.130657	0.443436	-0.283451	0.0225623	hypothetical protein
CNA00570	-0.126478	0.609796	-0.232408	0.30063	membrane protein, putative
CNA00580	0.140696	0.376556	0.380705	0.023098	sec61 translocation complex protein (SSS1)
CNA00590	0.111031	0.865281	0.361084	0.424882	specific RNA polymerase II transcription factor, putative
CNA00600	-0.0650291	1	0.101309	1	expressed protein
CNA00610	-0.115541	0.774387	-0.230818	0.403445	expressed protein
CNA00620	-0.236994	0.481846	-0.202019	0.16439	disulfide-isomerase precursor, putative
CNA00630	-0.249705	0.0662411	-0.451679	0.000575782	nuclear mRNA splicing, via spliceosome-related protein, putative
CNA00640	-0.140216	0.698333	-0.287881	0.304453	integral to plasma membrane protein, putative
CNA00650	-0.245989	0.43177	-0.517445	0.0609231	conserved hypothetical protein
CNA00660	0.271511	0.469792	0.267912	0.435108	A/G-specific adenine DNA glycosylase, putative
CNA00670	0.153866	0.367052	-0.00134191	0.996081	sulfate transporter, putative
CNA00680	-0.155233	0.225668	-0.258573	0.0341256	vacuole protein, putative
CNA00690	-0.301858	0.423381	-0.241682	0.517531	expressed protein
CNA00700	-0.4099	0.526289	-0.635063	0.260815	expressed protein
CNA00710	-0.329207	0.0294212	-0.328059	0.0230393	pre-mRNA splicing factor prp1, putative
CNA00720	0.347856	0.226201	0.366356	0.180335	nucleotide binding protein, putative
CNA00730	0.0254938	0.946223	-0.0704615	0.826017	protein complex assembly-related protein, putative
CNA00740	0.213102	0.368618	0.268555	0.212145	glutamine-tRNA ligase, putative
CNA00750	0.0718371	0.836945	0.20588	0.403497	histone binding protein, putative
CNA00760	0.19814	0.644982	0.31452	0.41634	tRNA (guanine-N2-)-methyltransferase, putative
CNA00770	-0.0751674	0.809258	-0.126823	0.622466	expressed protein
CNA00780	0.101262	0.558686	0.212649	0.157576	prohibitin PHB1, putative
CNA00790	0.119025	0.751204	0.178149	0.564295	exosome complex exonuclease rrp4, putative
CNA00800	-0.299003	0.202603	-0.301692	0.165746	expressed protein
CNA00820	-0.207874	1	-0.208342	0.831271	conserved expressed protein
CNA00830	0.122845	0.321134	0.308201	0.0277847	mitochondrion protein, putative
CNA00840	-0.222613	0.777582	-0.0686405	0.934081	conserved expressed protein
CNA00850	0.374811	0.38576	0.282667	0.484299	conserved expressed protein
CNA00860	0.122057	0.768301	0.130756	0.706346	hypothetical protein
CNA00870	0.017716	0.976784	0.0827307	0.870787	expressed protein
CNA00880	-0.262628	0.372862	-0.438294	0.106321	myo-inositol transporter (ITR1)
CNA00890	-0.0501524	0.914164	-0.187437	0.594118	palmitoyl-protein thioesterase, putative
CNA00900	-0.0578224	0.871297	-0.0446323	0.900342	ATP dependent DNA helicase, putative
CNA00910	0.060652	0.788978	0.0207844	0.936647	chaperone, putative
CNA00920	0.0399721	0.879855	0.232377	0.16285	hypothetical protein
CNA00930	-0.0898826	0.822085	-0.0877912	0.817602	pelota, putative
CNA00940	0.195627	0.337158	0.49261	0.00456405	expressed protein
CNA00950	0.426131	0.0043208	0.483392	0.00429954	mRNA export factor elf1, putative
CNA00960	0.204823	0.847834	0.161483	0.869707	pyridoxal reductase, putative
CNA00970	-0.239564	0.253944	-0.217656	0.333051	two-component-like sensor kinase (TCO5)
CNA00980	-0.0424427	0.945631	-0.132949	0.78969	hypothetical protein
CNA00990	0.0229555	0.929025	0.00934018	0.973036	RVB1, putative
CNA01000	0.244299	0.278916	0.41194	0.0256456	ribosomal protein, putative
CNA01010	0.522317	0.0352182	0.486018	0.0480843	expressed protein
CNA01020	-0.0508871	0.862365	0.0464553	0.87013	pre-mRNA splicing factor, putative
CNA01030	-0.028888	0.951504	0.150557	0.662065	Set1/Ash2 histone methyltransferase complex subunit (BRE2)
CNA01040	0.0412696	0.945061	0.285897	0.432752	hypothetical protein
CNA01050	-0.170783	0.378363	-0.39535	0.014835	sorbitol dehydrogenase, putative
CNA01060	0.157873	0.180424	0.179628	0.135786	ribosomal protein S3, putative
CNA01070	0.0354257	0.887066	0.0890796	0.652183	C-14 sterol reductase (ERG24)
CNA01080	-0.121235	0.705213	0.0875128	0.789555	expressed protein
CNA01090	-0.29329	0.273509	0.0139491	0.973713	hypothetical protein
CNA01100	-0.160543	0.342049	-0.092648	0.623957	conserved hypothetical protein
CNA01120	-0.235075	0.518297	-0.334108	0.263709	conserved hypothetical protein
CNA01130	0.120939	0.742455	-0.559864	0.044319	conserved hypothetical protein
CNA01140	0.125975	0.609671	-0.392015	0.0251524	capsule structure designer protein (CAS32)
CNA01150	-0.61199	2.36246e-14	-1.27584	2.65128e-44	regulator of G-protein signaling (CRG1)
CNA01160	-0.243256	0.0925158	0.00359078	0.990607	LSDR, putative
CNA01170	-0.0593458	0.844618	-0.111581	0.669235	conserved expressed protein
CNA01180	-0.243782	0.119861	-0.625801	6.55105e-06	predicted protein kinase (RCK2)
CNA01200	-0.136347	0.761384	-0.339057	0.316235	conserved expressed protein
CNA01210	-0.196432	0.467265	-0.457518	0.0344373	expressed protein
CNA01220	0.164636	0.540981	0.205391	0.450904	cyclophilin, putative
CNA01230	0.0445276	0.797731	-0.126434	0.402981	ubiquitin activating enzyme, putative
CNA01250	-0.0992267	0.623306	-0.11033	0.547699	ubiquinone biosynthesis methyltransferase, putative
CNA01260	-0.258795	0.0637376	-0.661814	1.58686e-07	expressed protein
CNA01270	0.00308946	0.988512	0.0206364	0.925615	U1 snRNP 70K protein (short form), putative
CNA01290	0.499969	0.141397	0.760716	0.0140795	rRNA processing-related protein, putative
CNA01310	0.126908	0.552721	0.0305946	0.915004	phosphoribosylamidoimidazole-succinocarboxamide synthase, putative
CNA01320	0.221097	0.682385	0.0480273	0.942132	hypothetical protein
CNA01330	-0.310722	0.038921	-0.345399	0.0201688	actin ii (centractin-like protein), putative
CNA01340	0.198815	0.607644	-0.0950021	0.829622	cytoplasm protein, putative
CNA01350	0.00283615	0.988202	-0.00703138	0.977374	splicing factor Prp8, putative
CNA01360	-0.0719374	0.795872	-0.104025	0.691984	conserved hypothetical protein
CNA01370	0.266266	0.0146907	0.525768	2.73363e-05	expressed protein
CNA01380	0.0542629	0.793934	0.168469	0.267909	peptidase, putative
CNA01400	-0.445334	0.0969602	-0.193905	0.553453	expressed protein
CNA01410	-0.383991	0.552721	-0.208211	0.749002	hypothetical protein
CNA01420	0.301492	0.0352487	-0.0088412	0.977105	oxidoreductase, putative
CNA01440	0.136587	1	1.00296	1	hypothetical protein
CNA01450	-0.275033	0.238615	-0.404919	0.0568174	zinc finger transcription factor (SP1)
CNA01460	-0.118494	0.459825	-0.199439	0.195449	expressed protein
CNA01470	-0.446289	0.000125963	-0.669416	5.75199e-08	glycosyltransferase, putative
CNA01480	-0.0459817	0.894231	-0.140148	0.56835	hypothetical protein
CNA01500	0.00383808	0.985356	-0.0992466	0.565806	altemrnative oxidase (AOX1)
CNA01510	0.0500901	0.884627	0.110436	0.689301	expressed protein
CNA01520	0.518736	2.22647e-06	0.42596	0.000859867	conserved expressed protein
CNA01530	0.122138	0.494101	0.216223	0.171723	glutamate biosynthesis-related protein, putative
CNA01540	0.349128	0.462045	0.412138	0.364765	conserved hypothetical protein
CNA01550	-0.0741935	0.872043	-0.153455	0.691204	hypothetical protein
CNA01580	-0.1637	0.408506	-0.180428	0.350502	putative endovacuolar system protein (LIV6)
CNA01590	-0.341955	0.238997	-0.304905	0.287819	peroxisome assembly protein, putative
CNA01600	0.480461	0.0532087	0.519928	0.0257692	conserved hypothetical protein
CNA01610	-0.218883	0.324045	-0.39227	0.0738693	expressed protein
CNA01620	0.0383119	0.928079	-0.166499	0.61015	conserved expressed protein
CNA01630	-0.266636	0.313322	-0.519641	0.00882183	conserved expressed protein
CNA01640	-0.0588429	0.729774	-0.323222	0.00422521	glutamate carboxypeptidase protein, putative
CNA01650	-0.62348	0.100804	-0.618012	0.0858363	expressed protein
CNA01660	-0.215214	0.444463	-0.356106	0.165442	conserved hypothetical protein
CNA01680	-0.802062	6.42423e-29	-1.30881	3.16262e-48	heterotrimeric G-protein coupled receptor alpha subunit (GPA2)
CNA01690	-0.138218	0.516459	-0.236329	0.270637	carboxyl-terminal proteinase, putative
CNA01700	-0.0595837	0.865485	-0.116497	0.680858	putative fyv10 protein homolog (FYV10)
CNA01710	0.140226	0.470966	0.166751	0.37024	retrograde transport, endosome to Golgi-related protein, putative
CNA01720	-0.092466	0.769288	-0.332949	0.557198	expressed protein
CNA01730	0.181474	0.613071	0.0742728	0.868621	cleavage/polyadenylation specificity factor, putative
CNA01740	0.0175533	0.943074	0.0143138	0.954331	expressed protein
CNA01750	0.19134	0.615413	0.112702	0.775382	conserved hypothetical protein
CNA01760	-0.208348	0.338675	-0.246795	0.245469	ubiquitin carboxyl-terminal hydrolase (UBP16)
CNA01770	0.112994	0.665758	0.188878	0.392251	endoplasmic reticulum protein, putative
CNA01780	-0.180543	0.395762	-0.31518	0.0799623	hypothetical protein
CNA01790	-0.145806	0.341495	-0.170976	0.283821	expressed protein
CNA01800	0.430627	0.319903	0.238872	0.602438	expressed protein
CNA01820	-0.158402	0.383133	-0.00903682	0.974196	gata type zinc finger protein (GAT1)
CNA01830	0.608552	0.000158792	0.622747	0.000251336	expressed protein
CNA01840	0.357209	0.0966154	0.607143	0.000419076	expressed protein
CNA01850	-0.0484796	0.84009	0.219794	0.157137	alcohol dehydrogenase, putative
CNA01860	-0.134014	0.653563	-0.251279	0.292665	conserved hypothetical protein
CNA01870	-0.0990262	0.697583	-0.247316	0.179201	gamma-adaptin, putative
CNA01880	-0.0914417	0.931302	-0.591419	0.430623	hypothetical protein
CNA01890	-0.217278	0.638118	-0.462863	0.194984	conserved expressed protein
CNA01900	0.0643261	0.859263	-0.0605674	0.863466	conserved expressed protein
CNA01910	0.164641	0.52082	0.216753	0.343838	hypothetical protein
CNA01920	-0.0784839	0.805936	0.0564564	0.847796	cactin, putative
CNA01930	-0.17645	0.589369	-0.432028	0.08444	expressed protein
CNA01940	0.046761	0.872419	0.230606	0.279133	hypothetical protein
CNA01950	0.179602	0.199161	0.272974	0.0524322	expressed protein
CNA01960	-0.156905	0.526022	-0.220532	0.317364	expressed protein
CNA01990	-0.159708	0.439307	-0.197712	0.307654	conserved expressed protein
CNA02000	0.0375453	0.935932	0.0107551	0.979487	hypothetical protein
CNA02010	-0.273388	0.576189	-0.39648	0.348767	expressed protein
CNA02020	-0.0795363	0.872043	-0.237965	0.554677	conserved hypothetical protein
CNA02030	0.0736758	0.797731	-0.104018	0.70522	ubiquitin carboxyl-terminal hydrolase 2, putative
CNA02040	-0.354271	0.498296	-0.253807	0.189215	ferric reductase (FRE4)
CNA02050	0.0448009	0.925634	0.265466	0.389326	L-cystine transporter, putative
CNA02060	-0.470231	0.0913393	-0.195498	0.565088	expressed protein
CNA02080	-0.0551977	0.919949	0.0383031	0.939521	hypothetical protein
CNA02090	-0.123423	0.769554	-0.242871	0.470785	vesicle-associated membrane protein 712, putative
CNA02100	-0.252045	0.0155704	-0.0962782	0.603612	26s proteasome lid component (RPN11)
CNA02120	-0.310909	0.477782	-0.286847	0.489163	hypothetical protein
CNA02130	-0.157946	0.595281	0.000187381	0.999377	hypothetical protein
CNA02140	-0.0803706	0.86309	-0.048023	0.916549	conserved hypothetical protein
CNA02150	-0.0386178	0.938597	-0.218887	0.517175	expressed protein
CNA02170	-0.144748	0.464658	-0.196835	0.322058	peroxisome organization and biogenesis-related protein, putative
CNA02180	-0.0774556	0.799675	-0.121341	0.675603	cytoplasm protein, putative
CNA02210	-0.0474823	0.897154	0.0965865	0.742912	conserved hypothetical protein
CNA02220	0.276122	0.00028924	0.416883	6.79954e-06	large subunit ribosomal protein L30e (RPL30)
CNA02230	0.210122	0.247304	0.323983	0.0716226	chaperone, putative
CNA02240	0.267344	0.54581	0.410346	0.247584	conserved hypothetical protein
CNA02250	-0.130765	0.322598	-0.121406	0.413249	low-affinity ammonium transporter (AMT1)
CNA02260	-0.0279592	0.903744	0.0981371	0.579444	8-amino-7-oxononanoatesynthase, putative
CNA02270	0.510291	4.44254e-05	0.528946	8.56421e-05	3-isopropylmalate dehydratase, putative
CNA02290	0.115516	0.505916	0.238891	0.106883	isoleucine-tRNA ligase, putative
CNA02300	-0.143929	0.718295	-0.151956	0.64102	hypothetical protein
CNA02310	-0.269139	0.373704	-0.284656	0.289784	hypothetical protein
CNA02330	0.387015	0.229884	0.243163	0.497721	mRNA-nucleus export-related protein, putative
CNA02340	0.0126965	0.976784	0.202293	0.47304	expressed protein
CNA02350	-0.437755	0.0220709	-0.751591	2.83544e-05	Ras guanyl-nucleotide exchange factor, putative
CNA02360	-0.0684766	0.886443	-0.150137	0.692264	expressed protein
CNA02370	0.0382503	0.933666	-0.0382419	0.929671	saccharopine dehydrogenase (LYS9)
CNA02380	0.0864441	0.860488	0.0356842	0.942251	conserved hypothetical protein
CNA02390	0.0631886	0.887066	0.0307135	0.94682	hypothetical protein
CNA02400	0.123447	0.422227	-0.0880792	0.625005	conserved hypothetical protein
CNA02410	0.139153	0.735264	-0.0187193	0.969344	transcriptional elongation regulator, putative
CNA02420	-0.181309	0.446743	-0.0256052	0.938873	rsec15, putative
CNA02450	0.142394	0.502287	0.195104	0.32925	aspartate-semialdehyde dehydrogenase, putative
CNA02460	-0.477365	5.19031e-06	-0.692375	3.24785e-10	kinesin family member 21A, putative
CNA02470	-0.164138	0.668952	-0.283856	0.36056	expressed protein
CNA02490	0.0348036	0.898384	-0.0508901	0.84339	hypothetical protein
CNA02520	-0.303898	0.248621	-0.613605	1.54436e-09	hypothetical protein
CNA02540	0.0038077	0.987277	0.016927	0.95544	conserved hypothetical protein
CNA02550	0.233752	0.13909	0.340726	0.0171122	isopentenyl-diphosphate delta-isomerase (IDI1)
CNA02560	-0.46879	0.170208	-0.710762	0.0197275	expressed protein
CNA02570	0.330688	0.00607358	0.385503	0.0044609	acetolactate synthase (ILV2)
CNA02580	-0.300953	0.0966154	0.0450189	0.877799	sorbitol dehydrogenase, putative
CNA02590	-0.00894648	0.956093	0.0630331	0.723718	mitochondrion protein, putative
CNA02600	-0.0863818	0.700703	-0.184177	0.368761	nucleus protein, putative
CNA02610	-0.247427	0.338155	-0.421073	0.0646751	conserved expressed protein
CNA02630	0.147108	0.491293	-0.00945752	0.977125	conserved hypothetical protein
CNA02640	0.259975	0.36056	0.218106	0.493963	expressed protein
CNA02650	0.290912	0.252612	0.206422	0.439232	methionyl aminopeptidase, putative
CNA02660	0.271646	0.0177131	0.449672	0.000179463	expressed protein
CNA02670	-0.00137174	0.996404	-0.0824961	0.762235	aerobic respiration-related protein, putative
CNA02680	-0.347541	0.168471	-0.342718	0.184388	hypothetical protein
CNA02690	0.096332	0.577303	0.133446	0.492598	conserved hypothetical protein
CNA02700	-0.119067	0.439307	-0.217258	0.123066	t-complex protein 1, eta subunit (tcp-1-eta), putative
CNA02710	-0.096991	0.802724	-0.278363	0.326648	expressed protein
CNA02730	-0.0795196	0.804599	-0.119628	0.706382	expressed protein
CNA02740	-0.00126342	0.996449	0.122761	0.590541	putative nuclear polyadenylated mRNA-binding protein (NAB2)
CNA02750	-0.144609	0.258736	-0.119735	0.452077	cytoplasm protein, putative
CNA02760	0.112962	0.625881	0.250337	0.206948	oligoribonuclease, putative
CNA02770	0.356756	0.403803	0.318822	0.449204	conserved hypothetical protein
CNA02780	-0.195874	0.20603	-0.330732	0.0251524	aminopeptidase, putative
CNA02790	0.00673509	0.992112	-0.00523323	0.994268	expressed protein
CNA02800	0.134073	0.552813	0.235253	0.170249	zinc-finger protein zpr1, putative
CNA02810	-0.297479	0.00493922	-0.486739	2.71542e-05	G-protein signaling GTPase (RAS1)
CNA02820	0.00902249	0.973998	-0.0989307	0.636676	hypothetical protein
CNA02830	-0.00295899	0.991528	0.0981905	0.712063	heat shock protein, putative
CNA02850	-0.0917919	0.800365	0.103807	0.740817	DNA repair protein RAD5, putative
CNA02860	0.0701891	0.850572	-0.0582283	0.860636	gamma-tubulin complex component 2 (gcp-2), putative
CNA02870	-0.545828	0.021432	-0.741315	0.000716533	hypothetical protein
CNA02880	0.0329096	0.940894	0.102041	0.785017	High-affinity nicotinic acid transporter, putative
CNA02890	-0.113858	0.557053	-0.0459643	0.844698	chaperone activator, putative
CNA02900	-0.778443	3.12339e-05	-0.864167	3.31833e-06	copper metallothionein 2 (CMT2)
CNA02920	0.0285703	0.935932	-0.39826	0.0489037	protein-vacuolar targeting-related protein, putative
CNA02930	0.0769032	0.871032	0.00712983	0.98982	conserved hypothetical protein
CNA02940	-0.0130571	0.96618	0.0411807	0.887116	3-hydroxyisobutyryl-CoA hydrolase, putative
CNA02960	-0.213878	0.413228	-0.396621	0.0690598	hypothetical protein
CNA02980	0.196109	0.810438	0.189698	0.794861	conserved hypothetical protein
CNA02990	-0.237271	0.714741	-0.0368633	0.958187	expressed protein
CNA03000	0.309582	0.0253728	0.434974	0.00242791	DNA repair-related protein, putative
CNA03010	0.199485	0.799771	0.383646	0.472453	conserved hypothetical protein
CNA03020	0.127323	0.743536	0.193297	0.537194	hypothetical protein
CNA03030	0.198316	0.140871	0.300897	0.0359163	arp2/3 complex 16 kda subunit (p16-arc), putative
CNA03040	0.0477855	0.811946	-0.0112561	0.962207	ER to Golgi transport-related protein, putative
CNA03050	0.193932	0.707351	0.322909	0.406392	ubiquitin-protein ligase, putative
CNA03060	0.175036	0.830292	0.413785	0.475177	hypothetical protein
CNA03070	-0.204654	0.483212	-0.311673	0.289784	hypothetical protein
CNA03090	-0.214376	0.188101	-0.0620669	0.771137	conserved hypothetical protein
CNA03100	-0.317212	0.376784	-0.156901	0.684833	single-stranded DNA specific endodeoxyribonuclease, putative
CNA03110	0.304471	0.0785302	0.0857739	0.743539	hypothetical protein
CNA03120	0.281436	0.434355	0.262034	0.447132	hypothetical protein
CNA03130	0.121899	0.566158	-0.135524	0.559137	anon-23da protein, putative
CNA03140	-0.177541	0.437401	-0.316002	0.114533	hypothetical protein
CNA03150	-0.216241	0.403204	-0.0730026	0.828401	hypothetical protein
CNA03160	0.321602	8.71443e-05	0.391565	0.000285907	heat shock protein sks2 (heat shock cognate protein hsc1), putative
CNA03170	-0.165748	0.346812	-0.24526	0.12709	conserved hypothetical protein
CNA03180	0.113087	0.637952	-0.110235	0.649281	expressed protein
CNA03190	0.0706839	0.669535	0.0931389	0.55862	hypothetical protein
CNA03200	0.203516	0.625248	0.125431	0.766588	ubiquitin-dependent protein catabolism-related protein, putative
CNA03210	-0.109186	0.503044	-0.121022	0.464024	3'(2'),5'-bisphosphate nucleotidase, putative
CNA03220	-0.0987094	0.830292	0.0813551	0.848214	expressed protein
CNA03240	-0.218583	0.392121	-0.398817	0.0629638	hypothetical protein
CNA03250	0.169731	0.555678	0.273866	0.242244	hst3 protein, putative
CNA03280	-0.113337	0.777604	0.149137	0.650806	saga complex histone acetyltransferase (GCN5)
CNA03290	-0.475179	0.221008	-0.690922	0.0436747	hypothetical protein
CNA03300	0.0427055	0.951692	0.0700355	0.922555	hypothetical protein
CNA03310	-0.124478	0.691352	-0.0512302	0.874173	protein-nucleus import-related protein, putative
CNA03320	0.0590641	0.938597	0.0359481	0.961226	conserved hypothetical protein
CNA03330	0.229054	0.00350713	0.356512	4.79193e-05	predicted ubiquitin-ribosomal 60s subunit protein L40a fusion protein (UBI1)
CNA03340	-0.156895	0.660366	-0.133582	0.694479	expressed protein
CNA03350	-0.361839	0.05193	-0.266064	0.122482	conserved hypothetical protein
CNA03360	-0.146921	0.540318	-0.159484	0.487868	conserved hypothetical protein
CNA03370	-1.08031	5.16122e-06	-1.55714	2.02332e-11	expressed protein
CNA03380	-0.0339247	0.946765	-0.212218	0.542052	endoplasmic reticulum protein, putative
CNA03390	-0.142881	0.606642	-0.165226	0.519434	O-sialoglycoprotein endopeptidase, putative
CNA03400	-0.0150533	0.970281	-0.209761	0.563863	two-component-like sensor kinase (TCO6)
CNA03410	-0.0551286	0.872043	-0.228062	0.339607	expressed protein
CNA03420	-0.0335386	0.894677	-0.01642	0.952091	Hob1p, putative
CNA03430	-0.122688	0.643653	-0.134049	0.590642	hypothetical protein
CNA03450	-0.173861	0.563165	-0.260006	0.317046	expressed protein
CNA03460	-0.191263	0.555348	-0.300403	0.275496	tRNA isopentenyltransferase, putative
CNA03470	0.0646954	0.876424	0.17864	0.56396	ribonuclease H, putative
CNA03480	0.0773347	0.720688	0.144041	0.413249	conserved hypothetical protein
CNA03490	-0.164127	0.472887	-0.154311	0.475262	conserved hypothetical protein
CNA03500	-0.157377	0.194546	-0.135121	0.358042	beta-catenin, putative
CNA03520	0.132329	0.749433	0.154305	0.689682	expressed protein
CNA03530	0.278784	0.034861	0.251617	0.126739	succinate dehydrogenase (ubiquinone), putative
CNA03550	-0.108655	0.761466	-0.367856	0.136313	expressed protein
CNA03560	-0.438064	0.00519943	-0.701239	6.8809e-06	conserved hypothetical protein
CNA03580	0.011861	0.979842	0.159144	0.635784	porphobilinogen synthase, putative
CNA03590	0.0227047	0.956935	-0.00100571	0.997964	hypothetical protein
CNA03600	0.0695481	0.777473	0.0360454	0.89069	DNA topoisomerase II, putative
CNE03000	0.233079	1	-1.51688	1	unspecified product
CNE02980	0.874316	1	0.746935	1	unspecified product
CNA03690	0	1	0	1	unspecified product
CNA03720	-0.0878403	0.720095	-0.191412	0.350314	aminophospholipid translocase (flippase) (APT3)
CNA03730	-0.181546	0.197067	-0.151199	0.386589	proteasome subunit beta type 3, putative
CNA03740	-0.0451007	0.864528	-0.155253	0.451184	eukaryotic initiation factor 4F subunit P130, putative
CNA03750	0.0699302	0.895023	-0.0997536	0.837318	conserved hypothetical protein
CNA03760	-0.197371	0.443617	-0.425445	0.0393107	1-phosphatidylinositol-4-phosphate 5-kinase, putative
CNA03770	-0.13598	0.605208	-0.0803469	0.760948	mitochondrion protein, putative
CNA03780	0.486903	0.230233	0.685431	0.0434267	protein monoubiquitination-related protein, putative
CNA03790	-0.0717143	0.823332	-0.100985	0.712544	hypothetical protein
CNA03810	-0.0928374	0.474605	0.0182034	0.92792	1,4-alpha-glucan branching enzyme, putative
CNA03820	0.354085	0.20547	0.531539	0.0219771	G1 phase of mitotic cell cycle-related protein, putative
CNA03830	-0.31676	0.258088	-0.365088	0.157399	conserved hypothetical protein
CNA03840	-0.417374	0.00485709	-0.249005	0.154303	protein kinase A catalytic subunit (PKA1)
CNA03850	-0.499423	0.209795	-0.630261	0.0920422	pyruvate dehydrogenase (acetyl-transferring), putative
CNA03860	-0.148964	0.626178	-0.285237	0.267188	actin filament organization-related protein, putative
CNA03870	-0.396415	0.53208	-0.381883	0.507111	transformer-2-beta isoform 3, putative
CNA03880	0.0881966	0.673725	0.0525265	0.832616	conserved hypothetical protein
CNA03890	-0.222387	0.372963	-0.235824	0.322113	cell division cycle protein 91, putative
CNA03900	-0.00285209	0.988165	-0.118717	0.410808	eukaryotic initiation factor 4F subunit P130, putative
CNA03910	-0.122177	0.764388	-0.277557	0.37676	mitochondrion protein, putative
CNA03930	-0.27344	0.31757	-0.660475	0.00788785	RING zinc finger protein, putative
CNA03940	-0.437735	0.0677596	-0.499218	0.0288664	ste/ste20/ysk protein kinase (KIC1)
CNA03950	0.245931	0.526787	0.489459	0.0811873	hypothetical protein
CNA03960	-0.716093	9.74077e-09	-1.2389	3.59344e-25	glyoxal oxidase precursor, putative
CNA03970	0.00284578	0.992112	0.0389649	0.901234	serine/threonine-protein phosphatase catalytic subunit (PPH3)
CNA03990	0.168132	0.381912	0.400672	0.00645075	expressed protein
CNA04000	-0.272948	0.0149798	-0.560317	1.25796e-07	conserved hypothetical protein
CNA04010	-0.1124	0.732842	-0.109413	0.70522	hypothetical protein
CNA04020	0.393725	0.0177663	0.350088	0.0432168	putative oxidoreductase (OFD1)
CNA04030	0.0426168	0.907794	-0.0317166	0.932729	cyclin-dependent kinase of PITSLRE subfamily (CDC2801)
CNA04040	-0.00327494	0.992674	-0.0283497	0.945101	f-box/wd-repeat protein lin-23, putative
CNA04050	0.104526	0.37593	0.142693	0.247066	elongation factor 1-gamma (ef-1-gamma), putative
CNA04060	0.101074	0.488796	0.0902678	0.594987	methionine adenosyltransferase, putative
CNA04080	-0.113595	0.84009	-0.00845185	0.98982	hypothetical protein
CNA04090	0.154242	0.526289	-0.00484593	0.98982	expressed protein
CNA04100	0.0504852	0.885943	-0.026278	0.940104	choline-phosphate cytidylyltransferase, putative
CNA04110	-0.39151	0.00507448	-0.69043	6.09472e-07	ER organization and biogenesis-related protein, putative
CNA04120	-0.0507678	0.848781	-0.146418	0.482161	Type 2C Protein Phosphatase, putative
CNA04130	0.194308	0.448237	-0.163593	0.555464	hypothetical protein
CNA04140	0.311962	0.467226	0.524949	0.162001	tRNA dihydrouridine synthase, putative
CNA04150	-0.0544941	0.887885	-0.159566	0.557765	mitochondrion protein, putative
CNA04160	0.265565	0.314951	0.17726	0.557983	transporter, putative
CNA04170	0.310586	0.210964	0.465817	0.0266149	hypothetical protein
CNA04180	0.159918	0.789664	0.282687	0.545963	hypothetical protein
CNA04190	-0.274578	0.0738132	-0.36562	0.0133641	palmitoyltransferase, putative
CNA04200	0.139247	0.694332	0.129295	0.709348	ubiquitin-protein ligase, putative
CNA04210	0.0454977	0.90437	0.208691	0.443506	expressed protein
CNA04220	0.0187487	0.954958	-0.0649656	0.84339	hypothetical protein
CNA04230	0.166387	0.607251	0.164693	0.56835	cyclin subunit of mediator subcomplex (SSN801)
CNA04240	0.269135	0.00990271	0.230348	0.0975077	inosine-5'-monophosphate dehydrogenase (IMD1)
CNA04250	0.0601444	0.86851	0.128869	0.654776	cyclin, putative
CNA04260	0.251447	0.672226	-0.00812304	0.9921	hypothetical protein
CNA04270	0.529776	0.000628587	0.460486	0.00514955	nonhistone chromosomal protein (NHP6B01)
CNA04280	-0.297517	0.00316746	-0.226904	0.0566566	t-complex protein 1, beta subunit (tcp-1-beta), putative
CNA04290	-0.0300992	0.888121	-0.0103697	0.965931	vacuolar ATP synthase subunit d, putative
CNA04300	0.337302	0.195011	0.456386	0.0534513	art-4 protein, putative
CNA04320	-0.171651	0.157373	-0.131094	0.355401	cytoplasm protein, putative
CNA04330	-0.605932	0.180209	-1.076	0.00578634	Isovaleryl-CoA dehydrogenase 2, mitochondrial precursor, putative
CNA04340	0.00422437	0.990459	-0.288563	0.241402	mitochondrion protein, putative
CNA04350	0.30935	0.395918	0.346597	0.716934	conserved hypothetical protein
CNA04360	0.0206235	0.929025	-0.038309	0.854248	hypothetical protein
CNA04370	0.178834	0.0724901	0.153775	0.21746	glutamine synthetase (GLN1)
CNA04380	-0.0261622	0.943758	0.132829	0.614613	expressed protein
CNA04390	-0.259509	0.429245	-0.505305	0.0583396	expressed protein
CNA04400	0.0639452	0.917003	0.0336514	0.95544	virulence related protein of unknown function (LIV1)
CNA04410	-0.212501	0.154021	0.0141572	0.953884	endoplasmic reticulum protein, putative
CNA04420	-0.0361123	0.872043	0.125232	0.481672	oxidoreductase, putative
CNA04430	0.00728788	0.976694	-0.043966	0.835206	U2 snRNA binding protein, putative
CNA04460	0.33996	0.332012	0.0787581	0.867812	expressed protein
CNA04470	0.045779	0.90118	0.0711999	0.838083	conserved hypothetical protein
CNA04480	-0.253532	0.295986	-0.26429	0.270799	sterol metabolism-related protein, putative
CNA04490	-0.0402947	0.880395	-0.073054	0.785361	expressed protein
CNA04500	0.168458	0.491435	0.205827	0.358333	endoplasmic reticulum protein, putative
CNA04510	0.0705326	0.772853	0.143884	0.481571	protein-vacuolar targeting-related protein, putative
CNA04520	0.0973102	0.761678	0.0776971	0.797651	mitochondrion protein, putative
CNA04540	-0.361339	0.126053	-0.131882	0.646534	expressed protein
CNA04550	-0.0745659	0.797257	0.0877624	0.72328	ER oligosaccharyl transferase complex subunit (OST2)
CNA04560	-0.714908	0.244287	-0.367996	0.567561	hypothetical protein
CNA04570	-0.136747	0.372862	-0.40204	0.0032448	conserved hypothetical protein
CNA04590	-0.0280434	0.931941	0.180499	0.408235	conserved hypothetical protein
CNA04600	0.579505	3.26504e-08	0.713754	8.53025e-07	single-stranded DNA binding protein, putative
CNA04610	-0.133365	0.211596	-0.171563	0.133477	isocitrate dehydrogenase, putative
CNA04620	-0.129366	0.810628	-0.200297	0.654501	hypothetical protein
CNA04630	-0.919748	1	0.254261	1	hypothetical protein
CNA04640	-0.30852	0.022024	-0.475648	0.000254552	RPN10-like protein, putative
CNA04650	0.0858563	0.403803	-0.0701952	0.591104	actin (ACT1)
CNA04660	-0.273598	0.239832	-0.194068	0.463207	tricarboxylic acid cycle-related protein, putative
CNA04670	-0.817247	0.0220281	-1.06719	0.00147621	expressed protein
CNA04690	-0.280815	0.478758	-0.265671	0.485359	expressed protein
CNA04700	-0.512147	2.90898e-05	-0.665531	4.96638e-06	acetyl-CoA C-acyltransferase, putative
CNA04710	0.125648	0.644803	0.113461	0.684288	expressed protein
CNA04720	-0.421485	0.128752	-0.758164	0.00201919	hypothetical protein
CNA04730	-0.316845	0.278618	-0.174791	0.586075	expressed protein
CNA04740	-0.44362	0.127118	-0.569841	0.0268858	hypothetical protein
CNA04750	-0.248703	0.333846	-0.109918	0.712124	hypothetical protein
CNA04760	-0.0750186	0.817646	-0.174806	0.503978	response to osmotic stress-related protein, putative
CNA04770	-0.458287	0.000660103	-0.73692	2.53951e-09	phosphoprotein phosphatase, putative
CNA04780	-0.267634	0.125673	-0.325	0.0521205	carnitine/acyl carnitine carrier, putative
CNA04790	2.59811	1	0	1	hypothetical protein
CNA04800	0.206714	1	-0.377864	0.720108	hypothetical protein
CNA04810	-0.0358785	0.967595	-0.581776	0.339816	expressed protein
CNA04830	-0.241748	0.0902555	-0.421477	0.00155471	Ptc1p, putative
CNA04840	0.350692	0.527554	0.0799943	0.913425	hypothetical protein
CNA04860	-0.0987405	0.679587	-0.18563	0.338717	expressed protein
CNA04870	0.398904	0.0435105	0.327621	0.110665	conserved hypothetical protein
CNA04890	-0.176583	0.675388	-0.42765	0.238048	hypothetical protein
CNA04910	-0.108296	0.771329	-0.125946	0.698603	membrane-associated retromer complex subunit (VPS17)
CNA04920	-0.24011	0.0150517	-0.404686	6.44948e-05	conserved hypothetical protein
CNA04930	0.173089	0.486011	0.294565	0.145712	prefoldin subunit 2, putative
CNA04940	0.0345366	0.927657	0.273191	0.154152	mitochondrial carrier protein, putative
CNA04950	0.670265	0.000398817	0.877858	9.34443e-06	conserved hypothetical protein
CNA04960	0.312212	0.324045	0.336058	0.290262	hypothetical protein
CNA04970	0.342213	1	-0.0418482	1	mannitol dehydrogenase, putative
CNA04980	0.320408	0.373704	0.161567	0.706764	peroxisomal signal (PTS2) receptor (PEX7)
CNA04990	0.125396	0.399548	0.228222	0.122598	expressed protein
CNA05000	-0.111995	0.798389	0.0583342	0.889488	conserved hypothetical protein
CNA05020	-0.0298987	0.865423	0.0740431	0.632376	hypothetical protein
CNA05030	-0.153134	0.646694	-0.256918	0.347418	transporter, putative
CNA05040	-0.564798	0.174781	-1.1869	0.0010498	conserved hypothetical protein
CNA05050	-0.136271	0.653587	-0.134535	0.637009	expressed protein
CNA05070	-0.358672	0.00386072	-0.655262	4.52874e-08	conserved hypothetical protein
CNA05080	0.224864	0.775043	0.0994104	0.902777	hypothetical protein
CNA05090	-0.0305114	0.913645	-0.244037	0.229699	translation initiation factor eIF-2B epsilon subunit, putative
CNA05100	-0.0565806	0.873159	-0.0963118	0.75236	WD-repeat protein, putative
CNA05110	0.00396259	0.988659	0.0286125	0.930928	sulfite transporter, putative
CNA05120	-0.333924	0.117266	-0.311362	0.158862	conserved hypothetical protein
CNA05130	0.365732	0.0101365	0.256553	0.0781349	p-type ATPase sodium pump (ENA1)
CNA05140	0.295238	0.0356997	0.52128	4.59098e-05	expressed protein
CNA05150	0.188152	0.257443	0.143356	0.436834	mitochondrial matrix protein import-related protein, putative
CNA05160	0.117221	0.360763	0.297329	0.0112921	expressed protein
CNA05170	0.138961	0.509112	0.119257	0.586075	structural constituent of ribosome, putative
CNA05180	0.32019	0.0104126	0.46868	0.000143361	expressed protein
CNA05200	-0.744099	0.00228268	-0.902292	8.34456e-05	carnitine acetyltransferase, putative
CNA05210	0.173651	0.316457	0.207849	0.214175	expressed protein
CNA05220	0.194419	0.617452	0.426909	0.127937	membrane transport protein, putative
CNA05240	0.32548	0.542826	0.0654819	0.926031	conserved hypothetical protein
CNA05250	0.521159	0.127636	0.351982	0.366535	T3P18.10, putative
CNA05260	0.478059	0.183582	0.423151	0.239266	conserved hypothetical protein
CNA05270	-0.284022	0.334146	-0.417579	0.103052	conserved hypothetical protein
CNA05280	-0.300024	0.75325	-0.153936	0.869644	expressed protein
CNA05290	-0.309009	0.111781	-0.454988	0.0191072	IDN3-B, putative
CNA05300	-0.99989	2.34691e-19	-1.58534	1.58664e-37	putative chitin synthase (CHS4)
CNA05310	0.13009	0.587541	-0.0167141	0.964928	hypothetical protein
CNA05320	-0.424889	0.121968	-0.524205	0.0363889	meiotic recombination-related protein, putative
CNA05330	-0.41093	0.0015197	-0.497126	0.000252288	polynucleotide adenylyltransferase, putative
CNA05360	-0.174609	0.385824	-0.364257	0.0384132	calcium activated cation channel, putative
CNA05370	-0.0748721	0.805936	-0.102994	0.726947	phospholipase C, putative
CNA05380	-0.0145576	0.974706	-0.00545441	0.98982	expressed protein
CNA05390	-0.0925848	0.580736	-0.374394	0.00169694	casein kinase I (CCK1)
CNA05400	-0.1731	0.431953	-0.2824	0.124828	u6 snRNA-associated sm-like protein lsm8, putative
CNA05410	-0.170055	0.453892	-0.400725	0.0337085	expressed protein
CNA05420	0.0988398	0.440382	0.242105	0.0474568	vacuolar ATP synthase subunit e, putative
CNA05430	0.0317025	0.91941	0.0441453	0.875049	conserved hypothetical protein
CNA05440	-0.301617	0.047644	-0.302068	0.086385	expressed protein
CNA05460	0.0248732	0.956093	0.164215	0.647657	hypothetical protein
CNA05470	-0.304913	0.00251921	-0.187844	0.13718	dynamin GTPase (VPS1)
CNA05480	-0.235505	0.424612	-0.0866597	0.805895	DNA ligase, putative
CNA05490	0.00435047	0.987871	0.0619224	0.816304	conserved hypothetical protein
CNA05500	0.0232104	0.936886	0.138876	0.54608	cyclohydrolase, putative
CNA05510	-0.0536702	0.768301	0.0158651	0.942955	camp dependent protein kinase regulatory subunit (PKR1)
CNA05540	2.59811	1	0	1	conserved hypothetical protein
CNA05560	-0.292525	0.154516	-0.325323	0.089763	conserved hypothetical protein
CNA05570	-0.221009	0.318136	-0.265929	0.176402	general RNA polymerase II transcription factor, putative
CNA05580	0.0840019	0.642267	0.00369504	0.98982	conserved hypothetical protein
CNA05590	0.0286106	0.92321	-0.0565395	0.832649	amino acid/metabolite permease, putative
CNA05610	-0.194801	0.452812	-0.086277	0.775114	mitochondrion protein, putative
CNA05620	-0.0157789	0.979242	0.0615164	0.903467	expressed protein
CNA05630	0.00296241	0.991654	0.1619	0.465431	GTPase, putative
CNA05650	-0.426019	4.88117e-07	-0.454704	4.50074e-07	endopeptidase, putative
CNA05660	0.148278	0.376784	0.0794062	0.694479	vacuole fusion, non-autophagic-related protein, putative
CNA05670	-0.0320399	0.90118	-0.00920399	0.975109	hypothetical protein
CNA05680	0.064122	0.743888	0.0456232	0.817602	actin monomer binding protein, putative
CNA05690	0.90808	0.130664	1.42686	0.00161283	hypothetical protein
CNA05700	-0.738201	0.00142501	-0.746258	0.00476262	expressed protein
CNA05710	0.394628	0.491293	0.575809	0.20704	conserved hypothetical protein
CNA05720	-2.45242	1	-1.24758	1	hypothetical protein
CNA05730	0.170781	0.555348	0.257962	0.291637	4-amino-4-deoxychorismate synthase, putative
CNA05740	0.0476853	0.892982	0.0733833	0.815525	conserved hypothetical protein
CNA05750	0.362351	0.397638	0.347036	0.393127	expressed protein
CNA05760	0.276304	0.0993203	0.375696	0.0207433	lipid particle protein, putative
CNA05790	-0.961947	7.21621e-25	-1.43617	7.63437e-37	cell wall organization and biogenesis-related protein, putative
CNA05800	0.482962	1.0694e-05	0.518021	0.000244448	amino acid transporter (DIP5)
CNA05810	0.0148413	0.982804	-0.580641	0.225066	nicotinamide mononucleotide permease, putative
CNA05820	0.183561	0.508888	-0.0161974	0.967368	anion transporter, putative
CNA05830	0.194767	0.149289	0.119496	0.48282	capsule-associated protein (CAP60)
CNA05840	-0.139917	0.334146	-0.639298	1.30182e-08	putative glycosyl hydrolase (CEL1)
CNA05850	-0.325734	0.000976567	-0.532485	7.20741e-08	conserved hypothetical protein
CNA05860	0.275667	0.271035	0.427571	0.0512507	chaperone, putative
CNA05870	-0.485165	0.0131827	-0.665371	0.000626327	expressed protein
CNA05880	-0.375478	0.0438428	-0.470441	0.00951876	cytoplasm protein, putative
CNA05890	-0.208457	0.421579	-0.152522	0.571816	conserved hypothetical protein
CNA05900	0.112123	0.769554	0.298515	0.315517	hypothetical protein
CNA05910	0.458958	0.00304364	0.644893	8.297e-06	hypothetical protein
CNA05920	0.0188868	0.942378	-0.0400696	0.864491	expressed protein
CNA05930	0.030648	0.910588	-0.152045	0.446214	snoRNA binding protein, putative
CNA05940	-0.037945	0.914021	0.0201544	0.954331	general RNA polymerase II transcription factor, putative
CNA05950	0.313882	0.244578	0.50901	0.0214378	cytosine deaminase (FCY1)
CNA05960	0.0218168	0.951428	-0.117672	0.676752	hypothetical protein
CNA05970	0.328005	0.493947	0.173724	0.746	hypothetical protein
CNA05990	-0.036247	0.924508	0.0188821	0.960833	tubulin folding cofactor C, putative
CNA06000	0.290387	0.0150322	0.288379	0.029318	aspartate carbamoyltransferase, putative
CNA06010	0.233843	0.464493	0.332182	0.221211	hypothetical protein
CNA06020	-0.029941	0.902865	0.0311222	0.897683	acetylornithine aminotransferase (ARG8)
CNA06030	-0.206995	0.270709	-0.259518	0.139434	fungus-specific glucosylceramide (EGCrP1)
CNA06040	-0.253647	0.174661	-0.120964	0.57284	conserved hypothetical protein
CNA06050	-0.578677	0.000542246	-0.621296	0.00118641	ARF guanyl-nucleotide exchange factor, putative
CNA06060	-0.474405	0.0954341	-0.508736	3.89399e-06	hypothetical protein
CNA06070	0.295337	0.723904	0.0384263	0.969344	specific transcriptional repressor, putative
CNA06080	0.366939	0.441345	0.739103	0.0363889	hypothetical protein
CNA06090	-0.124688	0.660319	-0.292137	0.215761	guanyl-nucleotide exchange factor, putative
CNA06110	0.0669719	0.800909	-0.000943001	0.99783	putative saga and nua4 histone acetyltransferase complex subunit (TRA1)
CNA06120	-0.0195933	0.9215	0.01389	0.952391	ER to Golgi transport-related protein, putative
CNA06130	0.0450302	0.921629	-0.0992029	0.805249	expressed protein
CNA06140	-0.101326	0.749433	0.033558	0.925094	hypothetical protein
CNA06150	-0.0958998	0.732361	-0.187423	0.471016	cytoplasm protein, putative
CNA06160	0.00861614	0.9822	0.0839393	0.786275	conserved hypothetical protein
CNA06170	-1.01967	0.00035732	-1.45463	2.41644e-07	cystathionine beta-synthase, putative
CNA06180	-0.168771	0.660319	0.0922881	0.815305	GTPase, putative
CNA06190	-0.13689	0.739727	0.0810288	0.844234	OHCU decarboxylase (URO3)
CNA06200	0.175516	0.0279538	0.276014	0.00162266	conserved hypothetical protein
CNA06210	0.103331	0.693855	0.098041	0.69462	Pol II transcription elongation factor, putative
CNA06220	-1.02275	2.7919e-11	-1.44856	1.47288e-17	conserved hypothetical protein
CNA06230	0.0901067	0.859263	0.448807	0.199054	hypothetical protein
CNA06240	0.0859696	0.819805	-0.130869	0.699176	fatty acid desaturase, putative
CNA06260	-0.0209957	0.934199	-0.155694	0.410406	conserved hypothetical protein
CNA06270	0.281864	0.112004	0.422481	0.0124981	hypothetical protein
CNA06280	-0.524351	0.0595604	-0.444219	0.130612	conserved hypothetical protein
CNA06290	0.159969	0.335896	0.0732818	0.726947	tryptophan synthase, putative
CNA06300	-0.155864	0.521386	-0.27109	0.188905	hypothetical protein
CNA06310	-0.57109	0.00109047	-0.838871	1.9766e-06	ATP-binding cassette (ABC) transporter, putative
CNA06320	-0.187999	0.284831	-0.221724	0.25767	expressed protein
CNA06330	-0.663608	2.30462e-05	-1.28251	6.40725e-16	hypothetical protein
CNA06340	-0.242403	0.829499	-0.040072	0.969344	sulfiredoxin (SRX1)
CNA06350	0.260379	0.00171471	0.473143	2.39963e-07	PRCDNA35, putative
CNA06360	0.0808058	0.613698	0.0780313	0.647436	60s ribosomal protein l7, putative
CNA06370	0.123512	0.806116	-0.0419442	0.942251	conserved hypothetical protein
CNA06380	0.30046	0.494738	0.279435	0.508075	hypothetical protein
CNA06390	-0.0204893	0.962733	-0.19524	0.503783	histone deacetylase, putative
CNA06400	0.308669	0.304518	0.351669	0.211172	chromatin remodeling-related protein, putative
CNA06410	0.115452	0.54708	0.165444	0.345181	carboxymethylenebutenolidase, putative
CNA06420	-0.254728	0.423381	-0.494262	0.0603604	expressed protein
CNA06430	-0.00150807	0.995298	-0.0219858	0.935277	cytosolic small ribosomal subunit protein, putative
CNA06440	0.0183651	0.961749	0.00562281	0.991117	nucleoporin nsp1, putative
CNA06450	-0.0463667	0.914164	-0.00836971	0.985975	hypothetical protein
CNA06460	-0.751701	3.28123e-17	-1.06581	7.56017e-27	hypothetical protein
CNA06480	0.356572	0.286228	0.00678105	0.990689	conserved hypothetical protein
CNA06470	0.461617	0.0346246	0.800484	1.3673e-05	hypothetical protein
CNA06490	-0.25507	0.155067	-0.312637	0.0826044	cytoplasm protein, putative
CNA06500	0.28195	0.00130761	0.480061	1.15568e-05	ribosomal protein S11, putative
CNA06510	-0.173174	0.382476	-0.257107	0.149387	cytoplasm protein, putative
CNA06520	0.514238	0.0104514	0.203051	0.519756	hypothetical protein
CNA06530	0.287964	0.197153	0.22462	0.339375	carnitine/acyl carnitine carrier, putative
CNA06540	0.0346032	0.919949	0.166884	0.496141	vps28 protein, putative
CNA06550	-0.0250298	0.951428	0.178547	0.54608	conserved hypothetical protein
CNA06560	0.153797	0.283866	0.0410429	0.845051	urease accessory protein (URE7)
CNA06570	-0.751417	0.0220709	-1.04445	0.000983354	expressed protein
CNA06580	0.384963	0.0857067	0.586214	0.00204127	myosin-like protein nuf2, putative
CNA06590	0.502771	0.00279595	0.470712	0.00785676	mitotic chromosome condensation-related protein, putative
CNA06610	-0.768132	1.68906e-06	-0.740583	0.000121546	kinesin, putative
CNA06620	0.0317052	0.912351	-0.181022	0.366733	protein serine/threonine kinase, putative
CNA06630	0.0608309	0.799675	0.12922	0.509166	ribulose-phosphate 3-epimerase, putative
CNA06640	0.0277315	0.943657	-0.203852	0.443443	Pre-mRNA splicing factor RNA helicase PRP28, putative
CNA06650	-0.515578	2.64585e-08	-0.509134	2.32846e-06	expressed protein
CNA06660	-0.194942	0.480857	-0.490752	0.0308795	hypothetical protein
CNA06670	0.00289298	0.992112	-0.0207458	0.949391	beta-1,4-mannosyltransferase, putative
CNA06680	-0.0251957	0.948777	0.203457	0.387466	conserved hypothetical protein
CNA06690	0.0966964	0.785027	0.0730817	0.835284	hypothetical protein
CNA06700	-0.0744351	0.87572	0.0845555	0.841034	conserved hypothetical protein
CNA06710	-0.252389	0.235913	-0.413793	0.029751	ubiquitin-protein ligase, putative
CNA06730	-0.20443	0.123303	-0.238403	0.0958369	putative RNA splicing-related protein (CCN1)
CNA06740	-0.0551339	0.924508	-0.096743	0.844859	hypothetical protein
CNA06750	-0.032	0.914164	-0.131847	0.551329	alpha-mannosidase, putative
CNA06760	0.0726896	0.77504	0.0164516	0.95557	UDP-glucose epimerase (UGE1)
CNA06770	0.036192	0.924445	-0.0956327	0.752845	expressed protein
CNA06780	0.899698	0.059171	2.35291	7.53587e-17	transmembrane receptor, putative
CNA06790	0.288659	0.0159285	0.355648	0.00483795	purine nucleotide biosynthesis-related protein, putative
CNA06800	0.193676	0.35367	0.0117677	0.973036	protein involved in gxm O-acetylation (CAS31)
CNA06810	0.878847	1.44262e-05	1.03279	1.02439e-08	expressed protein
CNA06820	0.0883029	0.516459	0.276856	0.0056853	PRCDNA87, putative
CNA06830	-0.309326	0.228834	-0.302238	0.238015	conserved hypothetical protein
CNA06840	0.0612179	0.760246	0.176911	0.240802	conserved hypothetical protein
CNA06850	0.462553	0.0346246	0.4641	0.0364397	RNA-binding protein rnp24, putative
CNA06860	0.178173	0.185942	0.232612	0.0814904	hypothetical protein
CNA06870	0.00804731	0.976694	-0.0318296	0.895656	Glutamine synthetase, putative
CNA06880	0.370467	0.112453	0.534548	0.00939589	uracil DNA N-glycosylase, putative
CNA06890	0.0156505	0.954324	0.166494	0.380524	cell wall organization and biogenesis-related protein, putative
CNA06900	-0.64731	0.00170203	-0.469647	0.0453942	conserved hypothetical protein
CNA06910	-0.0288221	0.950519	-0.232762	0.462192	hypothetical protein
CNA06920	0.152233	0.382458	0.0374208	0.879599	conserved hypothetical protein
CNA06930	-0.280164	0.123613	-0.344454	0.0586256	expressed protein
CNA06950	0.390142	1.36495e-05	0.587431	4.07359e-09	electron carrier, putative
CNA06960	-0.310866	0.249289	-0.362301	0.169466	hypothetical protein
CNA06970	0.134767	0.663566	0.165964	0.532292	chromatin assembly complex protein (CAC2)
CNA06980	0.386886	0.0923559	0.374558	0.10892	helicase, putative
CNA06990	0.0699292	0.819771	0.187864	0.345971	recombinase, putative
CNA07000	0.418755	0.00124138	0.515849	8.20836e-05	alpha-1,3-mannosyltransferase (CAP59)
CNA07010	0.295019	0.0627012	0.540186	0.000452432	60s ribosomal protein l27, putative
CNA07020	0.131579	0.851065	-0.146552	0.826017	expressed protein
CNA07030	0.233782	0.547389	0.421646	0.161238	ATP-dependent RNA helicase prh1, putative
CNA07040	0.186172	0.278916	0.186398	0.289784	hypothetical protein
CNA07050	1.5998	1	1.67432	0.0116776	hypothetical protein
CNA07060	-0.121841	0.579445	-0.27915	0.102995	iron ion homeostasis-related protein, putative
CNA07070	0.853994	0.0028642	0.608864	0.0473067	dityrosine transporter, putative
CNA07080	-0.210083	0.820163	0.292962	0.677577	conserved hypothetical protein
CNA07090	-0.0039173	0.985356	0.00723682	0.977105	ATP-binding cassette transporter (AFR1)
CNA07100	0.590651	0.163147	0.395543	0.366641	hypothetical protein
CNA07110	0.065232	0.799675	0.300557	0.0636024	expressed protein
CNA07120	-0.0368278	0.899472	-0.169584	0.423623	dihydroorotase, putative
CNA07130	0.0826856	0.93479	-0.408951	0.589427	succinate-semialdehyde dehydrogenase [NAD(P)+], putative
CNA07140	-0.1498	0.637249	0.0622367	0.841789	exocyst protein, putative
CNA07150	0.181325	0.698091	0.201129	0.608764	conserved hypothetical protein
CNA07170	-0.984722	0.00096271	-1.31888	7.23043e-06	hypothetical protein
CNA07180	0.145286	0.514006	0.157982	0.464411	conserved hypothetical protein
CNA07190	-0.0519417	0.852713	0.0490732	0.850622	swi/snf chromatin-remodeling complex subunit (SNF5)
CNA07200	0.153997	0.255647	0.105936	0.521308	ATP dependent RNA helicase, putative
CNA07210	-0.0378884	0.885943	-0.130197	0.537386	serine C-palmitoyltransferase, putative
CNA07220	0.116009	0.662456	0.219714	0.326353	imidazoleglycerol phosphate synthase, putative
CNA07230	-0.0268902	0.957991	-0.0960098	0.828401	alpha 1,6-mannosyltransferase (OCH1)
CNA07240	0.154689	0.225792	0.0678571	0.690709	serine/threonine-protein kinase (HRK1)
CNA07260	0.143852	0.189083	0.112238	0.395667	succinate-CoA ligase (ADP-forming), putative
CNA07280	0.29317	0.0887073	0.53708	0.000148522	transporter, putative
CNA07300	-0.149028	0.707094	-0.29624	0.727489	enoyl reductase, putative
CNA07310	0.717972	0.000112335	0.692924	0.000357653	conserved hypothetical protein
CNA07320	-0.0453354	0.90118	-0.194995	0.461996	hypothetical protein
CNA07330	-0.0194755	0.935736	-0.348294	0.0115971	hypothetical protein
CNA07340	0.243005	0.451977	0.221293	0.492283	hypothetical protein
CNA07350	0.0745519	0.799675	0.105533	0.675096	hypothetical protein
CNA07360	-0.0404708	0.91379	-0.0877424	0.806636	ubiquitin carboxyl-terminal hydrolase (DOA4)
CNA07370	-0.557227	0.000901555	-0.964125	6.6566e-09	sporulation-related protein, putative
CNA07380	-0.0560962	1	-0.0868701	0.95366	hypothetical protein
CNA07390	0.116746	0.661895	0.0829874	0.761557	methylenetetrahydrofolate reductase (NADPH), putative
CNA07400	0.390386	0.423242	0.480844	0.25562	diphthamide biosynthesis protein (DPH1)
CNA07410	0.204466	0.585504	0.515997	0.0352772	conserved hypothetical protein
CNA07420	0.300481	0.480857	0.54616	0.160553	hypothetical protein
CNA07430	0.223125	0.287352	0.3236	0.0608787	hypothetical protein
CNA07450	0.507235	0.100015	0.272423	0.478972	conserved hypothetical protein
CNA07460	-0.219296	0.284383	-0.119034	0.631283	hypothetical protein
CNA07470	-0.296854	0.0907869	-0.284024	0.11958	map kinase kinase (PBS2)
CNA07480	-0.0499279	0.872679	0.179873	0.375655	DNA mismatch repair protein MSH2, putative
CNA07490	0.301371	0.000245634	0.502517	2.4801e-08	ribosomal protein L35, putative
CNA07500	-0.113092	0.595281	-0.201151	0.269696	putative UV excision repair protein (RAD23)
CNA07510	-0.160174	0.555678	0.0156527	0.96674	expressed protein
CNA07520	0.380182	0.0102811	0.337955	0.0363889	d-3-phosphoglycerate dehydrogenase 2, putative
CNA07530	0.340775	0.249881	0.512835	0.0447939	57.7 kda trp-asp repeats containing protein, putative
CNA07540	-0.611367	2.44145e-14	-0.917606	4.61833e-25	immunoreactive mannoprotein (MP88)
CNA07550	-0.534621	1.30078e-05	-0.823672	5.28603e-11	regulation of transcription from Pol II promoter-related protein, putative
CNA07560	-0.0797778	0.759307	-0.215599	0.271381	hypothetical protein
CNA07570	0.195163	0.0267582	0.405866	7.67599e-06	large subunit ribosomal protein L27e (RPL27)
CNA07580	-0.00745881	0.988212	-0.112259	0.820331	hypothetical protein
CNA07590	0.112998	0.555621	0.332044	0.0469885	Sm-like protein, putative
CNA07600	-0.585368	0.0118236	-0.776557	0.000504148	hypothetical protein
CNA07610	-0.218041	0.238615	-0.485967	0.00254203	hypothetical protein
CNA07620	-0.0043737	0.981239	-0.15533	0.198689	translation initiation factor, putative
CNA07630	0.44132	0.0966404	0.455319	0.074076	hypothetical protein
CNA07640	-0.124298	0.650308	-0.154266	0.532382	conserved hypothetical protein
CNA07650	0.287593	0.0108288	0.557578	4.09673e-07	NADH dehydrogenase (NDH1)
CNA07660	0.017517	0.959529	-0.0632193	0.850622	phospholipid metabolism-related protein, putative
CNA07670	-0.0257018	0.948325	-0.114764	0.675096	conserved hypothetical protein
CNA07680	0.0497742	0.842127	0.0972383	0.650362	expressed protein
CNA07690	0.218891	1	0.564954	0.463427	hypothetical protein
CNA07700	-0.404362	0.0752259	-0.642996	0.000639954	ATP-binding cassette (ABC) transporter, putative
CNA07710	0.200571	0.339343	0.48358	0.0060304	DNA-directed RNA polymerases ii 24 kda polypeptide, putative
CNA07720	-1.06433	6.38095e-36	-1.94115	3.54025e-88	hyphal flocculin (CFL1)
CNA07730	0.0221002	0.955004	-0.118156	0.724708	putative abc multidrug resistance transporter with similarity to Ste6 (MDR1)
CNA07740	0.0791524	0.627581	0.134271	0.357258	acetate--CoA ligase, putative
CNA07770	-0.110155	0.337622	-0.372477	0.000521691	conserved hypothetical protein
CNA07780	-0.460244	0.00110913	-0.381467	0.0217245	nicotinamidase, putative
CNA07790	-0.485038	0.0637376	-0.297046	0.331915	calcineurin binding protein (CBP1)
CNA07800	-0.210992	0.337156	-0.262541	0.190616	hypothetical protein
CNA07810	-0.0603952	0.800365	-0.108668	0.616084	conserved hypothetical protein
CNA07820	-0.0733565	0.828656	-0.105356	0.712304	hypothetical protein
CNA07830	0.131799	0.315763	0.0948077	0.54258	hypothetical protein
CNA07840	-0.131124	0.829279	-0.193755	0.693253	hypothetical protein
CNA07850	-0.0791875	0.615413	-0.184507	0.227648	hypothetical protein
CNA07860	0.409359	0.00772552	0.32866	0.1818	ATP-dependent RNA helicase ded1, putative
CNA07870	0.0612351	0.907794	0.122407	0.782882	conserved hypothetical protein
CNA07880	0.0541849	0.871673	0.0939043	0.73248	anthranilate phosphoribosyltransferase, putative
CNA07890	-0.0219113	0.951428	-0.122233	0.675096	conserved hypothetical protein
CNA07900	-0.671903	1	-0.266419	0.822822	IMP cyclohydrolase, putative
CNA07920	0.793009	0.000743829	1.30499	1.21936e-08	siderophore iron transporter (SIT1)
CNA07930	-0.228684	0.0652245	-0.175033	0.284044	microtubule binding protein, putative
CNA07940	0.227898	0.535399	-0.120836	0.792844	expressed protein
CNA07950	-0.280214	0.27701	-0.148781	0.639838	conserved hypothetical protein
CNA07960	0.443894	1.30422e-06	0.665123	1.94657e-12	conserved hypothetical protein
CNA07970	0.156208	0.536731	0.0226644	0.947654	hypothetical protein
CNA07980	0.289005	0.00166473	0.472498	1.12238e-07	60s ribosomal protein l34-b, putative
CNA07990	0.396085	0.0039209	0.45037	0.00230531	ribosomal large subunit assembly and maintenance-related protein, putative
CNA08000	0.161813	0.645131	0.0722135	0.856602	cadmium ion transporter, putative
CNA08010	-0.535913	0.00382755	-0.627758	0.000835082	ubiquitin-conjugating enzyme e2-17 kda, putative
CNA08040	0.153165	0.558239	0.114165	0.675096	transporter, putative
CNA08050	-1.09361	0.000153222	-1.50534	1.23233e-08	glycerone kinase, putative
CNA08060	-0.999058	7.54349e-06	-1.11459	1.63996e-05	conserved hypothetical protein
CNA08070	-0.16284	0.711704	-0.438793	0.197054	Zn2-Cys6 zinc-finger transcription factor (SIP401)
CNA08080	-0.16034	0.261909	-0.145628	0.345971	ubiquitin-protein ligase, putative
CNA08090	-0.0576219	0.851704	-0.542247	0.00170075	expressed protein
CNA08100	0.232223	0.673348	0.456076	0.247195	conserved hypothetical protein
CNA08110	0.178005	0.547389	0.251239	0.307322	D-hydroxyacid dehydrogenase, putative
CNA08120	-0.198612	0.739274	0.00669286	0.9921	Phosphatidylserine decarboxylase, putative
CNA08130	-0.022922	0.951504	0.138196	0.620312	2-hydroxyacid dehydrogenase, putative
CNA08140	0.177881	0.490852	0.0942793	0.75536	expressed protein
CNA08150	0.0756632	0.860065	-0.0281008	0.951137	hypothetical protein
CNA08160	0.0161814	0.978865	0.0936363	0.846314	mitochondrion protein, putative
CNA08170	-0.154556	0.829499	-0.163531	0.795879	hypothetical protein
CNA08180	-0.251867	0.449325	-0.271702	0.37676	expressed protein
CNA08190	-0.184657	0.732212	0.0462054	0.935277	conserved hypothetical protein
CNA08200	-0.255517	1	0.242411	0.838882	conserved hypothetical protein
CNA08210	-0.422977	1	-0.221562	0.854248	hypothetical protein
CNA08220	0.409102	0.0695753	0.279453	0.316235	establishment of cell polarity protein, putative
CNA08230	0.302303	0.505331	0.323987	0.427584	hypothetical protein
CNA08240	-0.0945411	0.799675	-0.143504	0.65254	expressed protein
CNA08250	-0.534772	0.0620891	-0.689306	0.00674839	hypothetical protein
CNA08260	-0.166361	0.810297	-0.235514	0.678587	conserved hypothetical protein
CNA08270	-0.109026	0.738023	-0.141413	0.660066	conserved hypothetical protein
CNA08280	0.018172	0.954063	0.14746	0.545061	Opa-interacting protein OIP2, putative
CNA08290	-0.0324164	0.865423	0.0544516	0.754772	C-8 sterol isomerase (ERG2)
CNB00020	0.0909676	0.919348	0.37728	0.529517	expressed protein
CNB00030	0.33635	0.0185071	0.462288	0.00120851	uroporphyrinogen decarboxylase (HEM12)
CNB00040	0.320239	0.301147	0.513612	0.0371205	WD-repeat protein, putative
CNB00050	-0.229256	0.362616	-0.233363	0.3494	conserved hypothetical protein
CNB00060	-0.0203501	0.958457	0.10194	0.751627	conserved hypothetical protein
CNB00070	0.0753187	0.706226	0.208685	0.161611	hypothetical protein
CNB00080	0.328438	0.124534	0.352668	0.0912198	exonuclease, putative
CNB00090	0.0320304	0.904427	-0.0331336	0.902777	protein-vacuolar targeting-related protein, putative
CNB00100	-0.411009	0.0366472	-0.827429	3.15186e-06	expressed protein
CNB00110	-0.0133516	0.959815	-0.214879	0.245794	conserved hypothetical protein
CNB00120	0.0773488	0.837356	0.0961031	0.783374	heat shock transcription factor 2, putative
CNB00130	-1.29566	1.53728e-09	-2.02581	2.727e-19	caspase, putative
CNB00140	-0.197074	0.73742	0.0642947	0.91341	conserved hypothetical protein
CNB00170	0.244113	0.194921	0.191945	0.349235	putative alpha-1,2-mannosyltransferase (MNN2)
CNB00190	0.425692	0.0051287	0.754266	1.64363e-07	1-aminocyclopropane-1-carboxylate deaminase, putative
CNB00200	0.209101	0.0861911	0.342979	0.00974579	pre-mRNA splicing factor, putative
CNB00210	-0.0793104	0.74496	-0.175357	0.335024	serine/threonine kinase receptor associated protein, putative
CNB00220	0.930715	4.95313e-24	1.22448	8.40675e-35	fructosyl amino acid oxidase, putative
CNB00230	0.56649	5.00466e-11	0.750713	4.68355e-15	expressed protein
CNB00240	-0.0567692	0.843519	-0.0673692	0.798651	hypothetical protein
CNB00250	0.129431	0.777582	0.141957	0.728923	tRNA (guanine-N7-)-methyltransferase, putative
CNB00260	0.0722325	0.641004	-0.120952	0.400941	copii vesicle coat protein (SEC24)
CNB00270	0.0211445	0.94779	0.0886745	0.718891	nuclear pore protein seh1, putative
CNB00290	-0.223863	0.763242	0.0380424	0.962105	expressed protein
CNB00300	0.275324	0.00197003	0.313813	0.00171801	fructose-bisphosphate aldolase, putative
CNB00310	0.315225	0.465679	0.415823	0.250687	gamma DNA-directed DNA polymerase, putative
CNB00320	-0.0251096	1	0.334004	1	hypothetical protein
CNB00330	0.0980807	0.423242	0.064316	0.672539	ATP synthase delta chain, mitochondrial precursor, putative
CNB00340	0.45931	0.0695704	0.642273	0.0240048	conserved hypothetical protein
CNB00360	-0.193637	0.283797	-0.261718	0.149936	hypothetical protein
CNB00370	-0.0695234	0.770137	-0.0934456	0.661021	fatty acid beta-oxidation-related protein, putative
CNB00380	-0.110195	0.846373	-0.0437988	0.934565	seryl-tRNA synthetase, putative
CNB00390	-0.364921	0.0957249	-0.500139	0.0166898	gata transcription factor, capsule-independent antiphagocytic protein (GAT204)
CNB00400	0.188969	0.802155	0.450659	0.381864	conserved hypothetical protein
CNB00410	-0.058075	0.895291	-0.113556	0.759647	conserved hypothetical protein
CNB00420	-0.238383	0.390347	-0.01923	0.962105	dehydrogenase, putative
CNB00430	0.773928	0.227604	0.804173	0.14077	conserved hypothetical protein
CNB00450	0.169897	0.670592	0.512676	0.0344373	conserved hypothetical protein
CNB00460	-0.193458	1	-0.152905	1	hypothetical protein
CNB00470	-0.103922	1	-0.257814	0.813692	hypothetical protein
CNB00480	-0.0377832	0.880806	-0.217332	0.194878	threonine-tRNA ligase, putative
CNB00490	-0.00979924	0.970281	-0.12845	0.50505	Pol II transcription elongation factor, putative
CNB00500	0.0202442	0.937166	0.106891	0.569962	hypothetical protein
CNB00510	0.0596836	0.84009	0.0466887	0.874868	expressed protein
CNB00520	0.398482	0.0755926	0.257323	0.390276	hypothetical protein
CNB00530	0.0187945	0.968305	0.225487	0.471006	hypothetical protein
CNB00540	0.542946	0.0386134	0.572179	0.0295798	conserved hypothetical protein
CNB00550	0.538357	1.34722e-11	0.411052	9.57237e-07	histone H2A-1, putative
CNB00560	0.626777	3.78681e-12	0.530104	8.7278e-11	histone h2b, putative
CNB00570	0.57363	3.63736e-18	0.612111	7.7018e-10	histone H3, putative
CNB00580	0.0422586	0.920362	-0.0189145	0.967368	conserved hypothetical protein
CNB00590	0.319722	0.0051287	0.542402	1.46171e-06	mitochondrial genome maintenance-related protein, putative
CNB00600	0.278937	0.11106	0.48222	0.00112473	cytoplasm protein, putative
CNB00610	0.62542	0.00567253	0.482838	0.129019	DEAD box RNA helicase, putative
CNB00620	0.272415	0.332428	0.0491031	0.898724	conserved hypothetical protein
CNB00630	-0.0518762	0.851334	0.0324289	0.910287	adenosylmethionine-8-amino-7-oxononanoate transaminase, putative
CNB00640	-0.322881	0.199161	-0.296741	0.218411	expressed protein
CNB00650	-0.00714279	0.981683	0.0101057	0.974291	vacuole organization and biogenesis-related protein, putative
CNB00670	0.291311	0.280054	0.354673	0.176067	hypothetical protein
CNB00680	0.373412	0.0732077	0.589613	0.0014509	DNA-directed RNA polymerases i, ii, and iii 8.3 kda polypeptide, putative
CNB00690	-0.469106	0.000930693	-0.370311	0.0422303	19s proteasome regulatory particle base assembly chaperone (RPN14)
CNB00700	-0.208301	0.383133	-0.450018	0.034147	conserved hypothetical protein
CNB00710	-0.550154	1	-0.0864275	0.935393	hypothetical protein
CNB00720	0.0690255	0.707539	-0.0585193	0.762774	similar to glycogen synthase kinase (GSK3)
CNB00730	0.273423	0.517863	-0.217711	0.639589	hypothetical protein
CNB00740	-0.444682	0.000869002	-0.664178	2.60773e-07	kinesin, putative
CNB00750	-0.398593	0.350956	-0.473643	0.221766	hypothetical protein
CNB00770	0.0456372	0.94779	-0.139974	0.799282	putative chitin synthase regulator (CSR3)
CNB00780	0.139923	0.705313	0.178491	0.573691	DNA polymerase Delta, small subunit, putative
CNB00790	0.103882	0.843056	-0.152767	0.75536	DNA strand annealing, putative
CNB00800	0.115899	0.40804	0.167683	0.234187	mitochondrial inner membrane protein, putative
CNB00810	-0.0434709	1	0.773726	0.245905	hypothetical protein
CNB00820	0.221145	0.239992	0.251826	0.18651	mbp1/swi4-like transcription factor (MBS1)
CNB00830	0.200091	0.604674	0.6572	0.00772422	expressed protein
CNB00850	-0.15029	0.660319	-0.460892	0.0649844	expressed protein
CNB00860	0.0772932	0.800365	0.16127	0.501791	longevity-assurance protein, putative
CNB00890	0.0804575	0.756218	0.271929	0.131949	ER to Golgi transport-related protein, putative
CNB00900	-0.00697648	0.981239	0.00150851	0.995646	cysteine-tRNA ligase, putative
CNB00910	0.0330282	0.871032	-0.00771199	0.977125	expressed protein
CNB00920	0.0861631	0.777604	0.156064	0.510597	hypothetical protein
CNB00930	0.121463	0.595082	0.128638	0.564052	conserved hypothetical protein
CNB00940	-0.0322854	0.948428	0.0548194	0.899322	conserved hypothetical protein
CNB00950	-0.0239241	0.949552	0.126061	0.633391	dCMP deaminase, putative
CNB00960	-0.193379	0.540743	-0.184721	0.545061	expressed protein
CNB00970	-0.327568	0.439307	-1.04647	0.00255074	gag-pol polyprotein, putative
CNB00980	0.130327	0.697351	0.0464337	0.900642	conserved hypothetical protein
CNB00990	0.056886	0.730672	0.133953	0.320473	2-oxoglutarate metabolism-related protein, putative
CNB01000	-0.195495	0.557694	-0.157349	0.630887	hypothetical protein
CNB01010	-0.262133	0.075864	-0.34021	0.0217926	conserved hypothetical protein
CNB01020	-0.321172	0.390209	-0.378762	0.264184	mandelate racemase/muconate lactonizing enzyme, putative
CNB01030	-0.496135	1.648e-09	-1.17364	6.99037e-35	putative pheromone transporter (STE6)
CNB01040	0.139727	0.57632	0.135388	0.58592	hypothetical protein
CNB01050	0.649382	2.31912e-09	0.721074	0.0964277	hypothetical protein
CNB01060	0.881598	0.000842777	1.0213	8.20836e-05	conserved hypothetical protein
CNB01070	0.0989149	0.703936	0.15129	0.487743	no arches protein, putative
CNB01080	-0.0899842	0.865423	-0.00624911	0.9921	conserved hypothetical protein
CNB01090	-0.188738	0.136265	-0.442925	0.000238569	GTPase, putative
CNB01100	-0.317389	0.397815	-0.423644	0.190392	hypothetical protein
CNB01110	-0.214892	0.614771	-0.129991	0.762774	hypothetical protein
CNB01120	-0.0039536	0.995298	0.38084	0.353256	hypothetical protein
CNB01130	0.0864897	0.799771	0.306096	0.248156	mRNA guanylyltransferase, putative
CNB01140	-0.0510188	0.824341	-0.0790035	0.709348	nucleoporin nup189, putative
CNB01150	0.0168012	0.948777	0.135733	0.473601	threonine synthase, putative
CNB01160	-0.254639	0.574367	-0.309864	0.458631	hypothetical protein
CNB01170	-0.0595949	0.848781	-0.146867	0.553587	phosphodiesterase (PDE2)
CNB01190	-0.663233	0.247463	-1.30614	0.00957029	clampless protein essential for dikaryotic filament formation (CLP1)
CNB01200	-0.0571711	0.885943	-0.0566694	0.882832	conserved hypothetical protein
CNB01210	-0.22383	0.38576	-0.412438	0.057654	nucleoside transporter, putative
CNB01220	-0.323722	0.156313	-0.374356	0.14696	hypothetical protein
CNB01230	-0.221306	0.0533674	-0.227678	0.073792	cyclophilin A (CPA2)
CNB01240	-0.0554506	0.900477	-0.162089	0.676038	ram signaling network cell polarity protein (TAO3)
CNB01250	0.154641	0.466316	0.301408	0.0990881	short-chain dehydrogenase, putative
CNB01260	0.646887	0.000123125	0.72814	0.00111267	ribosomal large subunit biogenesis-related protein, putative
CNB01270	0.0240009	0.973162	0.0178905	0.977405	hypothetical protein
CNB01280	-0.0599066	0.843579	-0.189224	0.410208	actin cross-linking, putative
CNB01290	-0.162367	0.0704334	-0.133081	0.283941	cyclophilin A (CPA1)
CNB01300	-0.271377	0.355661	-0.262883	0.32147	VpsB, putative
CNB01310	0.0944196	0.543376	0.0748274	0.653511	NADH-ubiquinone oxidoreductase, putative
CNB01320	-1.00382	0.0449597	-2.4526	4.05478e-07	hypothetical protein
CNB01330	0.0730369	0.867428	0.20504	0.4957	expressed protein
CNB01340	-0.603635	0.0092891	-0.448132	0.0656149	expressed protein
CNB01350	-0.193124	0.670653	-0.0225727	0.967729	hypothetical protein
CNB01360	0.377495	0.411124	0.153963	0.781241	expressed protein
CNB01370	-0.27796	0.227932	-0.460107	0.0129154	DNA-directed RNA polymerase, putative
CNB01380	-0.317214	0.310376	-0.202539	0.520364	ATP-dependent DNA helicase (YKU80)
CNB01390	-0.311697	0.0532087	-0.261629	0.127514	heterokaryon incompatibility protein HET-C, putative
CNB01400	-0.185615	0.486011	-0.330085	0.151892	expressed protein
CNB01410	0.0523343	0.857463	0.0676315	0.791989	expressed protein
CNB01420	-0.263942	0.017347	-0.42419	0.00042506	Eukaryotic translation initiation factor 3 subunit 7, putative
CNB01440	0.294584	0.0526586	0.280427	0.0493557	capsule related protein (CAS3)
CNB01450	0.598258	1.94015e-05	0.581664	0.258022	conserved hypothetical protein
CNB01460	0.117525	0.6467	0.249077	0.195002	1-(5-phosphoribosyl)-5-[(5- phosphoribosylamino)methylideneamino]imidazole-4- carboxamide isomerase, putative
CNB01470	0.162106	0.72435	0.195767	0.618351	hypothetical protein
CNB01480	-0.0774508	0.698333	-0.11709	0.519756	UDP-glucose:glycoprotein glucosyltransferase (KRE5)
CNB01500	0.108154	0.792124	0.448679	0.0738693	hypothetical protein
CNB01510	-0.294962	1	0.403285	0.712544	hypothetical protein
CNB01520	0.12613	0.434577	0.195839	0.215738	t-SNARE, putative
CNB01530	-0.142598	0.654797	-0.105002	0.751457	conserved hypothetical protein
CNB01550	-0.164257	0.660899	0.00745397	0.989125	ATP dependent DNA helicase, putative
CNB01560	-0.338778	0.0126278	-0.530969	4.67071e-05	tubulin binding protein, putative
CNB01580	-0.0724338	0.868293	-0.331047	0.267188	conserved hypothetical protein
CNB01590	0.111748	0.802919	0.143656	0.709251	expressed protein
CNB01600	0.18805	0.55901	0.356236	0.153497	conserved hypothetical protein
CNB01610	0.145613	0.436893	0.270469	0.133157	hypothetical protein
CNB01620	-0.0852349	0.8037	-0.0626823	0.856602	L-lactate dehydrogenase (cytochrome), putative
CNB01630	0.32736	0.0680605	0.512976	0.000953386	putative nickel transporter (NIC1)
CNB01640	0.0221924	0.954958	0.0475077	0.899956	pre-mRNA splicing factor, putative
CNB01650	-1.11597	1.67888e-17	-1.61932	2.92266e-30	acyl-CoA dehydrogenase, long-chain specific precursor, putative
CNB01660	-0.262664	0.612903	-0.485287	0.236268	expressed protein
CNB01670	-0.0972968	0.817959	-0.486348	0.0594044	expressed protein
CNB01680	-0.306883	0.263194	-0.372444	0.133157	hypothetical protein
CNB01690	0.11715	0.645444	-0.00639419	0.986797	serine/threonine-protein kinase, unfolded protein response (IRE1)
CNB01700	0.41169	0.339036	0.51601	0.192893	hypothetical protein
CNB01710	0.0204365	0.943474	-0.158824	0.423527	ER to Golgi transport-related protein, putative
CNB01720	0.0596361	0.829499	-0.253851	0.178345	protein serine/threonine phosphatase, putative
CNB01730	0.315648	0.0176771	0.220375	0.157399	oxoglutarate dehydrogenase (succinyl-transferring), putative
CNB01740	0.61254	0.0149579	0.617076	0.0211851	hypothetical protein
CNB01750	0.0868403	0.860065	0.123761	0.767746	D-lactate dehydrogenase (cytochrome), putative
CNB01760	0.619961	1.26052e-07	0.936255	5.44604e-12	expressed protein
CNB01770	0.293241	0.23272	0.0430175	0.908466	expressed protein
CNB01780	-0.107555	0.544089	-0.0587063	0.774322	rho guanine nucleotide exchange factor (ROM21)
CNB01800	-0.0845945	0.428743	0.0166015	0.930928	fk506-binding protein (FRR1)
CNB01810	-0.0384718	0.919949	-0.180925	0.504914	conserved hypothetical protein
CNB01820	-0.0156077	0.951692	0.0348579	0.897522	ATP-binding cassette (ABC) transporter, putative
CNB01830	-0.359031	0.130664	-0.316208	0.184017	expressed protein
CNB01850	-0.0352158	0.949552	0.197677	0.603612	expressed protein
CNB01870	-0.0720356	0.920227	-0.0778033	0.895758	cellular response to glucose starvation-related protein, putative
CNB01880	-0.112436	0.528783	-0.163976	0.329196	valine-tRNA ligase, putative
CNB01890	-0.579516	0.000640853	-0.555303	0.00111962	intracellular protein transport-related protein, putative
CNB01900	0.0822731	0.903931	-0.250362	0.643196	hypothetical protein
CNB01910	0.0693552	0.829222	0.219897	0.321154	60s ribosomal protein l19, mitochondrial precursor, putative
CNB01920	0.060073	0.856101	0.255695	0.232594	iron permease (CFT3)
CNB01940	-0.312662	1	0.00214803	0.998457	conserved hypothetical protein
CNB01950	-0.663968	0.00633342	-0.912644	0.000406342	hormone-sensitive lipase, putative
CNB01960	-0.586609	0.000357997	-0.479656	0.00917285	conserved hypothetical protein
CNB01970	-0.35357	0.00363821	-0.544643	5.00125e-06	pre-mRNA splicing factor, putative
CNB01980	-0.129335	0.75325	-0.205917	0.461357	expressed protein
CNB01990	-0.028645	0.933666	0.0236767	0.943026	aromatic amino acid family biosynthesis-related protein, putative
CNB02000	-0.307202	0.144665	-0.145389	0.564724	tubulin-folding cofactor B, putative
CNB02020	-0.305418	0.112453	-0.22872	0.304678	expressed protein
CNB02030	0.23315	0.0785184	0.175082	0.232498	protein phosphatase type 1, putative
CNB02040	0.146216	0.655254	0.114156	0.711413	efflux protein, putative
CNB02050	-0.227373	0.128371	-0.1499	0.376246	expressed protein
CNB02070	0.0298329	0.955027	0.126305	0.757248	hypothetical protein
CNB02080	-0.31876	0.140871	-0.211013	0.365252	oligosaccharide transporter, putative
CNB02090	-0.0684862	0.864626	0.0177125	0.96674	expressed protein
CNB02100	-0.532201	0.0435118	-0.421287	0.11894	expressed protein
CNB02110	0.177996	0.464423	0.263411	0.209752	microtubule motor, putative
CNB02120	0.118081	0.668797	0.00966827	0.977425	expressed protein
CNB02130	0.815413	0.0916592	1.386	0.000294977	pr4/barwin domain protein (BLP6)
CNB02140	0.79184	0.0925158	0.688016	0.137045	metallopeptidase, putative
CNB02150	0.447815	0.00668276	0.709519	1.65206e-06	expressed protein
CNB02160	0.2905	0.768739	0.710407	0.259053	expressed protein
CNB02170	-0.00926214	0.986908	-0.185188	0.712304	conserved hypothetical protein
CNB02180	0.0643487	0.884627	0.220364	0.546704	hydrolase, putative
CNB02190	-0.338174	0.0134487	-0.503538	8.63891e-05	26s proteasome non-atpase regulatory subunit 8 (26s proteasome regulatory subunit s14) (p31). [human, putative
CNB02200	-0.117306	0.52572	-0.147086	0.430281	RAN protein binding protein, putative
CNB02210	-0.378876	0.108141	-0.313379	0.223853	nucleus protein, putative
CNB02220	0.573912	0.00597476	0.685248	0.00199222	nucleolus protein, putative
CNB02230	0.307461	0.0149499	0.401513	0.00124338	conserved hypothetical protein
CNB02240	0.119525	0.54708	0.128771	0.513292	conserved hypothetical protein
CNB02250	-0.195559	0.502865	-0.113151	0.719097	hypothetical protein
CNB02260	0.158622	0.835731	-0.200949	0.775876	hypothetical protein
CNB02270	-0.777673	0.039903	-0.8758	0.0134717	peroxisome targeting sequence binding protein, putative
CNB02280	0.304439	0.184391	0.407651	0.0386891	DNA-directed RNA polymerase ii 13.3 kda polypeptide, putative
CNB02290	0.346851	0.245236	0.449423	0.0852948	expressed protein
CNB02300	0.269837	0.282378	0.423331	0.0276295	integral to membrane protein, putative
CNB02310	-1.11259	2.15809e-07	-1.35351	1.54436e-09	conserved hypothetical protein
CNB02320	-0.162257	0.555704	-0.237843	0.322058	expressed protein
CNB02330	0.236853	0.444914	0.240092	0.415495	beta-1,2-xylosyltransferase (CAP4)
CNB02340	-0.488768	1.45925e-06	-1.24332	2.77145e-29	hypothetical protein
CNB02350	-0.225619	0.37415	-0.225172	0.347305	pantetheine-phosphate adenylyltransferase, putative
CNB02360	0.122611	0.286019	0.0365467	0.829437	ribosomal L10 protein, putative
CNB02370	-0.401706	1	0.100693	1	hypothetical protein
CNB02380	-0.211094	0.157651	-0.0856569	0.677574	transcription factor, putative
CNB02390	0.142549	0.768975	0.161245	0.707608	cytoplasm protein, putative
CNB02400	-0.276065	1	0.0334406	0.979038	hypothetical protein
CNB02410	0.020992	1	0.497842	1	expressed protein
CNB02420	0.222611	0.00521402	0.438389	1.97278e-06	structural constituent of ribosome, putative
CNB02430	0.168349	0.38576	0.133923	0.619163	regulation of translational elongation-related protein, putative
CNB02440	-0.0597019	0.927193	-0.200874	0.689178	hypothetical protein
CNB02450	-0.0635088	0.879462	-0.069032	0.859182	hypothetical protein
CNB02460	0.0868489	0.794863	-0.0109442	0.977374	calcium channel, putative
CNB02470	-0.171637	0.711242	-0.25354	0.422468	expressed protein
CNB02480	-0.0670755	0.804059	0.0880614	0.699176	GPI anchor biosynthesis-related protein, putative
CNB02490	-0.313267	1	0.461108	1	conserved hypothetical protein
CNB02510	-0.0406295	0.921796	-0.124049	0.699608	hypothetical protein
CNB02520	-6.2864	1	-6.60642	1	conserved hypothetical protein
CND05880	-0.720986	1	-0.131143	1	hypothetical protein
CNB02530	-0.623006	0.0184638	-0.972247	7.92601e-05	hypothetical protein
CNB02540	0.00158708	0.997836	0.170181	0.723687	cytochrome-b5 reductase, putative
CNB02550	-0.128147	0.670124	-0.10802	0.705436	Rad50-interacting protein 1 homolog (RINT1)
CNB02560	0.12653	0.72007	0.221735	0.392929	cleavage stimulation factor, 77kDa subunit, putative
CNB02570	0.228845	0.313728	0.223817	0.349328	RNA methyltransferase, putative
CNB02600	0.641217	0.33517	0.925898	0.0738693	integral to membrane protein, putative
CNB02610	-0.19466	0.108523	-0.468211	1.3673e-05	trehalose-6-phophate phosphatase (TPS2)
CNB02620	0.06652	0.785197	-0.0786686	0.730607	hypothetical protein
CNB02640	-0.0466235	0.867911	-0.0442488	0.861404	cohesin complex subunit psm1, putative
CNB02650	-0.129971	0.689259	-0.0347567	0.929093	hypothetical protein
CNB02660	-0.0192313	0.924508	0.108711	0.451535	hexokinase (HXK2)
CNB02670	0.0800193	0.759307	0.136879	0.548801	DNA binding protein Ncp1, putative
CNB02680	0.372354	0.00018362	0.351882	0.00272833	high-affinity glucose transporter (HXS1)
CNB02690	0.0700947	0.62517	0.0342439	0.851152	conserved hypothetical protein
CNB02700	-0.235475	0.160771	-0.138521	0.50312	Golgi to plasma membrane transport-related protein, putative
CNB02710	-0.0689522	0.90798	0.208368	0.650362	phospholipid metabolism-related protein, putative
CNB02720	-0.745623	0.00144894	-0.613877	0.00814231	expressed protein
CNB02730	0.0625868	0.871673	-0.0150359	0.971212	expressed protein
CNB02740	0.0697096	0.847473	-0.118147	0.703401	ribosomal protein L4, putative
CNB02750	0.281121	0.00211904	0.309676	0.00055436	PRCDNA95, putative
CNB02760	-0.252232	0.235678	-0.443156	0.0121046	conserved hypothetical protein
CNB02770	-0.23257	0.782283	-0.0225069	0.979038	expressed protein
CNB02790	-0.159057	0.41998	-0.292241	0.085555	putative trehalase (NTH1)
CNB02810	-0.042974	0.769497	-0.251618	0.0212496	alpha tubulin, putative
CNB02820	0.128353	0.714741	0.164836	0.581207	expressed protein
CNB02830	0.667132	0.000142402	0.943624	3.17015e-09	ribosomal protein, putative
CNB02840	0.144006	0.34789	-0.0399719	0.860111	expressed protein
CNB02850	-0.0543239	0.884627	-0.176037	0.530825	Ser/Thr protein kinase, putative
CNB02860	-0.290631	0.340878	-0.329403	0.251634	tRNA adenylyltransferase, putative
CNB02870	0.279535	0.105706	0.290401	0.105561	mitochondrial 40s ribosomal protein, putative
CNB02880	-0.880802	7.00539e-05	-1.08693	8.00476e-07	endoplasmic reticulum protein, putative
CNB02890	0.737442	0.00120912	0.867645	8.81333e-05	purine-specific oxidized base lesion DNA N-glycosylase, putative
CNB02900	-0.00762175	0.982345	0.00596428	0.987425	serine/threonine-protein kinase, putative
CNA03700	-1.42173	1	-1.74188	1	unspecified product
CNB02940	0	1	0	1	unspecified product
CNB02980	-0.0264209	0.915234	0.0210147	0.933939	calcium:hydrogen antiporter, putative
CNB02990	0.187656	0.433963	-0.000909071	0.997929	acyltransferase, putative
CNB03000	0.0648901	0.65902	-0.292743	0.00782665	hypothetical protein
CNB03010	0.177493	0.453589	0.444217	0.00649695	mitochondrial ribosomal protein L23, putative
CNB03020	-0.555298	4.37335e-09	-0.940387	8.68233e-17	cAMP-dependent protein kinase, putative
CNB03030	-0.182847	0.239992	-0.231338	0.11558	histidinol-phosphate transaminase, putative
CNB03040	0.185539	0.212479	0.168354	0.358154	single-stranded DNA binding protein 12k chain, putative
CNB03050	0.253335	0.0334147	0.412204	0.000814602	pre-mRNA splicing factor, putative
CNB03060	0.0259315	0.954063	-0.0434491	0.92514	expressed protein
CNB03070	-0.197424	0.0753442	-0.325131	0.0109526	hypothetical protein
CNB03080	0.824774	0.001656	0.959471	0.000133217	nucleolus protein, putative
CNB03090	-0.0196091	0.951863	-0.206605	0.380862	two-component system response regulator (SSK1)
CNB03100	-0.100102	0.443399	0.11444	0.368736	sterol 24-C-methyltransferase (ERG6)
CNB03110	0.018434	0.964297	0.226843	0.503706	hypothetical protein
CNB03120	-0.193764	0.540318	-0.179851	0.545061	phosphatidylinositol 3-kinase, putative
CNB03130	0.708738	0.0402948	1.04695	0.000503375	tafazzin exon 5 and exon 9 deleted variant short form, putative
CNB03140	0.150751	0.461596	0.064093	0.805249	ubiquitin ligase complex ring-box protein (HRT1)
CNB03150	-0.0550768	0.898323	0.182479	0.553453	phosphate transport protein MIR1, putative
CNB03160	0.0885933	0.779559	0.0979686	0.737041	hypothetical protein
CNB03170	0.0701988	0.843519	0.0145985	0.969344	expressed protein
CNB03180	0.35096	0.0149112	0.185872	0.388248	conserved hypothetical protein
CNB03190	0.0781972	0.800365	-0.0781488	0.785603	expressed protein
CNB03200	0.256602	1	0.0166721	1	hypothetical protein
CNB03210	-0.15209	0.453892	-0.387683	0.0198643	alpha 1,2-mannosyltransferase (KTR3)
CNB03230	-0.725074	4.54334e-05	-0.875088	3.69716e-07	sphingosine hydroxylase, putative
CNB03240	0.0170886	0.955581	-0.0815075	0.791725	expressed protein
CNB03250	-0.124622	0.848901	-0.0691673	0.916549	conserved hypothetical protein
CNB03260	0.176476	0.866104	0.0251657	0.981681	hypothetical protein
CNB03280	0.00789169	0.982345	-0.170717	0.580171	transcriptional repressor, putative
CNB03290	-0.0190749	0.959529	0.210072	0.447132	bud site selection-related protein, putative
CNB03300	0.094481	0.700169	0.136264	0.610463	hypothetical protein
CNB03330	-0.275169	0.153627	-0.427702	0.0160212	conserved hypothetical protein
CNB03340	-0.354378	0.151768	-0.454906	0.0405073	nonselective cation channel, putative
CNB03350	0.0380016	0.868293	0.00262814	0.9921	multidrug resistance transporter (FNX1)
CNB03360	-0.180313	0.465473	-0.107124	0.692596	vacuolar membrane protein, putative
CNB03370	0.0527233	0.830292	0.0399195	0.874298	hypothetical protein
CNB03380	-0.430051	0.100015	-0.682601	0.00297101	expressed protein
CNB03390	-0.288778	0.240344	-0.370082	0.0791722	nucleus protein, putative
CNB03400	-0.119768	0.629813	-0.240771	0.226125	predicted saga histone acetyltransferase complex component (SPT7)
CNB03420	-0.0696991	0.872648	-0.0374932	0.934081	conserved hypothetical protein
CNB03430	0.144691	0.319903	0.151564	0.31953	small copII coat GTPase (SAR1)
CNB03440	-0.493218	0.00011428	-0.669679	1.81269e-06	conserved hypothetical protein
CNB03460	-0.506583	1.89199e-07	-1.05795	7.53098e-35	conserved hypothetical protein
CNB03470	-0.0722459	0.750015	-0.181539	0.288563	hypothetical protein
CNB03490	0.128634	0.480757	0.160093	0.358154	conserved hypothetical protein
CNB03500	0.180159	0.123613	0.06468	0.706346	cytochrome-c oxidase chain VI precursor, putative
CNB03510	0.193603	0.240986	0.25238	0.139484	hypothetical protein
CNB03520	0.20815	0.170811	0.345582	0.0107043	protein arginine n-methyltransferase, putative
CNB03530	0.0561166	0.844618	-0.0800364	0.763585	Protein tyrosine kinase, putative
CNB03540	-0.192479	0.601161	-0.0752682	0.863032	cytoplasm protein, putative
CNB03550	-0.11396	0.862231	0.116281	0.84339	conserved hypothetical protein
CNB03570	0.220308	0.509476	0.30533	0.274788	hypothetical protein
CNB03580	-0.145425	0.705213	-0.239938	0.414498	expressed protein
CNB03590	-0.192148	0.373145	-0.0241594	0.938633	delta 8-sphingolipid desaturase, putative
CNB03600	0.12128	0.714741	0.16586	0.564214	low molecular weight phosphotyrosine protein phosphatase, putative
CNB03620	-0.0266456	0.937166	-0.253488	0.242656	ubiquitin carboxyl-terminal hydrolase (UBP7)
CNB03630	0.401199	1	-0.0828356	0.949113	hypothetical protein
CNB03640	0.470783	0.400061	0.133985	0.86445	oxidoreductase, putative
CNB03650	-0.343128	0.204349	-0.319351	0.237653	UTP-hexose-1-phosphate uridylyltransferase, putative
CNB03660	0.233144	0.0410055	0.334432	0.00516083	RHEB small monomeric GTPase, putative
CNB03680	0.548038	0.0610273	0.743474	0.0035971	expressed protein
CNB03690	-0.0010734	0.997909	-0.247025	0.500574	hypothetical protein
CNB03700	-0.0439133	0.943074	-0.0728145	0.897312	zeta DNA polymerase, putative
CNB03710	-0.46129	0.162804	-0.531081	0.0791859	expressed protein
CNB03720	-0.0137371	0.961538	-0.0344097	0.900999	expressed protein
CNB03730	-0.0575623	0.872679	-0.148009	0.584422	expressed protein
CNB03740	0.0488876	0.904046	0.405449	0.0885685	cytoplasm protein, putative
CNB03750	0.121749	0.69941	-0.161455	0.59596	expressed protein
CNB03760	-0.109363	0.693908	-0.0127912	0.969344	hypothetical protein
CNB03770	-0.277954	0.766723	-0.182296	0.844073	expressed protein
CNB03780	-0.148709	0.537949	-0.2498	0.232498	conserved hypothetical protein
CNB03790	0.193873	0.13909	0.264477	0.0258503	heat shock protein, putative
CNB03810	0.173375	0.714539	0.101696	0.833874	MAP kinase phosphatase, putative
CNB03820	-0.0710718	0.837356	-0.0506991	0.879913	Zn2-Cys6 zinc-finger transcription factor (PDR802)
CNB03850	0.233738	0.468	0.115005	0.766564	conserved hypothetical protein
CNB03860	0.477634	0.0150257	0.525243	0.00603757	phosphoadenylyl-sulfate reductase (thioredoxin), putative
CNB03870	-0.148415	0.546081	-0.0813126	0.718613	conserved hypothetical protein
CNB03880	-0.167678	0.441517	-0.215376	0.27842	f-actin-capping protein subunit beta
CNB03890	-0.130453	0.833668	-0.0705451	0.908934	magnesium ion transporter, putative
CNB03900	0.0257724	0.944345	-0.0396193	0.895656	transcriptional regulatory protein, putative
CNB03920	0.0400787	0.895398	0.0233793	0.945777	conserved hypothetical protein
CNB03930	-0.215006	0.0532087	-0.0790445	0.642933	endopeptidase, putative
CNB03940	0.186988	0.39088	0.354715	0.0526048	cell growth-related protein, putative
CNB03950	-0.172315	0.455476	-0.273949	0.173593	conserved hypothetical protein
CNB03960	-0.0895002	0.791023	-0.257202	0.297197	WD-repeat protein, putative
CNB03970	-0.0322774	0.950857	0.102929	0.809556	transporter, putative
CNB03980	0.473711	0.00350713	0.430897	0.0139519	myo-inositol transporter (ITR6)
CNB04010	-0.258094	0.439307	-0.954365	0.000175548	hypothetical protein
CNB04020	0.657439	0.345755	0.698473	0.27302	AE016780 membrane protein, putative, putative
CNB04030	-0.170808	0.499103	-0.284531	0.187111	prib protein, putative
CNB04040	0.558885	0.0494861	0.683171	0.0125138	hypothetical protein
CNB04050	0.128655	0.26591	0.193212	0.0964802	glucose-6-phosphate isomerase, putative
CNB04060	-0.13771	0.640196	0.00766494	0.983703	nuclear pore complex protein (NUP75)
CNB04070	-0.229873	0.258648	-0.492753	0.0056853	ram signaling network protein (SOG2)
CNB04080	-0.132262	0.76193	-0.00394181	0.993169	carbon utilization by utilization of organic compounds-related protein, putative
CNB04100	0.381754	0.00607358	0.353924	0.0204214	hypothetical protein
CNB04110	0.599215	0.179244	-0.618879	0.594407	CIP1 protein, putative
CNB04120	0.0439325	0.935841	-0.0198078	0.969857	endonuclease, putative
CNB04130	0.0676477	0.857348	0.0663337	0.859107	nitrilase-like protein, putative
CNB04140	0.188881	0.611936	0.410454	0.159566	peptidase, putative
CNB04150	0.00221562	0.992493	0.07688	0.720981	methionine aminopeptidase (MAP1)
CNB04160	0.15848	0.558239	0.390959	0.0705762	conserved hypothetical protein
CNB04170	-0.318642	0.0352182	-0.654239	1.59143e-06	vesicle-mediated transport-related protein, putative
CNB04180	0.100297	0.795203	0.0531404	0.894015	putative sugar transporter (CAS42)
CNB04190	0.288131	0.0176771	0.279594	0.0380681	mitochondrial import receptor subunit tom40, putative
CNB04200	0.059812	0.884827	0.0193345	0.962861	cell cycle checkpoint protein (RAD17)
CNB04220	-0.314078	0.00525642	-0.528863	3.53793e-06	hypothetical protein
CNB04240	0.222378	0.022179	0.119626	0.393127	cytoplasm protein, putative
CNB04250	-0.506392	0.112016	-0.959082	0.000697701	nonmating-type specific pheromone G-protein coupled receptor (CPR2)
CNB04260	0.0788475	0.824341	0.0574569	0.868533	5-aminolevulinate synthase, putative
CNB04270	0.339483	0.241678	0.438678	0.0936034	conserved hypothetical protein
CNB04280	-0.248045	0.0346246	-0.192511	0.163435	20S proteasome subunit, putative
CNB04290	0.00166843	0.995298	-0.108616	0.652569	nucleic acid binding protein, putative
CNB04300	-0.190121	0.39546	-0.473538	0.00811402	membrane protein, putative
CNB04310	-0.257916	0.0116618	-0.23834	0.0483252	chaperone regulator, putative
CNB04320	0.0239547	0.955197	-0.0183113	0.968984	hypothetical protein
CNB04330	0.298447	0.317219	0.34829	0.20187	galactokinase, putative
CNB04340	0.176164	0.249245	0.129761	0.431081	expressed protein
CNB04360	-0.142911	0.477476	-0.247175	0.139044	4-nitrophenylphosphatase, putative
CNB04370	-0.0425508	0.86519	-0.0392046	0.875214	hypothetical protein
CNB04380	0.299747	0.0637376	0.32405	0.0387458	hypothetical protein
CNB04400	0.155799	0.396469	0.417413	0.00276656	expressed protein
CNB04410	0.131328	0.742109	0.373214	0.149999	cell growth and/or maintenance-related protein, putative
CNB04420	0.44586	0.0448755	0.449771	0.0294383	hypothetical protein
CNB04430	-0.133301	0.505032	-0.164924	0.384252	L-methionine porter, putative
CNB04440	0.273918	0.13693	0.497011	0.0026882	DNA clamp loader, putative
CNB04450	0.221737	0.191789	0.315751	0.0527361	4-nitrophenylphosphatase, putative
CNB04460	-0.221359	0.232126	-0.348719	0.0573086	hypothetical protein
CNB04470	-0.117328	0.410245	-0.0375543	0.877897	expressed protein
CNB04480	0.131876	0.212621	0.139678	0.289467	carboxypeptidase s precursor, putative
CNB04500	0.213307	0.38576	0.215749	0.359917	hypothetical protein
CNB04510	0.099626	0.703936	0.00407443	0.990607	DNA unwinding-related protein, putative
CNB04520	-0.188945	0.687777	-0.153132	0.722884	conserved hypothetical protein
CNB04530	0.657066	0.0380012	0.729373	0.0255994	conserved hypothetical protein
CNB04540	-0.34201	0.00117564	-0.498646	4.67071e-05	expressed protein
CNB04550	-0.170956	0.675472	0.0643635	0.881662	expressed protein
CNB04560	-0.319488	0.0552051	-0.519532	0.000631221	f-actin-capping protein subunit alpha
CNB04570	0.225988	0.112453	0.412685	0.0010498	nuclear poly (A) binding protein (PAB2)
CNB04580	0.040129	0.799675	0.000595197	0.99783	structural molecule, putative
CNB04590	0.102315	0.482967	0.144036	0.312672	expressed protein
CNB04600	0.468932	0.381912	0.803943	0.0694115	uridine transporter, putative
CNB04610	0.203449	0.549507	0.0312562	0.943982	hydantoinase, putative
CNB04620	-0.315685	0.335195	-0.190862	0.624053	hypothetical protein
CNB04630	0.0393607	0.926199	0.00232784	0.995374	conserved hypothetical protein
CNB04640	0.449541	0.119294	0.565549	0.0322721	rRNA processing-related protein, putative
CNB04650	-0.0712664	0.84009	0.024432	0.947034	hypothetical protein
CNB04660	0.272818	0.410837	0.297077	0.329196	hypothetical protein
CNB04670	-0.222394	0.443399	-0.470318	0.0544333	expressed protein
CNB04680	-0.000431512	0.998644	0.193003	0.439776	ATP(GTP)-binding protein Fet5, putative
CNB04690	0.264276	0.143475	0.000156868	0.999377	conserved hypothetical protein
CNB04700	0.218268	0.395762	0.0838985	0.786275	expressed protein
CNB04710	-0.728116	1.45879e-15	-0.925106	1.52058e-17	oxidoreductase, putative
CNB04720	0.28518	0.0887676	0.490676	0.000876129	glutathione-dependent oxidoreductase (GRX5)
CNB04730	-0.11476	0.606686	-0.122822	0.569973	nam9 protein, mitochondrial precursor, putative
CNB04740	-0.184341	0.343441	-0.117821	0.58627	conserved hypothetical protein
CNB04750	-0.269539	0.275373	-0.276086	0.253582	conserved hypothetical protein
CNB04760	-0.0966976	0.757609	-0.394854	0.0695598	conserved hypothetical protein
CNB04770	-0.0437676	0.90437	-0.127033	0.656899	integral to membrane protein, putative
CNB04780	-0.0946531	0.8131	0.0614342	0.874173	GTP-binding protein 1 (g-protein 1), putative
CNB04790	-0.159251	0.302804	-0.0309379	0.896164	microtubule binding protein (BIM1)
CNB04800	-0.303075	0.125673	-0.665665	0.0001839	C-terminal protein carboxyl methyltransferase, putative
CNB04810	0.255127	0.0269926	0.315886	0.0100899	guanosine-diphosphatase, putative
CNB04820	-0.231354	0.383133	-0.405351	0.0705303	mads-box transcription factor (RLM1)
CNB04830	-0.196583	0.83397	0.196955	0.773557	hypothetical protein
CNB04840	0.125096	0.807673	0.0111209	0.98566	aerobic respiration-related protein, putative
CNB04850	-0.0998055	0.471151	-0.0433382	0.848424	conserved hypothetical protein
CNB04860	-0.278269	0.0315369	-0.0902681	0.664264	protein hob3, putative
CNB04870	-0.53793	5.41545e-12	-1.12656	2.15299e-36	hypothetical protein
CNB04880	0.0605164	0.704035	0.208131	0.0662082	40s ribosomal protein s3ae-a (s1-a), putative
CNB04900	-1.29121	2.51963e-21	-2.10209	7.59344e-44	septin ring protein, putative
CNB04910	-0.134109	0.391014	-0.0702219	0.726947	leucyl aminopeptidase, putative
CNB04920	-0.0661532	0.822001	0.00300657	0.992848	GTP cyclohydrolase I, putative
CNB04930	0.385383	3.82351e-07	0.582065	2.56108e-09	60s ribosomal protein l37a, putative
CNB04940	0.283687	0.57072	0.17276	0.75145	expressed protein
CNB04950	0.668191	0.0145108	0.757026	0.00316993	potassium channel, putative
CNB04960	-0.156535	0.277919	-0.140422	0.368742	conserved hypothetical protein
CNB04980	0.440642	0.437208	0.536436	0.316863	conserved hypothetical protein
CNB04990	0.176443	0.500345	0.194296	0.435619	protein-methionine-R-oxide reductase, putative
CNB05000	0.0272305	0.949516	0.083886	0.826017	conserved hypothetical protein
CNB05030	0.115789	0.263009	0.183298	0.082103	structural constituent of ribosome, putative
CNB05040	0.0170592	0.955027	0.00264999	0.993169	translation initiation factor, putative
CNB05050	-0.0214918	0.949552	-0.185686	0.414498	hypothetical protein
CNB05060	0.0787879	0.924309	0.214791	0.723718	myo-inositol transporter (ITR5)
CNB05080	-0.402942	0.200902	-0.481427	0.0993008	transaldolase, putative
CNB05090	-0.0415737	0.92774	0.132311	0.699608	CHL1 helicase, putative
CNB05100	0.0548241	1	-0.487124	0.623364	hypothetical protein
CNB05110	-0.334021	0.000245634	-0.279668	0.00689883	RNA binding protein, putative
CNB05120	-0.854079	3.8814e-24	-1.50347	1.77674e-54	conserved hypothetical protein
CNB05130	-0.355922	0.130664	-0.414116	0.0628454	cell division protein, putative
CNB05140	-0.250661	0.0431013	-0.337169	0.00741891	ATPase, putative
CNB05150	-0.0524884	0.83118	-0.136684	0.503706	alpha glucosidase, putative
CNB05160	0.196701	0.601957	0.204296	0.560068	expressed protein
CNB05180	-0.598563	0.017766	-0.905643	0.000147363	hypothetical protein
CNB05190	0.325503	0.112453	0.336177	0.0698225	hypothetical protein
CNB05200	0.0942234	0.859263	0.142327	0.761705	hexose transport-related protein, putative
CNB05230	0.0557953	0.780712	0.114062	0.489861	serine/threonine-protein kinase nrc-2, putative
CNB05240	0.159323	0.421864	-0.156506	0.453007	hypothetical protein
CNB05260	0.218557	0.785027	-0.189318	0.81295	conserved hypothetical protein
CNB05270	0.0622664	0.865485	0.0870821	0.799538	conserved hypothetical protein
CNB05280	0.0659815	0.843579	0.139895	0.591392	hypothetical protein
CNB05290	0.0457502	0.884627	0.14137	0.543328	expressed protein
CNB05310	0.0151712	0.976694	0.266466	0.373952	hypothetical protein
CNB05320	0.024432	0.91899	0.0692458	0.725285	53 kda brg1-associated factor b (actin-related protein baf53b), putative
CNB05330	0.147829	0.62666	0.257497	0.321291	serine/threonine protein phosphatase 5 phosphatase, putative
CNB05340	0.248485	0.0274119	0.295034	0.0151854	pre-mRNA splicing factor, putative
CNB05350	-0.0838458	0.850572	-0.090611	0.822458	ATP-dependent RNA helicase A, putative
CNB05360	0.112748	0.663772	-0.0126541	0.969344	ATP dependent DNA helicase, putative
CNB05370	0.32811	0.273102	0.676662	0.00311744	expressed protein
CNB05380	0.0474158	0.777264	0.0485132	0.807133	suppressor of initiator codon mutations, putative
CNB05390	-0.600201	0.0429659	-0.580512	0.0362202	expressed protein
CNB05400	-0.145071	0.607644	-0.258748	0.274599	hypothetical protein
CNB05410	0.55534	8.37192e-08	0.687799	8.15887e-10	conserved hypothetical protein
CNB05430	0.45349	0.452638	0.403178	0.494662	expressed protein
CNB05440	-0.0440309	1	0.017849	1	hypothetical protein
CNB05450	0.56178	0.028461	0.546664	0.0371205	rRNA processing-related protein, putative
CNB05460	0.331909	0.162804	0.476707	0.018825	Selenoprotein W, putative
CNB05480	0.0814508	0.696946	0.177189	0.292571	conserved hypothetical protein
CNB05490	0.0767719	0.868293	0.087594	0.829869	conserved hypothetical protein
CNB05500	0.241429	0.0367635	0.11669	0.452359	conserved hypothetical protein
CNB05510	0.178118	0.191403	0.203455	0.125003	60s ribosomal protein, putative
CNB05520	0.0525291	0.860065	0.131971	0.521369	conserved hypothetical protein
CNB05530	-0.292121	0.236886	-0.378194	0.0940102	exonuclease, putative
CNB05540	-0.231923	0.0991462	-0.318192	0.0130856	proteasome subunit alpha type 1, putative
CNB05550	0.808212	3.77197e-05	1.04273	4.45375e-08	cytosolic large ribosomal subunit protein, putative
CNB05560	0.0126331	0.978906	0.109512	0.762115	conserved hypothetical protein
CNB05570	0.0246726	0.898384	0.00327728	0.98982	ER to Golgi transport-related protein, putative
CNB05580	0.310877	0.140871	0.332963	0.127305	small nucleolar ribonucleoprotein protein, putative
CNB05600	-0.0419331	0.865485	-0.0501236	0.835047	dolichyl-diphosphooligosaccharide-protein glycotransferase, putative
CNB05610	0.154681	0.472351	0.130791	0.571382	expressed protein
CNB05620	0.138212	0.51315	0.516758	0.000345266	3-hydroxyanthranilate 3,4-dioxygenase, putative
CNB05630	0.177884	0.562224	0.24814	0.343953	hypothetical protein
CNB05640	0.334445	0.00674239	0.235055	0.108771	proline-tRNA ligase, putative
CNB05650	-0.0343899	0.93325	0.00210404	0.995374	dolichol kinase, putative
CNB05660	-0.212359	0.174501	-0.332562	0.083466	oxidoreductase, putative
CNB05670	-0.434902	6.0495e-07	-0.731278	8.90084e-10	hypothetical protein
CNB05680	0.19656	0.115974	0.22594	0.110657	coatomer zeta subunit (zeta-coat protein), putative
CNB05690	-0.0623232	0.884433	-0.133641	0.699608	activating transcription factor (ATF1)
CNB05700	0.275252	0.0207968	-0.35028	0.0156245	hypothetical protein
CNB05710	-0.243339	0.376784	-0.540707	0.0169528	sugar transporter, putative
CNB05730	-0.34211	0.523781	-0.226779	0.686948	hypothetical protein
CNB05740	0.488966	0.376496	0.0770937	0.921258	conserved hypothetical protein
CNB05750	-0.897446	0.00273142	-0.901093	0.00109313	racemase, putative
CNB05760	-0.152652	0.751089	0.325575	0.311819	glucose 1-dehydrogenase, putative
CNB05770	0.0585812	0.882091	-0.145593	0.647476	ATP-binding cassette transporter (PDR5-2)
CNC01250	0.0436853	1	0.471968	0.627777	expressed protein
CNC07170	-0.0248838	0.958829	-0.134206	0.743768	hypothetical protein
CND00030	0.377973	0.362287	0.107178	0.849333	putative O-acetyltransferase (CAS92)
CNC07180	-0.178783	0.377198	-0.241573	0.243669	retrograde transport, endosome to Golgi-related protein, putative
CND00040	-0.328696	0.142418	-0.0794761	0.786135	transketolase, putative
CND00070	-0.191751	0.786196	-0.06845	0.92398	myo-inositol transporter (ITR3A)
CNC00020	-0.0108473	0.981264	-0.0311681	0.942955	conserved hypothetical protein
CNC00030	0.354248	0.216225	0.407426	0.150239	expressed protein
CNC00040	0.120628	0.580736	-0.0451014	0.864491	expressed protein
CNC00050	-0.310519	0.0358505	-0.54376	0.000191104	putative chitin synthase (CHS8)
CNC00060	0.0468589	0.799675	0.0204459	0.922555	sugar transporter, putative
CNC00080	-0.499397	0.0142079	-0.7098	0.000284268	expressed protein
CNC00090	-0.153069	0.751204	-0.298569	0.458964	conserved hypothetical protein
CNC00100	0.0636176	0.884627	0.0967964	0.795667	RNA helicase, putative
CNC00110	-0.174016	0.146269	-0.141037	0.320354	fatty acid elongase, putative
CNC00130	-0.112388	0.719686	-0.200875	0.472453	hypothetical protein
CNC00140	0.191368	0.55299	0.152269	0.623017	expressed protein
CNC00160	0.173342	0.108936	0.0987576	0.453837	phosphopyruvate hydratase, putative
CNC00180	-0.00239413	0.995783	0.249779	0.41634	histone lysine N-methyltransferase, putative
CNC00190	-0.0983091	0.675388	0.213463	0.260008	hydrolase, putative
CNC00200	0.369221	0.345755	0.625364	0.0349427	conserved hypothetical protein
CNC00210	-0.169241	0.698333	-0.463672	0.190868	conserved hypothetical protein
CNC00220	0.492423	0.00112418	0.500857	0.0023814	CTP synthase, putative
CNC00230	0.186228	0.0937549	0.347663	0.00600944	ER to Golgi transport-related protein, putative
CNC00240	0.495931	0.0219613	0.526809	0.0162545	ribosomal large subunit biogenesis-related protein, putative
CNC00250	0.0361886	0.91941	-0.0234772	0.953032	hypothetical protein
CNC00260	-0.135543	0.674728	-0.156645	0.577655	conserved hypothetical protein
CNC00270	-0.406146	7.58277e-05	-0.756094	3.40134e-12	multiple drug resistance protein, putative
CNC00290	-0.411171	0.500514	-0.258922	0.681587	multiple drug resistance protein, putative
CNC00300	-0.785667	0.000231668	-1.0095	3.12031e-06	hypothetical protein
CNC00310	-0.23448	0.74341	-0.670141	0.21997	Hmp1 protein, putative
CNC00320	0.287302	0.443399	0.16567	0.720981	hypothetical protein
CNC00330	0.113211	0.680645	0.234148	0.240564	bud site selection-related protein, putative
CNC00340	-0.211069	0.509112	-0.203657	0.48607	conserved hypothetical protein
CNC00350	0.254513	0.00243734	0.275261	0.00743165	ribosomal protein, putative
CNC00360	0.0566046	0.768503	-0.0291191	0.892615	protein phosphatase type 2C, putative
CNC00370	-0.167657	0.757609	-0.0941195	0.861404	polyamine transporter, putative
CNC00380	-0.342129	0.442737	-0.240237	0.602438	expressed protein
CNC00390	0.178735	0.149548	0.19664	0.260083	hypothetical protein
CNC00400	0.252497	0.284175	0.416642	0.0352772	cytoplasm protein, putative
CNC00410	-0.246277	0.238615	-0.446284	0.021131	hypothetical protein
CNC00420	-0.203975	0.18651	-0.474447	0.000411791	hypothetical protein
CNC00430	0.567996	0.0059547	0.445018	0.0471377	expressed protein
CNC00440	0.344411	0.258571	0.392553	0.171483	conserved hypothetical protein
CNC00450	-0.180513	0.650308	-0.147754	0.695013	hypothetical protein
CNC00460	-0.379202	0.0650441	-0.298443	0.170137	SNARE binding protein, putative
CNC00470	0.213291	0.110215	0.464048	9.12395e-05	conserved hypothetical protein
CNC00480	0.394032	0.297154	0.630295	0.0405167	conserved hypothetical protein
CNC00490	-0.295786	0.258736	-0.379201	0.137907	potassium ion transporter, putative
CNC00500	0.0267224	0.956093	-0.100613	0.822115	3'-5' exonuclease, putative
CNC00510	0.1859	0.711176	0.0590745	0.915543	conserved hypothetical protein
CNC00520	-0.309584	0.0358627	-0.306212	0.0963853	hypothetical protein
CNC00550	0.165657	0.653563	0.302466	0.279133	conserved hypothetical protein
CNC00560	0.412858	1	0.290392	0.772131	hypothetical protein
CNC00570	0.0108998	0.969272	-0.0102605	0.972211	conserved hypothetical protein
CNC00590	0.0994882	0.569095	0.200274	0.25307	vacuolar ATP synthase subunit d, putative
CNC00600	0.0613759	0.837591	0.137733	0.624053	conserved hypothetical protein
CNC00620	0.0985578	0.74043	0.16802	0.546727	hypothetical protein
CNC00630	-0.0518915	0.867428	0.129452	0.611762	hypothetical protein
CNC00640	-0.967683	0.00251774	-1.86096	3.36952e-08	expressed protein
CNC00650	-0.0367837	0.920328	-0.142875	0.603432	expressed protein
CNC00660	-0.0086108	0.981239	-0.26256	0.252076	long-chain-fatty-acid-CoA ligase, putative
CNC00670	0.066564	0.856871	0.263947	0.287854	nucleus protein, putative
CNC00680	-0.112503	0.732842	0.132747	0.653074	hypothetical protein
CNC00690	0.174022	0.404416	0.339658	0.0378517	chaperone regulator, putative
CNC00720	0.287726	0.442456	0.219235	0.628289	conserved hypothetical protein
CNC00730	-0.101645	0.37415	-0.383523	1.66854e-05	quorum sensing-like molecule (CQS1)
CNC00760	-0.49487	7.97113e-09	-0.949313	2.11619e-23	pr4/barwin domain protein (BLP4)
CNC00780	0.02898	0.907794	-0.0844453	0.689	histone deacetylase clr3, putative
CNC00790	0.739648	0.00120912	0.804998	0.00255074	RNA-binding protein, putative
CNC00800	0.0542615	0.862365	-0.0605181	0.822822	biotin-[acetyl-CoA-carboxylase] ligase, putative
CNC00810	0.0410039	0.931216	-0.0985311	0.808654	gamma-tubulin complex component 3 (gcp-3), putative
CNC00820	-0.263376	0.112936	-0.443105	0.00325368	conserved hypothetical protein
CNC00830	-0.174022	0.267745	-0.242049	0.093395	t-complex protein 1, alpha subunit (tcp-1-alpha), putative
CNC00840	0.0291098	0.947674	0.269469	0.319176	expressed protein
CNC00850	0.487581	0.137738	0.716861	0.0083258	transporter, putative
CNC00860	0.476181	0.0424225	0.578701	0.0185114	hypothetical protein
CNC00870	0.0955687	0.764388	0.15411	0.573503	Mih1p, putative
CNC00880	0.0194403	0.954958	0.0237868	0.951483	expressed protein
CNC00890	0.172987	0.610048	-0.44975	0.13526	hypothetical protein
CNC00900	-0.128454	0.606309	-0.19358	0.394063	ATP-binding cassette (ABC) transporter, putative
CNC00910	0.131064	0.455754	-0.0748105	0.705788	hypothetical protein
CNC00920	-0.0192345	0.893419	0.131942	0.240517	glutamate dehydrogenase (NADP+), putative
CNC00940	-0.254504	0.291562	-0.349504	0.118614	vacuolar membrane protein, putative
CNC00950	0.111753	0.711176	0.00496813	0.98982	sterol regulatory element-binding protein cleavage-activating protein (SCP1)
CNC00960	-0.0443852	0.869212	0.00216034	0.994517	late endosome to vacuole transport-related protein, putative
CNC00970	-0.462309	1	-0.94901	0.263702	conserved hypothetical protein
CNC00980	-0.271553	0.749433	0.499856	0.393537	expressed protein
CNC00990	0.212649	0.0220281	0.0499555	0.757517	ATP synthase, putative
CNC01000	0.0306953	0.904046	0.155061	0.401016	conserved hypothetical protein
CNC01030	0.367583	0.151897	0.200484	0.500574	ribosomal protein YmL32 precursor, putative
CNC01040	-0.0556859	0.884627	-0.195092	0.537082	chromatin modification-related protein, putative
CNC01050	-0.532838	7.89261e-10	-1.02035	2.13079e-25	protein-S-isoprenylcysteine O-methyltransferase, putative
CNC01060	0.316853	0.140707	0.435239	0.0490093	rRNA binding protein, putative
CNC01070	0.411623	0.000943532	0.277657	0.580602	glycine dehydrogenase mitochondrial precursor, putative
CNC01080	-0.0148207	0.973998	0.0283213	0.946442	hypothetical protein
CNC01090	0.314969	0.145511	0.380211	0.0770036	hypothetical protein
CNC01110	0.229829	0.124758	0.310584	0.0236083	conserved hypothetical protein
CNC01130	0.119849	0.72057	0.398907	0.0682559	ribosome biogenesis-related protein, putative
CNC01140	-0.318648	0.348288	-0.466595	0.112507	lipase, putative
CNC01150	-0.290942	0.193179	-0.355565	0.0924558	conserved hypothetical protein
CNC01160	0.107239	0.55901	-0.0894808	0.639401	hypothetical protein
CNC01170	-0.205304	0.443399	-0.208759	0.411182	conserved hypothetical protein
CNC01180	0.0807735	0.921629	-0.0423827	0.960037	Rossman fold oxidoreductase, putative
CNC01190	-0.534293	1	0.799498	1	hypothetical protein
CNC01200	0.294491	0.132143	0.383811	0.0604479	thioredoxin (TRX2)
CNC01210	0.184482	0.67837	0.228716	0.570882	conserved hypothetical protein
CNC01220	0.0132219	0.965055	-0.0770297	0.777801	cystathionine gamma-synthase, putative
CNC01230	0.00754908	0.981239	-0.0302577	0.923043	DigA protein, putative
CNC01240	-0.00418029	0.995676	-0.525456	0.355786	infection related protein of unknown function (LIV8)
CNC01260	-0.925183	7.07615e-14	-1.39853	2.79326e-28	SNF1 family protein kinase, putative
CNC01270	-0.572544	0.0017494	-0.694631	0.000767753	expressed protein
CNC01280	0.174336	0.542622	0.0370108	0.922555	putative ubiquitin carboxyl-terminal hydrolase (UBP10)
CNC01290	-0.305811	0.235913	-0.113521	0.718661	aldo-keto reductase, putative
CNC01300	-0.129249	0.56473	-0.095601	0.697845	hypothetical protein
CNC01310	-0.0384788	0.916986	-0.180627	0.46114	bZip transcription factor (YAP4)
CNC01320	-0.0250696	0.963641	0.0394082	0.942388	expressed protein
CNC01330	0.299268	0.180236	0.234501	0.326147	polyamine transport-related protein, putative
CNC01340	0.276027	0.282179	0.187288	0.501005	hypothetical protein
CNC01350	0.728623	0.0325936	1.17834	0.00011646	expressed protein
CNC01360	0.0568083	0.906977	0.189172	0.592379	expressed protein
CNC01370	0.206512	0.48734	0.211668	0.498177	pseudouridylate synthase 4, putative
CNC01380	-0.0333533	0.946865	0.0655773	0.878802	expressed protein
CNC01390	0.2011	0.324045	0.174664	0.408766	predicted saga histone acetyltransferase complex component (ADA2)
CNC01400	0.197668	0.464288	0.362521	0.0664925	conserved hypothetical protein
CNC01410	0.194474	0.0403239	0.193691	0.0808864	ribosomal protein S20, putative
CNC01420	0.369664	0.168306	0.69895	0.00088212	conserved hypothetical protein
CNC01430	-0.0514878	0.900477	-0.139006	0.663124	conserved hypothetical protein
CNC01440	0.468286	0.0213354	0.352664	0.13965	mRNA (guanine-N7-)-methyltransferase, putative
CNC01450	0.256154	0.490483	0.206341	0.580667	triacylglycerol lipase, putative
CNC01470	0.294655	0.30566	0.358184	0.230364	GTP-binding protein, putative
CNC01480	-0.243097	0.65902	-0.380998	0.400883	conserved hypothetical protein
CNC01490	0.0285678	0.92627	0.0196393	0.949544	cyclophilin-like peptidyl prolyl cis-trans isomerase, putative
CNC01500	-0.0382977	0.864932	0.21334	0.163784	ER to Golgi transport-related protein, putative
CNC01510	0.236423	0.246277	0.357498	0.0392689	mitotic spindle checkpoint-related protein, putative
CNC01520	0.292636	0.217743	0.471455	0.0275471	elongation factor g 1, mitochondrial precursor (mef-g-1), putative
CNC01530	-0.374638	0.38937	-0.300991	0.578537	fermentation-related protein, putative
CNC01540	0.143458	0.635011	0.248111	0.319344	DNA-directed DNA polymerase, putative
CNC01550	-0.0824445	0.777473	-0.169352	0.503706	conserved hypothetical protein
CNC01570	0.25089	0.119645	0.37662	0.00813062	protein of unknown function (MLN4)
CNC01580	-0.281879	0.780551	0.270139	0.73983	hypothetical protein
CNC01590	0.022016	0.951504	-0.054741	0.881725	Rab escort protein, putative
CNC01600	-0.205419	0.248621	-0.0817658	0.731917	hypothetical protein
CNC01610	0.372504	7.32387e-07	0.451983	2.60074e-05	hypothetical protein
CNC01620	-0.0571077	0.833668	-0.348075	0.0414651	conserved hypothetical protein
CNC01630	0.0769978	0.827459	-0.0371194	0.921071	60s ribosomal protein l7, mitochondrial precursor, putative
CNC01640	-0.579371	0.497408	-0.673696	0.378883	glicosidase, putative
CNC01650	0.0277284	0.969272	0.0640561	0.829422	peptide N-glycanase (PNG1)
CNC01670	-0.170145	0.635559	-0.412783	0.128197	putative capsule structure designer protein (CAS34)
CNC01680	0.0101776	0.973848	-0.0576448	0.81295	dynamin protein dnm1, putative
CNC01690	0.584999	0.0169347	0.649688	0.00460351	expressed protein
CNC01700	0.270705	0.0115167	0.276433	0.0199229	fumarate hydratase, putative
CNC01710	-0.662325	0.00337809	-0.890234	2.83225e-05	expressed protein
CNC01720	-0.053729	0.923105	0.0706793	0.887598	expressed protein
CNC01730	0.238679	0.46042	-0.0346722	0.941397	translation initiation factor eif-2b subunit alpha (GCN3)
CNC01740	-0.082761	0.800365	-0.323416	0.15083	hypothetical protein
CNC01750	0.0265564	0.927498	0.00647823	0.983585	Cdc2 cyclin-dependent kinase, putative
CNC01760	-0.00535245	0.994317	0.246032	0.665255	hypothetical protein
CNC01770	0.331193	0.046163	0.606374	0.000366141	u6 snRNA-associated sm-like protein lsm2, putative
CNC01780	0.205215	0.507204	0.309601	0.239266	4-hydroxybenzoate polyprenyl transferase (COQ2)
CNC01790	-0.338907	0.714741	-0.231597	0.785603	conserved hypothetical protein
CNC01800	0.05208	0.867428	-0.068325	0.813692	conserved hypothetical protein
CNC01810	-0.0364557	0.96498	0.0372045	0.96463	hypothetical protein
CNC01820	-0.497048	0.078166	-1.05925	0.000112906	acetyl/propionyl CoA carboxylase, beta subunit, putative
CNC01830	-0.918752	8.80866e-08	-1.68092	2.05869e-20	RAS1, putative
CNC01840	-0.438477	0.00647563	-0.574866	0.000549605	expressed protein
CNC01850	0.0408185	0.941908	-0.0427241	0.934541	MFS transporter, putative
CNC01860	-0.282916	0.17229	-0.108067	0.681752	conserved hypothetical protein
CNC01870	0.459799	0.0860964	0.56096	0.0214378	eukaryotic translation initiation factor 3 62 kda subunit, putative
CNC01880	0.00152732	0.996197	-0.0333877	0.917364	ER to Golgi transport-related protein, putative
CNC01890	0.156115	0.436481	-0.0284545	0.927392	Na+/H+ antiporter (NHA1)
CNC01900	0.146118	0.348852	0.137531	0.431081	structural constituent of ribosome, putative
CNC01920	0.0113035	0.958202	0.0262387	0.915004	cytosine permease (FCY2)
CNC01930	0.0560692	0.788978	0.0648708	0.732361	conserved hypothetical protein
CNC01940	-0.191816	0.301878	-0.486212	0.000631221	putative monosaccharide transporter (STL1)
CNC01950	-0.471384	0.00064296	-0.803413	7.61674e-09	conserved hypothetical protein
CNC01960	0.0858273	0.778979	0.283305	0.160604	conserved hypothetical protein
CNC01970	0.106841	0.637193	0.115022	0.60424	ATP-dependent peptidase, putative
CNC01990	-0.0864881	0.88561	-0.0185333	0.975266	conserved hypothetical protein
CNC02000	-0.263246	0.0919557	-0.294105	0.0762876	rub1/nedd8 activating enzyme (UBA3)
CNC02020	-0.229091	0.235678	-0.148709	0.511931	hypothetical protein
CNC02030	-0.711424	0.0489769	-1.0124	0.00269319	hypothetical protein
CNC02040	-0.0661176	0.829499	0.034108	0.916973	DNAj protein, putative
CNC02050	0.12203	0.608078	0.23749	0.239126	expressed protein
CNC02060	-0.4242	0.50957	-0.11501	0.876698	histone deacetylase 1-1 (hd1), putative
CNC02070	-0.262508	0.00980717	-0.626104	2.81042e-10	importin-alpha export receptor, putative
CNC02100	0.0652546	0.906084	0.370406	0.269696	integral to membrane protein, putative
CNC02110	-0.22051	0.64949	-0.559222	0.136047	expressed protein
CNC02120	-0.253601	0.025868	-0.512911	3.19616e-06	conserved hypothetical protein
CNC02130	-0.158427	0.464671	-0.228631	0.268368	regulator of G protein signaling (CRG3)
CNC02140	-0.212008	0.578045	-0.177929	0.62117	hypothetical protein
CNC02150	-0.182286	0.316222	-0.270825	0.110379	translation initiation factor, putative
CNC02160	0.157184	0.362616	0.0222773	0.932729	glycerol-3-phosphate O-acyltransferase, putative
CNC02170	-0.205316	0.470171	-0.497935	0.0433467	expressed protein
CNC02180	1.18714	1.54642e-06	0.611669	0.0614291	sulfonate dioxygenase, putative
CNC02190	0.374805	0.230233	0.485769	0.0930709	GTP binding protein, putative
CNC02200	-0.181183	0.551684	-0.290723	0.260083	hypothetical protein
CNC02210	0.229186	0.319508	0.0964564	0.732903	regulation of transcription from Pol II promoter-related protein, putative
CNC02220	-0.104565	0.759912	0.0253458	0.944476	expressed protein
CNC02230	-0.237238	1	-0.337619	0.703401	expressed protein
CNC02240	0.130708	0.73742	0.0323376	0.942251	predicted escrt-I complex protein (VPS23)
CNC02250	0.101201	0.693059	0.0574147	0.843309	porphobilinogen deaminase (HEM3)
CNC02260	-0.0760063	0.767596	-0.0528403	0.845105	late endosome to vacuole transport-related protein, putative
CNC02270	-0.795049	1.18884e-06	-1.03766	3.0904e-10	expressed protein
CNC02310	-0.182195	0.243364	-0.188171	0.20187	transcriptional elongation regulator, putative
CNC02320	-0.157714	0.152746	-0.270223	0.0189187	heat shock protein 70, putative
CNC02330	0.129974	0.734988	-0.0236661	0.960833	expressed protein
CNC02340	0.0990613	0.85123	0.425237	0.208019	conserved hypothetical protein
CNC02350	-0.328221	0.138964	-0.693026	0.000288936	map kinase kinase (STE7)
CNC02360	-0.0247978	0.954063	-0.023303	0.959925	hypothetical protein
CNC02370	-0.334349	0.107363	-0.383088	0.0566566	ER-associated protein catabolism-related protein, putative
CNC02380	0.0827968	0.605059	0.0313702	0.877329	nuclear matrix protein NMP200, putative
CNC02390	-0.0941084	0.72007	-0.190604	0.361642	pre-mRNA splicing factor, putative
CNC02400	0.402973	0.0394022	0.278609	0.307322	expressed protein
CNC02410	-0.205829	0.123266	-0.0167036	0.942955	C-4 methyl sterol oxidase (ERG25)
CNC02420	-0.101576	0.849726	-0.274949	0.517505	hypothetical protein
CNC02430	-0.484925	0.00288479	-0.761528	1.75433e-06	hypothetical protein
CNC02440	-0.603175	2.1515e-08	-0.89414	4.71947e-18	septin (CDC12)
CNC02450	0.0490733	0.889472	0.175021	0.49545	aquaporin water channel (AQY1)
CNC02460	0.138809	0.64438	0.00308613	0.993169	expressed protein
CNC02470	-0.0418188	0.875128	-0.374575	0.0210686	phosphatase, putative
CNC02480	-0.165305	0.319877	-0.434486	0.00151797	glycerol-3-phosphate dehydrogenase (NAD+), putative
CNC02490	-0.242863	0.589826	-0.0824263	0.866035	regulation of translational termination-related protein, putative
CNC02500	0.0660089	0.860065	0.0318349	0.934464	ATPase, putative
CNC02510	0.592301	5.5142e-06	0.738209	6.40226e-06	beta-glucosidase, putative
CNC02520	0.232055	0.392561	0.162251	0.64102	chaperone, putative
CNC02530	0.191908	0.732212	0.285783	0.550993	expressed protein
CNC02540	0.186632	0.0606339	0.287662	0.0140329	organic acid transporter, putative
CNC02550	0.513006	0.00185944	0.688986	0.000143579	hypothetical protein
CNC02560	-0.0389355	0.898323	-0.04088	0.890329	expressed protein
CNC02570	0.458874	0.0252501	0.575804	0.00286246	hypothetical protein
CNC02580	0.431623	0.0410055	0.400629	0.0652042	import inner membrane translocase subunit tim22, putative
CNC02590	-0.723088	0.0533674	-0.387437	0.331691	polygalacturonase (PGU1)
CNC02600	-0.181882	0.791039	-0.0387811	0.957369	vacuolar membrane protein, putative
CNC02610	-0.203183	0.764388	-0.246653	0.668677	conserved hypothetical protein
CNC02620	0.514987	0.000709075	0.42863	0.00456419	expressed protein
CNC02630	-0.27853	0.311875	-0.128016	0.684288	expressed protein
CNC02640	0.337115	0.00624757	0.198826	0.205367	cytoplasm protein, putative
CNC02650	0.217193	0.0818512	0.13699	0.403445	cytoplasm protein, putative
CNC02670	-1.0417	1.63081e-13	-1.7125	8.52649e-30	ferric reductase (FRE5)
CNC02680	-0.00711387	0.982345	-0.0585902	0.853827	conserved hypothetical protein
CNC02690	-0.0664041	0.769554	-0.243951	0.124828	mitochondrial inner membrane protein, putative
CNC02700	-0.166752	0.376784	-0.332749	0.0216216	mitochondrion organization and biogenesis-related protein, putative
CNC02710	0.154501	0.508912	0.133656	0.573691	sterol metabolism-related protein, putative
CNC02720	0.560712	8.85363e-07	0.470597	4.72409e-05	conserved hypothetical protein
CNC02730	0.221224	0.255772	0.059322	0.829815	conserved hypothetical protein
CNC02740	-0.0897438	0.777604	-0.41561	0.0517087	hypothetical protein
CNC02750	0.42909	0.11451	0.844042	9.16795e-05	conserved hypothetical protein
CNC02760	-0.123736	0.566309	0.1095	0.605943	glyoxylate reductase, putative
CNC02770	-0.168634	0.41685	-0.230129	0.250942	expressed protein
CNC02780	-0.407466	0.107295	-0.520485	0.027858	expressed protein
CNC02790	-0.250458	0.0732077	-0.106558	0.599815	cytoplasm protein, putative
CNH01470	0	1	0	1	unspecified product
CNC02800	0.387675	0.0362628	0.576132	0.000575782	tRNA guanylyltransferase, putative
CNC02810	-0.0103511	0.978153	0.0627113	0.846314	conserved hypothetical protein
CNC02820	-0.230298	0.238997	-0.377006	0.0609179	conserved hypothetical protein
CNC02830	-0.107659	0.698333	-0.273476	0.187913	DNA repair and recombination protein pif1, mitochondrial precursor, putative
CNC02840	-0.193736	0.509476	-0.0692039	0.843065	expressed protein
CNC02850	-0.0657434	0.829499	-0.0996612	0.706764	2-hydroxyacid dehydrogenase, putative
CNC02860	-0.739975	5.01662e-06	-0.946403	6.52857e-09	hypothetical protein
CNC02870	-0.816097	2.13221e-18	-1.52247	1.16676e-71	expressed protein
CNC02880	-0.00130066	0.996564	-0.246325	0.256536	expressed protein
CNC02890	-0.142925	0.472887	-0.219556	0.216304	phosphatase activator, putative
CNC02920	0.304573	0.144736	0.127304	0.626055	cytoplasm protein, putative
CNC02950	-0.761133	2.41529e-05	-1.15304	3.91302e-10	expressed protein
CNC02960	-0.217105	0.264676	-0.197422	0.384049	ATP dependent helicase, putative
CNC02970	0.179513	0.264446	0.123116	0.496141	oxaloacetate carrier, putative
CNC02980	0.0756408	0.800365	0.0182278	0.957369	small nuclear ribonucleoprotein hPrp3, putative
CNC02990	0.88034	0.028279	0.932685	0.0132422	DNA-directed RNA polymerase i 13.7 kda polypeptide, putative
CNC03000	-0.0720721	0.773671	0.00906878	0.974292	conserved hypothetical protein
CNC03010	0.320716	0.0863077	0.704182	1.2562e-05	ribosomal large subunit biogenesis-related protein, putative
CNC03030	0.284952	0.00122285	0.153007	0.207905	hypothetical protein
CNC03040	0.0110675	0.979642	0.0496952	0.896651	hypothetical protein
CNC03050	0.0223865	0.942599	-0.131276	0.556622	signal recognition particle binding protein, putative
CNC03060	0.219173	0.20603	0.421876	0.00150307	hypothetical protein
CNC03070	0.1256	0.629813	0.142124	0.553453	ribosomal protein L1, putative
CNC03080	0.0932012	0.52572	0.0252278	0.895952	pyruvate kinase (PYK1)
CNC03090	-0.742055	2.94287e-07	-1.01764	3.07658e-12	expressed protein
CNC03100	0.0176448	0.950088	0.0549962	0.838882	expressed protein
CNC03110	0.135413	0.315741	0.274942	0.0321324	conserved hypothetical protein
CNC03120	-0.0426493	0.824802	-0.105632	0.521369	transmembrane protein, putative
CNC03130	-0.0264248	0.951692	-0.00313313	0.994304	expressed protein
CNC03150	-0.268559	0.369823	-0.146033	0.670967	transcriptional activator, putative
CNC03160	-0.494289	0.0110029	-0.370801	0.0712583	chaperone regulator, putative
CNC03170	0.0499802	0.869212	0.182119	0.418027	conserved hypothetical protein
CNC03180	0.0253537	0.953256	0.0523269	0.907479	ATP-dependent RNA helicase, putative
CNC03190	-0.0734571	0.864528	-0.175926	0.579092	hypothetical protein
CNC03200	-0.0174097	0.94779	-0.171619	0.319738	cap binding protein, putative
CNC03210	-0.0972098	0.720688	0.109531	0.663027	expressed protein
CNC03220	-0.318907	0.00162658	-0.474322	7.67599e-06	receptor, putative
CNC03230	-0.524156	0.00172623	-0.0919968	0.715305	long-chain acyl-CoA synthetase, putative
CNC03240	-0.218724	0.139775	-0.0779548	0.69204	protein-Golgi retention-related protein, putative
CNC03250	-0.108517	0.531965	-0.0508366	0.81295	peptidyl-prolyl cis-trans isomerase (ESS1)
CNC03260	-0.185594	0.0501862	-0.455569	7.04022e-08	tubulin beta chain (TUB1)
CNC03270	0.315844	0.391322	0.290885	0.377692	hypothetical protein
CNC03280	0.220309	0.207776	0.120903	0.573775	elongation factor ts (ef-ts), putative
CNC03290	0.668313	0.00367086	0.179158	0.622466	tetracycline efflux protein, putative
CNC03300	-0.132049	0.37593	-0.0521562	0.80969	protein kinase C (PKC1)
CNC03310	-0.224161	0.404338	0.144287	0.606293	conserved hypothetical protein
CNC03320	-0.124573	0.778321	-0.409951	0.181181	hypothetical protein
CNC03330	-0.150034	0.521386	-0.225943	0.330314	conserved hypothetical protein
CNC03340	-0.314729	0.00664803	-0.735628	3.54483e-07	two-component-like sensor kinase (TCO1)
CNC03350	-0.0886455	1	-1.00126	1	hypothetical protein
CNC03360	-0.175247	0.348288	-0.104494	0.624653	hypothetical protein
CNC03370	0.386027	0.0461026	0.563473	0.000928581	conserved hypothetical protein
CNC03380	0.15645	0.190942	0.00558009	0.978853	expressed protein
CNC03390	-0.0482259	0.887861	0.0619591	0.835047	conserved hypothetical protein
CNC03400	-0.776385	0.00142948	-1.286	1.10842e-07	hypothetical protein
CNC03410	0.0616522	0.851284	0.0281812	0.934534	hypothetical protein
CNC03420	0.183103	0.047644	0.359763	6.62079e-05	elongation factor 1-beta (ef-1-beta), putative
CNC03430	-0.0426625	0.898323	-0.186764	0.440305	alpha-1,6-mannosyltransferase, putative
CNC03440	-0.19133	0.376784	-0.387859	0.0309681	expressed protein
CNC03460	0.0952172	0.813875	0.162305	0.626641	conserved hypothetical protein
CNC03480	0.467133	0.000477104	0.506649	0.000965616	GTP-binding protein, putative
CNC03500	0.0832758	0.563882	-0.0752508	0.656899	conserved hypothetical protein
CNC03510	0.142506	0.581065	0.20301	0.321154	expressed protein
CNC03520	0.131195	0.714741	0.1993	0.507723	expressed protein
CNC03530	-0.178658	0.146565	-0.124518	0.444381	proteasome subunit, beta type, 7, putative
CNC03540	0.0614735	0.765186	-0.0967711	0.596071	cytoplasm protein, putative
CNC03550	-0.0256693	0.958457	-0.234321	0.54608	peroxisomal membrane protein pex13 (peroxin-13), putative
CNC03560	0.0544494	0.862231	-0.0871469	0.750277	hypothetical protein
CNC03570	-0.241433	0.376784	-0.161863	0.573188	AMP deaminase, putative
CNC03580	0.36494	0.0552051	0.684436	9.40498e-06	hexose transport-related protein, putative
CNC03590	-0.217798	0.673725	-0.234089	0.601515	monooxygenase protein, putative
CNC03600	-0.434301	0.200902	-0.605016	0.0426624	conserved hypothetical protein
CNC03610	-0.140953	0.454541	-0.125153	0.43898	t-complex protein 1, theta subunit (tcp-1-theta), putative
CNC03630	-0.162586	0.411999	-0.065362	0.783912	conserved hypothetical protein
CNC03640	-0.0175747	0.951692	0.0967285	0.689691	expressed protein
CNC03660	-0.432932	0.025868	-0.851008	1.15265e-06	mitochondrial intermediate peptidase, mitochondrial precursor, putative
CNC03670	-0.215125	0.18944	-0.560662	5.90753e-05	dicer (DCR1)
CNC03680	0.0404622	0.914164	0.06161	0.853827	dicer (DCR2)
CNC03700	-0.155209	0.155373	-0.287759	0.00722708	UTP-glucose-1-phosphate uridylyltransferase, putative
CNC03710	-0.175368	0.58179	-0.120301	0.724883	hypothetical protein
CNC03720	0.0114826	0.976976	0.142751	0.590281	expressed protein
CNC03730	-0.497941	0.518852	-0.116704	0.896104	conserved hypothetical protein
CNC03740	-0.100337	0.869228	0.119431	0.810904	conserved hypothetical protein
CNC03750	0.0854037	0.720688	0.0316452	0.900642	endoplasmic reticulum protein (LIV13)
CNC03760	0.32203	0.000422203	0.496884	2.58299e-08	40S ribosomal protein S12, putative
CNC03770	-0.0818297	0.777784	-0.133229	0.588206	expressed protein
CNC03780	-0.124034	0.761303	-0.212732	0.517531	geranylgeranyltransferase-I beta subunit (CDC43)
CNC03790	-0.0988244	0.741288	-0.153128	0.546127	expressed protein
CNC03810	0.450927	6.34543e-06	0.317621	0.0200676	hypothetical protein
CNC03820	-0.300696	0.224501	-0.253985	0.290639	ER to Golgi transport-related protein, putative
CNC03830	-0.100878	0.572197	0.0463052	0.854248	inorganic phosphate transporter pho88, putative
CNC03840	0.108559	0.364516	0.0692697	0.646534	hypothetical protein
CNC03850	0.232024	0.235534	0.138709	0.534147	phenylalanyl-tRNA synthetase beta chain, putative
CNC03860	-0.532951	0.0211799	-1.00322	1.81269e-06	peroxisomal ATP-binding cassette transporter (PXA2)
CNC03870	-0.417909	0.213814	-0.714351	0.0130393	conserved hypothetical protein
CNC03880	0.227799	0.59713	0.159499	0.711219	hypothetical protein
CNC03890	-0.102531	0.788389	-0.0871302	0.807843	transcription initiation factor TFIIE alpha subunit, putative
CNC03900	0.306286	0.353192	-0.00908078	0.987425	cytochrome c oxidase biogenesis-related protein, putative
CNC03920	-0.0905444	0.810438	0.111169	0.736074	DNA supercoiling, putative
CNC03930	-0.240996	0.219265	-0.153816	0.462853	hypothetical protein
CNC03940	0.259763	0.0867171	0.251404	0.155603	exosome complex exonuclease (RRP6)
CNC03950	0.223932	0.774079	0.414512	0.139434	expressed protein
CNC03960	0.689516	1.47209e-21	0.310988	0.630189	inorganic phosphate transporter (PHO84)
CNC03970	-0.187674	0.372862	-0.377885	0.0197834	nicotinate-nucleotide pyrophosphorylase (BNA6)
CNC03980	-0.258862	0.231664	-0.494256	0.00579547	kynureninase (BNA5)
CNC03990	-0.0513568	0.945645	0.15087	0.789011	conserved hypothetical protein
CNC04000	0.0133366	0.969408	0.207261	0.320559	cytoplasm protein, putative
CNC04010	0.0800166	0.803978	0.133327	0.594118	hypothetical protein
CNC04020	-0.0352344	0.945631	0.295138	0.325691	conserved hypothetical protein
CNC04030	0.22025	0.577081	0.435878	0.14696	hypothetical protein
CNC04040	-0.328118	0.112453	-0.283315	0.183623	folic acid and derivative biosynthesis-related protein, putative
CNC04050	-0.150918	0.607687	0.0935242	0.738039	dephospho-CoA kinase, putative
CNC04060	-0.410167	0.0993203	-0.324748	0.203368	expressed protein
CNC04070	-0.0593739	0.844618	-0.142227	0.52829	urea transport-related protein, putative
CNC04080	0.354991	0.0207041	0.387486	0.0479619	galactinol synthase, putative
CNC04100	0.216732	0.438766	0.222395	0.40521	conserved hypothetical protein
CNC04110	0.0642648	0.883313	0.252448	0.381864	AAA family ATPase, putative
CNC04120	0.0476005	0.867428	0.00893051	0.976528	conserved hypothetical protein
CNC04130	0.0489146	0.810204	0.114494	0.501575	Dihydroorotate dehydrogenase, mitochondrial precursor, putative
CNC04140	-0.174164	0.38937	-0.270806	0.124368	phosphoribosylglycinamide formyltransferase, putative
CNC04150	-0.307544	0.084918	-0.366564	0.0182247	family II 2-keto-3-deoxy-D-arabino-heptulosonate aldolase, putative
CNC04160	0.460952	0.00474502	0.446762	0.00965572	putative secreted protein (CPL1)
CNC04170	0.0267668	0.932472	0.187282	0.39773	conserved hypothetical protein
CNC04180	-0.0243381	0.935932	-0.104444	0.651484	dihydroxyacetone kinase 1, putative
CNC04190	0.145908	0.452812	-0.00115276	0.995914	expressed protein
CNC04200	0.120288	0.311131	0.359792	0.00277515	thioredoxin (TRX1)
CNC04210	0.0276783	0.976694	-0.03934	0.962957	inositol/phosphatidylinositol kinase, putative
CNC04220	0.383702	0.466316	-0.0744773	0.921071	hypothetical protein
CNC04230	-0.734404	0.00998334	-1.09911	4.45019e-05	beta-type carbonic anhydrase (CAN1)
CNC04240	0.196106	0.409765	0.0193128	0.956944	di-, tri-valent inorganic cation transporter, putative
CNC04270	0.182416	0.609824	0.198613	0.564295	hypothetical protein
CNC04280	0.34382	0.0111204	0.403589	0.0256063	pumilio-family mRNA binding protein (PUF4)
CNC04300	0.156462	0.413132	0.076029	0.729901	ornithine carbamoyltransferase (ARG3)
CNC04310	0.0070181	0.974344	-0.10488	0.545922	glycerol-3-phosphate dehydrogenase, putative
CNC04320	-0.0116396	0.9822	-0.023809	0.96228	conserved hypothetical protein
CNC04330	-0.00968461	0.969272	0.0639195	0.772864	nucleoporin-interacting protein NIC96, putative
CNC04340	-0.0140333	0.936685	0.169732	0.219015	rab family GTPase (SAV1)
CNC04350	0.365254	0.00128779	0.427028	0.000328933	aminomethyltransferase, mitochondrial precursor, putative
CNC04360	-0.00914258	0.981239	0.287729	0.192553	vacuolar membrane protein, putative
CNC04370	0.160834	0.757609	0.229933	0.606998	serine/threonin kinase, putative
CNC04380	-0.118186	0.815911	0.356241	0.275009	hypothetical protein
CNC04390	0.170619	0.730479	0.454965	0.214677	expressed protein
CNC04400	0.0146895	0.968305	0.0158206	0.967368	ATP-dependent DNA helicase hus2/rqh1, putative
CNC04410	-0.0215393	0.961538	-0.119946	0.750838	conserved hypothetical protein
CNC04420	0.0240184	0.90118	0.17179	0.172954	argininosuccinate lyase, putative
CNC04430	0.158974	0.641004	0.055702	0.887469	amino-acid N-acetyltransferase, putative
CNC04440	0.041275	0.883197	0.123324	0.565526	ubiquitin-like protein (RUB1)
CNC04460	-0.00906544	0.976784	-0.0706653	0.774322	shk1 kinase-binding protein 1, putative
CNC04470	-0.119014	0.375489	-0.0436363	0.81295	C-24(28) sterol reductase (ERG4)
CNC04480	0.207142	0.792002	0.110743	0.886107	endopeptidase, putative
CNC04490	0.214463	0.14477	0.289147	0.0738464	hypothetical protein
CNC04500	-0.375951	0.136316	-0.524261	0.0254919	UDP-glucose:sterol glucosyltransferase, putative
CNC04510	0.441006	0.194725	0.58142	0.0595645	conserved hypothetical protein
CNC04520	0.249161	0.358077	0.34196	0.134179	conserved hypothetical protein
CNC04530	0.327698	0.150625	0.200333	0.448959	hypothetical protein
CNC04540	0.282491	0.0925158	0.274357	0.130171	30S ribosomal protein S17, putative
CNC04560	0.984981	1	0.638047	0.465528	conserved hypothetical protein
CNC04570	-0.156253	0.562951	-0.364762	0.0912842	conserved hypothetical protein
CNC04580	0.20313	0.307763	0.304867	0.0850011	hypothetical protein
CNC04590	-0.0864651	0.595082	-0.0279981	0.887598	conserved hypothetical protein
CNC04600	0.150057	0.693908	0.21465	0.500723	CDP-diacylglycerol-glycerol-3-phosphate 3-phosphatidyltransferase, putative
CNC04610	-0.166421	0.576189	-0.0650765	0.841121	conserved hypothetical protein
CNC04620	-0.157664	0.674728	-0.362909	0.232498	endoplasmic reticulum protein, putative
CNC04630	-0.344574	0.0624338	-0.702642	2.23137e-05	thymidylate kinase, putative
CNC04640	-0.925905	1.10896e-39	-1.58612	9.35084e-62	expressed protein
CNC04660	0.446389	1	0.404331	0.67695	glutathione transferase, putative
CNC04670	0.431303	1.38726e-06	0.458034	1.89268e-05	conserved hypothetical protein
CNC04680	-0.101922	0.607945	-0.0490169	0.814926	threonine aldolase, putative
CNC04690	0.575734	0.0205952	0.543421	0.0261357	aminotransferase, putative
CNC04700	0.396553	0.0208148	0.519988	0.0046957	amidophosphoribosyltransferase, putative
CNC04710	0.288855	0.0552935	0.447482	0.00157487	hypothetical protein
CNC04720	-0.14955	0.393205	-0.0765766	0.752155	hypothetical protein
CNC04730	-0.19141	0.408646	-0.352661	0.0642373	potassium transport protein, high-affinity, putative
CNC04740	0.190436	0.497408	0.385904	0.0704024	response to drug-related protein, putative
CNC04750	0.0366884	0.815823	0.194347	0.0659935	adenylosuccinate synthetase (ADE12)
CNC04760	0.273813	0.235678	0.333414	0.110658	NADH kinase, putative
CNC04770	0.091045	0.505054	-0.0138646	0.946375	endo-1,3(4)-beta-glucanase (EBG1)
CNC04790	0.255678	0.462375	0.393916	0.209752	histidinol-phosphatase, putative
CNC04800	0.150361	0.76438	0.0841025	0.869144	conserved hypothetical protein
CNC04810	-0.050609	0.887861	-0.12177	0.693138	pantothenate kinase, putative
CNC04820	0.234851	0.172042	0.379468	0.0259613	phosphatidylinositol phospholipase C (PLC1)
CNC04830	0.182242	0.576298	-0.0485443	0.915649	tryptophan 2,3-dioxygenase, putative
CNC04840	-0.127856	0.544511	-0.475872	0.00192836	folylpolyglutamate synthetase (MET7)
CNC04850	0.079816	0.851951	0.0572206	0.892004	conserved hypothetical protein
CNC04860	-0.393974	0.240986	-0.151791	0.707236	signal peptidase I, putative
CNC04870	-0.280981	0.439823	-0.638638	0.027136	hypothetical protein
CNC04880	0.332375	0.463632	0.569475	0.0822609	conserved hypothetical protein
CNC04890	0.170819	0.17229	0.0445112	0.816304	ornithine decarboxylase, putative
CNC04900	-0.794155	0.264879	-0.56766	0.412668	conserved hypothetical protein
CNC04910	-0.0820647	0.799863	0.0295032	0.933578	expressed protein
CNC04920	-0.0495919	0.865423	-0.0364487	0.900642	hypothetical protein
CNC04930	0.198482	0.130828	0.285253	0.0177945	cytoplasm protein, putative
CNC04940	0.104627	0.680927	-0.000878493	0.997929	cytidine deaminase, putative
CNC04960	-0.599933	7.32012e-09	-1.06759	2.37259e-19	ras-like gtp-binding protein (RAC1)
CNC04970	-0.121928	0.715526	-0.128556	0.676752	hypothetical protein
CNC04980	0.01632	0.943074	-0.122222	0.437273	capsule-associated protein (CAP64)
CNC04990	-0.212774	0.128937	-0.342959	0.00946273	proteasome subunit beta type 2, putative
CNC05000	-0.0667947	0.777264	-0.0132668	0.962105	golgi-specific brefeldin a-resistance guanine nucleotide exchange factor 1 (bfa-resistant gef 1), putative
CNC05010	-0.0614473	0.88525	-0.136895	0.705076	protein-glutamine gamma-glutamyltransferase, putative
CNC05020	0.213282	0.775884	0.364642	0.534147	expressed protein
CNC05030	0.280879	0.278728	0.192276	0.489861	hypothetical protein
CNC05040	0.126947	0.436651	0.111709	0.519179	endoplasmic reticulum protein, putative
CNC05050	-0.552083	0.00204512	-0.544144	0.0025623	GPI anchor biosynthesis-related protein, putative
CNC05060	0.202536	0.718129	0.371208	0.366733	conserved hypothetical protein
CNC05070	-0.204744	0.390992	-0.314935	0.114852	dynamin GTPase, putative
CNC05090	-0.111178	0.424612	-0.0246112	0.90211	hypothetical protein
CNC05100	0.136849	0.438676	0.341793	0.0176393	RNA binding protein, putative
CNC05110	0.0363861	0.907794	-0.37706	0.056877	expressed protein
CNC05120	0.148807	0.320893	0.20758	0.240878	glycine rich protein, putative
CNC05130	-0.393011	0.213649	-0.262467	0.431081	expressed protein
CNC05140	0.0142304	0.964674	0.16981	0.409631	zinc-type alcohol dehydrogenase, putative
CNC05150	0.164557	0.471551	0.447975	0.0170335	conserved hypothetical protein
CNC05160	0.022589	0.939649	0.197767	0.333815	ubiquitin-conjugating enzyme e2-24 kda, putative
CNC05170	-0.115662	0.720688	0.0182806	0.961163	conserved hypothetical protein
CNC05200	0.0807286	0.814898	0.226939	0.358195	hypothetical protein
CNC05210	-0.108704	0.798389	-0.163811	0.644592	hypothetical protein
CNC05220	0.159165	0.502865	0.072802	0.843065	protein serine/threonine phosphatase 4 regulatory subunit 1, putative
CNC05230	-0.213983	0.535802	-0.362097	0.192831	hypothetical protein
CNC05240	0.38373	0.177134	0.226912	0.491834	hypothetical protein
CNC05250	0.244862	0.221279	0.0769639	0.762481	serine threonine protein kinase (PDK1)
CNC05260	0.129639	0.286965	0.056358	0.762115	hydrogen-transporting ATP synthase, putative
CNC05270	0.302943	0.00507448	0.414568	0.000176374	YHM1, putative
CNC05280	0.0636181	0.680927	0.202541	0.0843771	acetyl-CoA C-acetyltransferase (ERG10)
CNC05290	-0.250081	0.189902	-0.196418	0.331309	hydrolase, putative
CNC05300	-0.00717258	0.981239	-0.214471	0.26017	hypothetical protein
CNC05310	-0.219247	0.345024	0.00628216	0.987127	hypothetical protein
CNC05320	0.173421	0.387547	0.297223	0.0702416	mitochondrial 60s ribosomal protein l38 (yml38), putative
CNC05330	0.531014	0.000158792	0.703865	3.47425e-07	histone H1, putative
CNC05340	-0.044616	0.866104	0.302195	0.027442	d-arabinitol 2-dehydrogenase, putative
CNC05350	-0.128208	0.451807	-0.0472318	0.828401	protein disulfide isomerase, putative
CNC05360	0.0871589	0.447332	0.19746	0.0731613	60s ribosomal protein l5-b, putative
CNC05370	0.0444717	0.893107	0.155831	0.537082	transcription initiation factor tfiid 111 kda subunit, putative
CNC05390	-0.344607	0.1568	-0.608853	0.00694559	virulence related protein of unknown function (LIV10)
CNC05400	-0.24677	0.604674	0.0694918	0.899242	hypothetical protein
CNC05410	-0.182288	0.641004	0.0431282	0.926733	hypothetical protein
CNC05420	-0.237069	0.246686	-0.254872	0.2216	Quinone oxidoreductase, putative
CNC05430	0.136089	1	0.0217002	0.98982	expressed protein
CNC05440	-0.835211	7.14121e-10	-1.25069	1.22008e-18	hypothetical protein
CNC05450	0.227376	0.0467516	0.317742	0.0138776	oxidoreductase, putative
CNC05460	0.143888	0.463891	0.0363326	0.886107	3'-5' exoribonuclease, putative
CNC05470	-0.212153	0.104966	-0.276112	0.0344762	conserved hypothetical protein
CNC05480	0.203121	0.0738132	0.0252322	0.897522	X15341 cytochrome C oxidase subunit, putative
CNC05490	-0.0793422	0.746778	-0.202428	0.264236	Pex3p, putative
CNC05500	-0.425318	0.00093644	-0.784279	1.2141e-09	conserved hypothetical protein
CNC05510	-0.0892179	0.749433	0.0208646	0.943999	hypothetical protein
CNC05530	-0.220269	0.131628	-0.189201	0.237653	cytoplasm protein, putative
CNC05540	0.537318	0.0320684	0.0216032	0.968984	phosphate-repressible vacuolar acid phosphatase (APH1)
CNC05550	-0.00823023	0.984756	-0.345426	0.255458	hypothetical protein
CNC05560	0.317337	0.084918	0.281144	0.145694	ribosomal large subunit biogenesis-related protein, putative
CNC05570	-0.462905	0.0760794	-0.270221	0.410336	clathrin-coated vesicle protein, putative
CNC05580	0.089	0.659551	0.106789	0.583247	translation release factor, putative
CNC05590	0.0541697	0.831703	-0.0600384	0.806804	thioredoxin (GRX3)
CNC05600	0.220907	0.688428	0.12047	0.833469	hypothetical protein
CNC05610	0.411449	0.0490015	0.471264	0.0201416	hypothetical protein
CNC05640	0.141596	0.611936	0.215095	0.358154	expressed protein
CNC05650	-0.158209	0.38937	-0.0675308	0.770134	conserved hypothetical protein
CNC05660	-0.00710341	0.970281	0.0604362	0.711661	farnesyl-diphosphate farnesyltransferase, putative
CNC05670	0.0260985	0.951428	-0.0202912	0.963315	X-Pro aminopeptidase, putative
CNC05680	0.106108	0.862365	0.0799245	0.893244	expressed protein
CNC05690	-0.740006	0.0272495	-0.260239	0.520103	ferroxidase (CFO2)
CNC05700	-0.869572	0.0001095	-0.204161	0.489163	iron permease (CFT2)
CNC05710	0.351536	0.304096	0.435449	0.154303	MipD, putative
CNC05730	0.184829	0.0953398	0.216641	0.0762876	conserved hypothetical protein
CNC05740	-0.200076	0.535853	-0.277669	0.320559	Cell division control protein 23, putative
CNC05750	-0.3387	0.256263	-0.236938	0.461066	expressed protein
CNC05760	0.0368461	1	0.474047	0.574158	carboxypeptidase D, putative
CNC05770	-0.01853	0.979733	-0.198738	0.699176	expressed protein
CNC05780	0.343906	0.35292	0.196985	0.637921	phosphatidylinositol-specific phospholipase C (PLC2)
CNC05790	-0.320964	0.487677	-0.232038	0.62244	conserved hypothetical protein
CNC05800	-0.248856	0.248385	-0.474735	0.0205228	mapk signaling pathway adaptor protein (STE50)
CNC05810	0.207642	0.641004	0.373243	0.284044	shuttle craft like transcriptional regulator, putative
CNC05820	0.166502	0.641004	0.11853	0.741091	tRNA-intron endonuclease, putative
CNC05830	0.0529549	0.710083	0.0786973	0.534147	voltage-dependent ion-selective channel, putative
CNC05840	-0.25515	0.325304	-0.364223	0.104478	expressed protein
CNC05850	-0.135278	0.605582	-0.0497025	0.870012	riboflavin kinase, putative
CNC05860	-0.405627	0.00353392	-0.634744	1.01463e-05	metal resistance protein ycf1, putative
CNC05870	-0.159441	0.514006	-0.301946	0.188915	hypothetical protein
CNC05880	0.234451	0.514061	-0.0970307	0.826374	hypothetical protein
CNC05890	0.412278	0.0402948	0.190354	0.48282	conserved hypothetical protein
CNC05900	0.13375	0.446445	0.0150484	0.95557	Sin3 protein, putative
CNC05910	0.624849	0.00880641	0.559888	0.0250772	hypothetical protein
CNC05920	0.0375558	0.887885	-0.214395	0.209752	expressed protein
CNC05930	-0.0725457	0.884627	0.166987	0.656517	Peroxisomal sarcosine oxidase, putative
CNC05940	0.112986	0.616591	0.119121	0.56081	nuclear mRNA splicing, via spliceosome-related protein, putative
CNC05950	-0.187332	0.493374	-0.181613	0.582821	phosphoribosyl-ATP diphosphatase, putative
CNC05960	-0.164916	0.500548	-0.0101589	0.977105	conserved hypothetical protein
CNC05970	-0.124119	0.563882	-0.498633	0.00277515	hypothetical protein
CNC05980	-0.24508	0.0706238	-0.441802	0.00354019	nucleus protein, putative
CNC05990	0.013906	0.938897	0.0471849	0.830227	actin filament severing, putative
CNC06000	0.0255403	0.951428	0.0295673	0.939521	actin cross-linking, putative
CNC06010	-0.274371	0.0778552	-0.280989	0.102187	hypothetical protein
CNC06020	0.146186	0.394349	0.0400284	0.863032	hypothetical protein
CNC06030	0.0904242	0.640353	0.173822	0.300389	RNA binding protein, putative
CNC06060	-0.0179171	0.964297	0.190526	0.498507	conserved hypothetical protein
CNC06070	0.003783	0.992112	-0.0735786	0.841479	conserved hypothetical protein
CNC06080	0.0194083	0.951504	0.205723	0.324268	nucleus protein, putative
CNC06090	0.251478	0.579445	0.346466	0.361233	expressed protein
CNC06100	0.244927	0.00948314	0.44738	1.01923e-06	ribosomal protein S19, putative
CNC06110	0.906167	0.00402127	1.0701	0.00143226	rRNA primary transcript binding protein, putative
CNC06120	0.162435	0.861365	-0.593375	0.407304	hypothetical protein
CNC06140	0.00494969	0.987277	0.0741199	0.789389	SWI/SNF-related matrix associated protein, putative
CNC06150	-0.00611478	0.985356	0.109894	0.678645	riboflavin synthase, putative
CNC06160	0.253381	0.595281	0.48537	0.157521	expressed protein
CNC06170	-0.675478	0.304795	-0.463705	0.488245	expressed protein
CNC06180	-0.924388	0.0369726	-1.01193	0.0127033	conserved hypothetical protein
CNC06190	-0.0631763	0.869802	-0.10599	0.764067	hypothetical protein
CNC06200	-0.0768827	0.797595	-0.0656939	0.842995	putative ER membrane protein (ERG28)
CNC06210	-0.421755	0.0865509	-0.703336	0.00169431	conserved hypothetical protein
CNC06220	0.201722	0.58493	0.22503	0.485461	glycerate-and formate-dehydrogenase, putative
CNC06240	-0.265106	0.195349	-0.435929	0.0185508	negative regulation of gluconeogenesis-related protein, putative
CNC06250	-0.122394	0.661895	-0.0593649	0.852727	conserved hypothetical protein
CNC06260	-0.223148	0.153465	-0.34877	0.0392689	zinc-binding dehydrogenase, putative
CNC06280	-0.0739305	0.652686	-0.0914726	0.634288	calmodulin (CAM1)
CNC06290	-0.269624	0.419992	-0.0268554	0.952005	cytoplasm protein, putative
CNC06300	-0.161668	0.396469	-0.0112439	0.969344	lipid binding protein, putative
CNC06310	-0.193495	0.385011	-0.0487021	0.868452	conserved hypothetical protein
CNC06320	-0.277835	0.428354	-0.0250933	0.960833	BET1 protein, putative
CNC06330	-0.210584	0.531021	-0.263739	0.393127	gata family transcription factor (GAT201)
CNC06340	0.191816	0.497648	0.315162	0.18272	conserved hypothetical protein
CNC06350	-0.00672353	0.979148	-0.059447	0.771351	RNA splicing factor PRP9, putative
CNC06360	-0.092627	0.504634	0.00620089	0.976434	conserved hypothetical protein
CNC06370	0.00221899	0.992112	-0.180072	0.315517	WD-repeat protein, putative
CNC06380	0.0679498	0.901879	0.313602	0.381864	S-adenosylmethionine-dependent methyltransferase, putative
CNC06390	-0.420443	0.379068	-0.427185	0.344307	conserved hypothetical protein
CNC06400	0.130091	0.546879	0.198109	0.289784	histidine-tRNA ligase, putative
CNC06410	-0.236355	0.439307	-0.189802	0.503978	Golgi to vacuole transport-related protein, putative
CNC06420	0.00143985	0.996564	0.363545	0.0606165	conserved hypothetical protein
CNC06430	-0.150984	0.732889	-0.274123	0.411182	dehydrogenase, putative
CNC06440	-0.296603	0.00128416	-0.489636	3.91959e-07	inositol-3-phosphate synthase, putative
CNC06450	-0.753773	0.0051287	-0.857847	0.00102	ER to Golgi transport-related protein, putative
CNC06460	0.2104	0.140871	0.13843	0.418798	virulence associated ATP-dependent mRNA helicase (VAD1)
CNC06470	-0.225746	0.239404	-0.443637	0.00644253	nonmuscle myosin heavy chain b, putative
CNC06480	-0.0290547	0.906186	0.0277621	0.908466	hypothetical protein
CNC06490	0.143449	0.545876	0.205547	0.321154	Rho GTPase activator, putative
CNC06500	0.0602663	0.881255	-0.070371	0.850254	conserved hypothetical protein
CNC06510	0.088831	0.862365	0.179969	0.651796	ATP-dependent DNA helicase pcra, putative
CNC06520	-0.46435	3.35557e-05	-0.876867	5.47746e-12	transcription factor (MGA2)
CNC06530	0.165063	0.475661	0.293997	0.119383	conserved hypothetical protein
CNC06540	-0.212771	0.227381	-0.337572	0.0314087	conserved hypothetical protein
CNC06550	-1.01119	2.8375e-41	-1.89344	1.64443e-112	expressed protein
CNC06560	-0.0213409	0.937977	-0.151014	0.422578	conserved hypothetical protein
CNC06570	-0.135252	0.653563	-0.16986	0.532266	hypothetical protein
CNC06590	-0.047848	0.782283	-0.232379	0.0566566	mitogen-activated protein kinase (HOG1)
CNC06600	0.0704578	0.805936	0.136529	0.545061	phenylalanyl-tRNA synthetase, putative
CNC06610	-0.128387	0.808631	-0.309136	0.434103	hypothetical protein
CNC06620	-0.0400499	0.947246	0.194983	0.65323	protein-arginine N-methyltransferase, putative
CNC06630	-0.28155	0.370441	0.0818125	0.826656	conserved hypothetical protein
CNC06640	-0.256052	0.235678	0.00833904	0.979038	conserved hypothetical protein
CNC06650	-0.180142	0.57072	-0.296492	0.261419	conserved hypothetical protein
CNC06660	-0.112141	0.47753	-0.0575241	0.777721	conserved hypothetical protein
CNC06670	-0.196242	0.745905	0.186425	0.709251	xylitol dehydrogenase, putative
CNC06680	-0.0414987	0.921552	-0.0926875	0.778212	expressed protein
CNC06690	-0.391142	0.000140057	-1.14837	4.14849e-33	conserved hypothetical protein
CNC06870	-0.542641	1	-0.506784	0.591975	hypothetical protein
CNC06710	0.114647	0.646632	0.0451906	0.877329	conserved hypothetical protein
CNC06720	0.00250949	0.995783	0.0479327	0.92398	expressed protein
CNC06730	0.00428444	0.989356	-0.0333277	0.92398	conserved hypothetical protein
CNC06740	-0.118762	0.775283	-0.0532966	0.900342	hypothetical protein
CNC06750	-0.355644	0.655126	-1.07911	0.0627512	conserved hypothetical protein
CNC06760	0.423627	0.123266	0.192178	0.581916	hypothetical protein
CNC06770	-0.105553	1	-0.0540938	0.96475	mitochondrion protein, putative
CNC06780	0.0465758	0.865423	-0.0846587	0.721321	major facilitator protein, putative
CNC06790	0.266808	0.45518	0.345326	0.252102	conserved hypothetical protein
CNC06800	1.3	9.9168e-06	0.834427	0.0368278	taurine dioxygenase, putative
CNC06810	-0.346213	0.453589	-0.0438978	0.941015	transporter, putative
CNC06820	0.333765	0.0630505	0.119773	0.62885	Arylsulfatase precursor, putative
CNC06830	-0.066726	0.866629	-0.102035	0.76408	multidrug resistance protein fnx1, putative
CNC06840	0.147319	0.730822	0.1157	0.775611	phosphoprotein phosphatase, putative
CNC06850	-0.141585	0.717969	0.159292	0.585817	conserved hypothetical protein
CNC06860	-0.73811	1	-0.280012	1	hypothetical protein
CNC06880	-0.013382	0.945061	0.070102	0.66044	expressed protein
CNC06890	0.0436173	0.883029	0.040887	0.890416	hypothetical protein
CNC06900	0.171338	0.576189	-0.131895	0.684288	expressed protein
CNC06920	1.1947	1	1.20856	1	maltose O-acetyltransferase (CAS9)
CNC06910	0.315512	1	-0.154304	0.894015	unspecified product
CNC06940	-0.0222892	0.889675	0.0224252	0.898724	structural constituent of ribosome, putative
CNC06950	0.0767581	0.859143	0.0813763	0.826374	D-lactate dehydrogenase (cytochrome) oxidoreductase protein, putative
CNC06960	0.0264698	0.945061	0.0920092	0.760504	hypothetical protein
CNC06970	0.0100199	0.976694	0.112886	0.642215	mitochondrial carrier protein, putative
CNC06980	-0.370789	0.37593	-0.573668	0.108771	expressed protein
CNC06990	0.132402	0.179067	0.226451	0.0230393	conserved hypothetical protein
CNC07000	0.00476006	0.992112	0.382555	0.244642	conserved hypothetical protein
CNC07010	0.336775	0.260177	0.353205	0.239997	monooxygenase, putative
CNC07020	-0.231657	0.139775	-0.440331	0.000595776	hypothetical protein
CNC07030	0.0363681	0.914164	0.00152933	0.995914	hypothetical protein
CNC07040	-0.0805811	0.596009	-0.0331661	0.865227	sphingolipid C9-methyltransferase (SMT1)
CNC07050	-0.463757	0.000366915	-1.12546	1.54169e-20	hypothetical protein
CNC07070	0.00310707	0.991528	-0.0038775	0.990607	endoplasmic reticulum protein, putative
CNC07080	0.153216	0.625138	0.18213	0.519131	hypothetical protein
CNC07090	0.0236086	0.920338	0.065164	0.75145	conserved hypothetical protein
CNC07100	-0.700067	0.000554884	-0.980528	2.03371e-06	expressed protein
CNC07110	0.0812885	0.803919	-0.0978544	0.728267	CDP-diacylglycerol-serine O-phosphatidyltransferase, putative
CNC07120	0.273291	0.257443	0.38499	0.068084	protein regulator of cytokinesis 1, putative
CNC07130	0.237993	0.364516	0.38607	0.0738875	vacuolar membrane protein, putative
CNC07140	0.0200716	0.951692	0.0436944	0.896156	expressed protein
CNC07150	0.0513706	0.919949	0.0533436	0.908798	5' flap endonuclease, putative
CNC07160	0.397765	0.015861	0.0402201	0.883003	flavohemoglobin (FHB1)
CND00090	0.0980977	0.776151	-0.121529	0.718891	ATP-binding cassette transporter (PDR5)
CND00100	0.250111	0.713598	0.553987	0.213041	conserved hypothetical protein
CND00110	-0.145048	0.658537	-0.0890818	0.782682	ATP-dependent DNA helicase, putative
CND00120	-0.0291013	0.951428	-0.217183	0.548801	expressed protein
CND00130	0.651214	0.00732916	0.708847	0.00292189	tRNA (cytosine-5-)-methyltransferase, putative
CND00140	0.119126	0.777604	0.0714858	0.86692	GTPase, putative
CND00150	-0.323076	0.817508	-0.149385	0.855019	ferric reductase (FRE7)
CND00160	-0.136992	0.522745	-0.0567507	0.823583	adenylate kinase, putative
CND00180	-0.0869313	0.613273	-0.278416	0.0307862	glutamate dehydrogenase, putative
CND00190	-0.000940176	0.997422	0.0623458	0.836371	conserved hypothetical protein
CND00200	-0.0652725	0.88525	-0.253792	0.415271	Zn2-Cys6 zinc-finger transcription factor (ECM2201)
CND00210	-0.393263	0.0600494	-0.444278	0.0263997	exocyst complex component protein, putative
CND00220	1.01234	1	0.983584	0.353524	hypothetical protein
CND00240	0.151559	0.18197	0.102093	0.500589	adenosylhomocysteinase (SAH1)
CND00250	0.00413217	0.995152	-0.572492	0.251634	hypothetical protein
CND00260	0.127302	0.569929	0.137482	0.517124	calcineurin b, regulatory subunit (CNB1)
CND00280	0.263227	0.75325	0.449371	0.488102	hypothetical protein
CND00290	0.149995	0.635011	0.195467	0.594118	expressed protein
CND00300	0.205378	0.182696	0.119404	0.571816	ATP-binding cassette (ABC) transporter, putative
CND00310	0.105942	0.851065	0.404799	0.24762	conserved hypothetical protein
CND00320	0.276029	0.191593	0.247656	0.239419	expressed protein
CND00340	0.265182	0.00862457	0.458408	0.000526189	expressed protein
CND00350	-0.265154	0.0105683	0.102731	0.566416	zinc ion transporter (ZIP1)
CND00370	-0.0931957	0.893107	0.160505	0.770714	transcription factor, putative
CND00380	-0.59205	2.15809e-07	-0.827162	8.89522e-11	putative glucosidase (SKN1)
CND00390	0.453527	0.537799	0.214141	0.80969	multidrug efflux pump, putative
CND00400	0.523105	0.203038	0.637985	0.127369	hypothetical protein
CND00410	0.0188576	0.98233	0.0513175	0.950683	hypothetical protein
CND00420	-0.104384	0.804599	-0.212482	0.529587	expressed protein
CND00430	-0.110225	0.757362	0.0688373	0.857195	hypothetical protein
CND00440	0.0834541	0.77684	0.14838	0.533194	aflatoxin efflux pump AFLT, putative
CND00450	-0.405258	0.503044	-0.611404	0.209752	MFS transporter, putative
CND00460	0.344149	0.113816	0.214133	0.427663	nucleolus protein, putative
CND00470	0.209227	0.583353	0.210452	0.537067	expressed protein
CND00480	-0.280238	0.0572671	-0.755898	2.20751e-08	protein phosphatase inhibitor, putative
CND00490	-0.604007	3.1301e-09	-1.1895	2.96565e-39	hypothetical protein
CND00500	-0.0139844	0.983982	0.034464	0.962105	conserved hypothetical protein
CND00510	-0.134776	0.855062	-0.0986767	0.887598	amino acid transporter, putative
CND00530	-0.112774	0.27728	-0.000288891	0.998457	putative urea transporter (DUR3)
CND00550	-0.422748	0.00218535	-0.503107	8.54508e-05	putative beta-glucan synthase (KRE6)
CND00560	-1.22932	1.17206e-08	-1.74067	5.76466e-16	hypothetical protein
CND00570	-0.117396	0.713387	-0.0663466	0.838882	transcription factor, putative
CND00580	0.0127432	0.976694	0.00681602	0.988235	alkylbase DNA N-glycosylase, putative
CND00600	0.140904	0.778812	-0.0292385	0.960681	carboxypeptidase D, putative
CND00610	0.0709151	0.800365	0.167651	0.467293	protein-binding protein, putative
CND00620	-0.416082	0.145511	-0.380753	0.174544	glutathione transferase, putative
CND00630	-0.0561739	0.935841	-0.0179679	0.977374	expressed protein
CND00640	-0.347079	0.0708696	-0.402946	0.0319231	membrane protein, putative
CND00650	-0.735309	5.59132e-24	-1.29741	2.38278e-39	hypothetical protein
CND00660	0.111547	0.723904	0.213125	0.378856	glycolipid mannosyltransferase, putative
CND00670	0.134879	0.645956	0.154285	0.56135	guanyl nucleotide binding protein, putative
CND00680	-0.146696	0.57072	-0.352771	0.143752	peptidase, putative
CND00690	-0.412932	0.0530688	-0.324288	0.137058	expressed protein
CND00700	0.378815	0.000128658	0.582408	3.24013e-08	argininosuccinate synthase, putative
CND00710	0.102206	0.776345	0.219939	0.413249	protein transporter, putative
CND00720	-0.263649	0.30736	-0.231042	0.38118	conserved protein
CND00730	-0.11668	0.822085	-0.0280588	0.959827	hypothetical protein
CND00740	0.209258	0.19334	0.265094	0.0850011	allantoinase (DAL1)
CND00750	0.0572305	0.738653	0.086038	0.586344	conserved hypothetical protein
CND00760	-0.383287	0.22244	-0.654448	0.0114323	lipid particle protein, putative
CND00770	-0.367031	0.19334	-0.722555	0.00322861	expressed protein
CND00780	-0.19253	0.693059	-0.206702	0.628472	expressed protein
CND00790	-0.603432	0.00987503	-0.846211	0.000181765	glucan 1,3-beta-glucosidase, putative
CND00800	0.104134	0.684527	0.0319551	0.916428	exosome complex exonuclease (RRP44)
CND00810	-0.0919385	1	0.177095	0.872538	hypothetical protein
CND00820	0	1	0	1	hypothetical protein
CNN02020	0	1	0	1	unspecified product
CND00870	0	1	0	1	hypothetical protein
CND00900	0.00265554	0.99159	0.0223806	0.93421	pre-mRNA splicing factor, putative
CND00910	-0.0149441	0.957991	-0.00177005	0.995137	expressed protein
CND00940	0.0925783	0.457366	0.0404627	0.816304	conserved hypothetical protein
CND00950	-0.0165523	0.951692	0.0300856	0.917364	Aromatic-L-amino-acid decarboxylase, putative
CND00960	0.0659917	0.843579	0.209223	0.37676	expressed protein
CND00970	-0.193697	0.786201	-0.406045	0.465528	conserved hypothetical protein
CND00980	0.106779	0.837591	-0.0658322	0.899864	conserved hypothetical protein
CND00990	-0.198689	0.252612	-0.276642	0.094871	phosphatidate cytidylyltransferase, putative
CND01000	0.321923	0.158061	0.535519	0.00508469	protein-vacuolar targeting protein, putative
CND01010	0.00696937	0.981239	0.199654	0.20877	hypothetical protein
CND01020	0.425397	0.181949	0.418768	0.182603	hypothetical protein
CND01030	0.0756066	1	-0.603133	1	conserved hypothetical protein
CND01040	0.148024	0.735264	0.414861	0.147064	hypothetical protein
CND01050	-0.0555197	0.72828	0.0707197	0.689058	carbamoyl-phosphate synthase (glutamine-hydrolyzing), putative
CND01060	-0.0793431	0.705313	-0.359699	0.00788785	Golgi to vacuole transport-related protein, putative
CND01070	0.0935932	0.675223	0.0467224	0.830968	NADH dehydrogenase (ubiquinone), putative
CND01080	0.274723	0.868293	1.09445	2.81035e-08	copper uptake transporter (CTR4)
CND01090	-0.0267609	1	0.365142	0.678769	hypothetical protein
CND01100	-0.113342	0.607251	0.00387754	0.990265	expressed protein
CND01110	-0.294762	0.239867	-0.445211	0.0486866	conserved hypothetical protein
CND01120	-0.414295	1	-0.0506459	0.96475	fatty acid beta-oxidation-related protein, putative
CND01130	0.280556	0.242157	0.226692	0.376535	hypothetical protein
CND01140	-0.132149	0.774994	0.279668	0.354902	urm1 activating enzyme (UBA4)
CND01150	0.0369799	0.897802	0.08799	0.724708	prefoldin subunit, putative
CND01160	-0.0689465	0.808631	-0.178308	0.411793	conserved hypothetical protein
CND01170	-0.240912	0.276722	-0.100995	0.705897	ubiquitin carboxyl-terminal hydrolase (UCH2)
CND01180	0.222658	0.0449194	0.191759	0.10892	hypothetical protein
CND01190	0.376756	0.0133947	0.562886	0.000294966	flap endonuclease, putative
CND01200	0.21485	0.108933	0.369914	0.000982294	homocitrate synthase, putative
CND01210	0.0671148	0.829499	0.289574	0.191363	ubiquinone metabolism-related protein, putative
CND01220	0.163574	0.335723	0.229133	0.187111	conserved hypothetical protein
CND01230	-0.711029	0.185942	-0.823538	0.101061	meiotic recombination-related protein, putative
CND01240	-0.282881	0.0545285	-0.367298	0.00973684	O-mannosyltransferase (PMT4)
CND01250	0.192292	0.307078	0.146532	0.46123	hypothetical protein
CND01260	0.148342	0.738592	0.199009	0.613127	conserved hypothetical protein
[truncated: 3,878 more rows]
