# Supplementary material for: Regulatory basis for reproductive flexibility in a meningitis-causing fungal pathogen
Source: Nat Commun. 2022 Dec 24;13:7938. doi: 10.1038/s41467-022-35549-y (PMC9790007; doi:10.1038/s41467-022-35549-y)
Supplement: Supplementary file 10 — Supplementary Data 7 [file 41467_2022_35549_MOESM10_ESM.xlsx]

## Sheet: Sheet1
Supplementary Data 7. Cqs2 direct regulon identified by the ChIP-seq			Annotation
Gene ID	Cqs2-FLAG(average fold enrichment)	Cqs2-mCherry(average fold enrichment)
CNA00010	0	0	expressed protein
CNA00020	1.05622	0	expressed protein
CNA00030	0	0	cation transporter, putative
CNA00040	4.24162	4.12143	calcium-binding protein, putative
CNA00050	4.40951	1.33985	cell cycle arrest in response to pheromone-related protein, putative
CNA00060	5.84452	10.6992	methionine-tRNA ligase, putative
CNA00070	0	0	proteolysis and peptidolysis-related protein, putative
CNA00080	0	0	expressed protein
CNA00100	3.68072	4.41081	expressed protein
CNA00110	5.15915	8.90433	conserved hypothetical protein
CNA00120	0	0	chaperone, putative
CNA00130	0	0	expressed protein
CNA00140	0	0	adenosylmethionine decarboxylase, putative
CNA00150	0	0	holocytochrome-c synthase, putative
CNA00160	0	0	conserved hypothetical protein
CNA00170	0	0	expressed protein
CNA00180	0	0	vacuolar calcium exchanger (VCX1)
CNA00190	1.18087	0	aminotransferase, putative
CNA00200	0	0	transcriptional activator, putative
CNA00210	0	0	hypothetical protein
CNA00220	0	0	D-3-phosphoglycerate dehydrogenase, putative
CNA00230	0	0	expressed protein
CNA00240	4.16212	5.24621	aldolase, putative
CNA00250	0	0	large subunit ribosomal protein L9 (RPL9B)
CNA00260	3.12699	0	expressed protein
CNA00270	0	0	phosphatidylinositol/phosphatidylcholine transfer protein (SEC14-2)
CNA00280	0	0	alcohol dehydrogenase, putative
CNA00290	0	0	conserved hypothetical protein
CNA00300	0	0	lanosterol 14-alpha-demethylase (ERG11)
CNA00310	0	0	expressed protein
CNA00320	0	0	expressed protein
CNA00330	0	0	translation elongation factor 2, putative
CNA00340	0	0	expressed protein
CNA00350	3.20782	0	proteasome regulatory subunit 12, putative
CNA00360	4.21077	1.70646	pyruvate dehydrogenase kinase (PKP1)
CNA00370	0	0	hexose transport-related protein, putative
CNA00380	0	0	hypothetical protein
CNA00390	5.18236	8.08283	conserved hypothetical protein
CNA00410	3.64249	5.83018	expressed protein
CNA00420	0	0	expressed protein
CNA00430	4.47574	5.1993	conserved hypothetical protein
CNA00450	3.49198	0	expressed protein
CNA00460	0	0	expressed protein
CNA00470	1.29279	0	fructose-bisphosphatase, putative
CNA00480	1.31879	0	T-complex protein 1 epsilon subunit, putative
CNA00490	6.09509	12.0289	chaperone regulator, putative
CNA00510	2.93493	7.91245	citrate synthase (CIT1)
CNA00520	0	0	peptide-binding protein, putative
CNA00540	0	0	hypothetical protein
CNA00550	0	0	COPII-coated vesicle protein, putative
CNA00560	0	0	hypothetical protein
CNA00570	0	0	membrane protein, putative
CNA00580	3.92123	0	sec61 translocation complex protein (SSS1)
CNA00590	0.94385	0	specific RNA polymerase II transcription factor, putative
CNA00600	0	0	expressed protein
CNA00610	0	0	expressed protein
CNA00620	0	0	disulfide-isomerase precursor, putative
CNA00630	0	0	nuclear mRNA splicing, via spliceosome-related protein, putative
CNA00640	0	0	integral to plasma membrane protein, putative
CNA00650	0	0	conserved hypothetical protein
CNA00660	0	0	A/G-specific adenine DNA glycosylase, putative
CNA00670	0	0	sulfate transporter, putative
CNA00680	0	0	vacuole protein, putative
CNA00690	0	0	expressed protein
CNA00700	0	0	expressed protein
CNA00710	0	0	pre-mRNA splicing factor prp1, putative
CNA00720	2.95298	0	nucleotide binding protein, putative
CNA00730	0	0	protein complex assembly-related protein, putative
CNA00740	0	0	glutamine-tRNA ligase, putative
CNA00750	0	0	histone binding protein, putative
CNA00760	0	0	tRNA (guanine-N2-)-methyltransferase, putative
CNA00770	0.931575	0	expressed protein
CNA00780	0	0	prohibitin PHB1, putative
CNA00790	0	0	exosome complex exonuclease rrp4, putative
CNA00800	0	0	expressed protein
CNA00820	0	0	conserved expressed protein
CNA00830	0	0	mitochondrion protein, putative
CNA00840	0	0	conserved expressed protein
CNA00850	4.83068	5.9338	conserved expressed protein
CNA00860	0	0	hypothetical protein
CNA00870	0	0	expressed protein
CNA00880	3.96108	3.92009	myo-inositol transporter (ITR1)
CNA00890	4.63707	5.09045	palmitoyl-protein thioesterase, putative
CNA00900	0	3.15697	ATP dependent DNA helicase, putative
CNA00910	2.48416	0	chaperone, putative
CNA00920	2.96059	0	hypothetical protein
CNA00930	5.43492	10.2044	pelota, putative
CNA00940	2.19466	0	expressed protein
CNA00950	0	0	mRNA export factor elf1, putative
CNA00960	3.54366	0	pyridoxal reductase, putative
CNA00970	1.69663	1.99602	two-component-like sensor kinase (TCO5)
CNA00980	0	0	hypothetical protein
CNA00990	2.5848	10.0828	RVB1, putative
CNA01000	3.15347	1.17142	ribosomal protein, putative
CNA01010	0	0	expressed protein
CNA01020	4.99217	5.69381	pre-mRNA splicing factor, putative
CNA01030	0	0	Set1/Ash2 histone methyltransferase complex subunit (BRE2)
CNA01040	3.59567	0	hypothetical protein
CNA01050	0	0	sorbitol dehydrogenase, putative
CNA01060	3.46427	0	ribosomal protein S3, putative
CNA01070	0	0	C-14 sterol reductase (ERG24)
CNA01080	5.05045	11.4933	expressed protein
CNA01090	0	0	hypothetical protein
CNA01100	5.56234	9.89429	conserved hypothetical protein
CNA01120	0	0	conserved hypothetical protein
CNA01130	0	0	conserved hypothetical protein
CNA01140	3.76906	0	capsule structure designer protein (CAS32)
CNA01150	0	0	regulator of G-protein signaling (CRG1)
CNA01160	0	0	LSDR, putative
CNA01170	0	0	conserved expressed protein
CNA01180	4.65603	0	predicted protein kinase (RCK2)
CNA01200	0	0	conserved expressed protein
CNA01210	0	0	expressed protein
CNA01220	4.04021	0	cyclophilin, putative
CNA01230	0	0	ubiquitin activating enzyme, putative
CNA01250	4.26294	1.85329	ubiquinone biosynthesis methyltransferase, putative
CNA01260	0	0	expressed protein
CNA01270	0	0	U1 snRNP 70K protein (short form), putative
CNA01290	0	0	rRNA processing-related protein, putative
CNA01310	0	0	phosphoribosylamidoimidazole-succinocarboxamide synthase, putative
CNA01320	0	0	hypothetical protein
CNA01330	0	0	actin ii (centractin-like protein), putative
CNA01340	5.80912	9.16022	cytoplasm protein, putative
CNA01350	0	0	splicing factor Prp8, putative
CNA01360	0	0	conserved hypothetical protein
CNA01370	5.68301	12.2349	expressed protein
CNA01380	5.00693	6.17457	peptidase, putative
CNA01400	5.16055	6.3179	expressed protein
CNA01410	5.16055	6.3179	hypothetical protein
CNA01420	3.85709	5.15896	oxidoreductase, putative
CNA01440	0	0	hypothetical protein
CNA01450	2.32294	6.45332	zinc finger transcription factor (SP1)
CNA01460	2.32294	6.45332	expressed protein
CNA01470	1.13698	0	glycosyltransferase, putative
CNA01480	3.63471	1.3475	hypothetical protein
CNA01500	0	0	altemrnative oxidase (AOX1)
CNA01510	1.20484	0	expressed protein
CNA01520	4.66382	3.8916	conserved expressed protein
CNA01530	0	0	glutamate biosynthesis-related protein, putative
CNA01540	6.07658	9.14524	conserved hypothetical protein
CNA01550	0	0	hypothetical protein
CNA01580	0	0	putative endovacuolar system protein (LIV6)
CNA01590	0	0	peroxisome assembly protein, putative
CNA01600	0	0	conserved hypothetical protein
CNA01610	0	0	expressed protein
CNA01620	2.55237	0	conserved expressed protein
CNA01630	2.55237	0	conserved expressed protein
CNA01640	0	0	glutamate carboxypeptidase protein, putative
CNA01650	4.78551	7.69997	expressed protein
CNA01660	0	0	conserved hypothetical protein
CNA01680	0	0	heterotrimeric G-protein coupled receptor alpha subunit (GPA2)
CNA01690	0	0	carboxyl-terminal proteinase, putative
CNA01700	0	0	putative fyv10 protein homolog (FYV10)
CNA01710	0	0	retrograde transport, endosome to Golgi-related protein, putative
CNA01720	3.46545	1.70178	expressed protein
CNA01730	2.89189	1.70178	cleavage/polyadenylation specificity factor, putative
CNA01740	0	0	expressed protein
CNA01750	0	0	conserved hypothetical protein
CNA01760	0	0	ubiquitin carboxyl-terminal hydrolase (UBP16)
CNA01770	0	0	endoplasmic reticulum protein, putative
CNA01780	0	0	hypothetical protein
CNA01790	0	0	expressed protein
CNA01800	4.17676	1.28242	expressed protein
CNA01820	0	0	gata type zinc finger protein (GAT1)
CNA01830	0	0	expressed protein
CNA01840	0	0	expressed protein
CNA01850	0	0	alcohol dehydrogenase, putative
CNA01860	0	0	conserved hypothetical protein
CNA01870	0	0	gamma-adaptin, putative
CNA01880	0	0	hypothetical protein
CNA01890	2.97173	0	conserved expressed protein
CNA01900	0	0	conserved expressed protein
CNA01910	2.75463	0	hypothetical protein
CNA01920	0	0	cactin, putative
CNA01930	0	0	expressed protein
CNA01940	0	0	hypothetical protein
CNA01950	0	0	expressed protein
CNA01960	0	0	expressed protein
CNA01990	2.51629	6.52976	conserved expressed protein
CNA02000	6.80862	5.06876	hypothetical protein
CNA02010	2.39065	5.38978	expressed protein
CNA02020	4.39645	4.16387	conserved hypothetical protein
CNA02030	4.34427	4.61218	ubiquitin carboxyl-terminal hydrolase 2, putative
CNA02040	0	0	ferric reductase (FRE4)
CNA02050	3.90253	6.36736	L-cystine transporter, putative
CNA02060	5.299	0	expressed protein
CNA02080	4.30988	8.01843	hypothetical protein
CNA02090	0	0	vesicle-associated membrane protein 712, putative
CNA02100	0	0	26s proteasome lid component (RPN11)
CNA02120	0	0	hypothetical protein
CNA02130	0	0	hypothetical protein
CNA02140	5.34378	9.66987	conserved hypothetical protein
CNA02150	0	0	expressed protein
CNA02170	0	0	peroxisome organization and biogenesis-related protein, putative
CNA02180	0	0	cytoplasm protein, putative
CNA02210	0	0	conserved hypothetical protein
CNA02220	4.16179	4.67507	large subunit ribosomal protein L30e (RPL30)
CNA02230	0	0	chaperone, putative
CNA02240	0	0	conserved hypothetical protein
CNA02250	0	0	low-affinity ammonium transporter (AMT1)
CNA02260	0	0	8-amino-7-oxononanoatesynthase, putative
CNA02270	0	0	3-isopropylmalate dehydratase, putative
CNA02290	1.53632	0	isoleucine-tRNA ligase, putative
CNA02300	0	10.6629	hypothetical protein
CNA02310	6.18178	0	hypothetical protein
CNA02330	0	0	mRNA-nucleus export-related protein, putative
CNA02340	0	0	expressed protein
CNA02350	4.22011	0	Ras guanyl-nucleotide exchange factor, putative
CNA02360	0	1.27866	expressed protein
CNA02370	6.86181	13.0996	saccharopine dehydrogenase (LYS9)
CNA02380	2.38795	8.25309	conserved hypothetical protein
CNA02390	1.59826	0	hypothetical protein
CNA02400	4.20349	0	conserved hypothetical protein
CNA02410	3.71887	2.7827	transcriptional elongation regulator, putative
CNA02420	3.71887	5.73237	rsec15, putative
CNA02450	6.15025	12.0494	aspartate-semialdehyde dehydrogenase, putative
CNA02460	3.47541	1.14339	kinesin family member 21A, putative
CNA02470	0	0	expressed protein
CNA02490	0	0	hypothetical protein
CNA02500	1.95384	1.14963	conserved hypothetical protein
CNA02510	0	0	hypothetical protein
CNA02520	0	1.97779	hypothetical protein
CNA02540	0	0	conserved hypothetical protein
CNA02550	0	0	isopentenyl-diphosphate delta-isomerase (IDI1)
CNA02560	0	0	expressed protein
CNA02570	1.58228	0	acetolactate synthase (ILV2)
CNA02580	1.58228	0	sorbitol dehydrogenase, putative
CNA02590	0	0	mitochondrion protein, putative
CNA02600	0	0	nucleus protein, putative
CNA02610	0	0	conserved expressed protein
CNA02630	0	0	conserved hypothetical protein
CNA02640	0	0	expressed protein
CNA02650	0	0	methionyl aminopeptidase, putative
CNA02660	0	0	expressed protein
CNA02670	0	0	aerobic respiration-related protein, putative
CNA02680	0.820985	0	hypothetical protein
CNA02690	1.16459	0	conserved hypothetical protein
CNA02700	0	0	t-complex protein 1, eta subunit (tcp-1-eta), putative
CNA02710	0	0	expressed protein
CNA02730	0	0	expressed protein
CNA02740	0	0	putative nuclear polyadenylated mRNA-binding protein (NAB2)
CNA02750	0	0	cytoplasm protein, putative
CNA02760	4.06623	4.93784	oligoribonuclease, putative
CNA02770	5.0261	2.27006	conserved hypothetical protein
CNA02780	0	0	aminopeptidase, putative
CNA02790	0	0	expressed protein
CNA02800	0	0	zinc-finger protein zpr1, putative
CNA02810	4.37516	6.83207	G-protein signaling GTPase (RAS1)
CNA02820	5.15589	6.92488	hypothetical protein
CNA02830	3.17463	2.46857	heat shock protein, putative
CNA02850	3.18308	0	DNA repair protein RAD5, putative
CNA02860	0	0	gamma-tubulin complex component 2 (gcp-2), putative
CNA02870	0	0	hypothetical protein
CNA02880	0	0	High-affinity nicotinic acid transporter, putative
CNA02890	0	0	chaperone activator, putative
CNA02900	0	0	copper metallothionein 2 (CMT2)
CNA02920	2.5912	0	protein-vacuolar targeting-related protein, putative
CNA02930	0	0	conserved hypothetical protein
CNA02940	0	0	3-hydroxyisobutyryl-CoA hydrolase, putative
CNA02960	0	0	hypothetical protein
CNA02980	0	0	conserved hypothetical protein
CNA02990	0	0	expressed protein
CNA03000	4.40178	6.90409	DNA repair-related protein, putative
CNA03010	3.18298	0	conserved hypothetical protein
CNA03020	1.57099	0	hypothetical protein
CNA03030	5.18061	11.0458	arp2/3 complex 16 kda subunit (p16-arc), putative
CNA03040	0	0	ER to Golgi transport-related protein, putative
CNA03050	6.61433	10.4406	ubiquitin-protein ligase, putative
CNA03060	4.49162	5.79635	hypothetical protein
CNA03070	5.41801	12.0619	hypothetical protein
CNA03090	1.12787	0	conserved hypothetical protein
CNA03100	0	0	single-stranded DNA specific endodeoxyribonuclease, putative
CNA03110	0	6.33136	hypothetical protein
CNA03120	3.10305	11.2085	hypothetical protein
CNA03130	0	0	anon-23da protein, putative
CNA03140	4.07495	3.64524	hypothetical protein
CNA03150	3.39663	0	hypothetical protein
CNA03160	0	0	heat shock protein sks2 (heat shock cognate protein hsc1), putative
CNA03170	0	0	conserved hypothetical protein
CNA03180	0	0	expressed protein
CNA03190	3.82295	0	hypothetical protein
CNA03200	0	0	ubiquitin-dependent protein catabolism-related protein, putative
CNA03210	3.63795	0	3'(2'),5'-bisphosphate nucleotidase, putative
CNA03220	0	0	expressed protein
CNA03240	5.00863	0	hypothetical protein
CNA03250	0	0	hst3 protein, putative
CNA03280	0	0	saga complex histone acetyltransferase (GCN5)
CNA03290	5.44423	5.20162	hypothetical protein
CNA03300	5.05887	4.20847	hypothetical protein
CNA03310	0	0	protein-nucleus import-related protein, putative
CNA03320	0	0	conserved hypothetical protein
CNA03330	4.61658	2.06899	predicted ubiquitin-ribosomal 60s subunit protein L40a fusion protein (UBI1)
CNA03340	4.67378	1.77769	expressed protein
CNA03350	0	0	conserved hypothetical protein
CNA03360	4.91942	5.52088	conserved hypothetical protein
CNA03370	0	0	expressed protein
CNA03380	0	0	endoplasmic reticulum protein, putative
CNA03390	0	0	O-sialoglycoprotein endopeptidase, putative
CNA03400	0	0	two-component-like sensor kinase (TCO6)
CNA03410	0	0	expressed protein
CNA03420	0	3.5244	Hob1p, putative
CNA03430	4.32733	3.95474	hypothetical protein
CNA03450	0	0	expressed protein
CNA03460	0	0	tRNA isopentenyltransferase, putative
CNA03470	0	0	ribonuclease H, putative
CNA03480	0	0	conserved hypothetical protein
CNA03490	4.93018	8.79098	conserved hypothetical protein
CNA03500	0	0	beta-catenin, putative
CNA03520	0	0	expressed protein
CNA03530	0	0	succinate dehydrogenase (ubiquinone), putative
CNA03550	7.73286	15.5717	expressed protein
CNA03560	0	0	conserved hypothetical protein
CNA03580	5.25819	7.74339	porphobilinogen synthase, putative
CNA03590	0	0	hypothetical protein
CNA03600	0	0	DNA topoisomerase II, putative
CNA03690	0	0	unspecified product
CNA03700	1.26177	0	unspecified product
CNA03710	3.91199	0	unspecified product
CNA03720	4.32383	7.17098	aminophospholipid translocase (flippase) (APT3)
CNA03730	0	0	proteasome subunit beta type 3, putative
CNA03740	0	0	eukaryotic initiation factor 4F subunit P130, putative
CNA03750	2.85189	3.92718	conserved hypothetical protein
CNA03760	0	0	1-phosphatidylinositol-4-phosphate 5-kinase, putative
CNA03770	0	0	mitochondrion protein, putative
CNA03780	0	0	protein monoubiquitination-related protein, putative
CNA03790	0	0	hypothetical protein
CNA03810	0	0	1,4-alpha-glucan branching enzyme, putative
CNA03820	0	0	G1 phase of mitotic cell cycle-related protein, putative
CNA03830	0	0	conserved hypothetical protein
CNA03840	0	0	protein kinase A catalytic subunit (PKA1)
CNA03850	0	0	pyruvate dehydrogenase (acetyl-transferring), putative
CNA03860	0	0	actin filament organization-related protein, putative
CNA03870	0	0	transformer-2-beta isoform 3, putative
CNA03880	0	0	conserved hypothetical protein
CNA03890	0	0	cell division cycle protein 91, putative
CNA03900	5.14124	8.71724	eukaryotic initiation factor 4F subunit P130, putative
CNA03910	0	0	mitochondrion protein, putative
CNA03930	5.40125	7.30351	RING zinc finger protein, putative
CNA03940	0	0	ste/ste20/ysk protein kinase (KIC1)
CNA03950	0	0	hypothetical protein
CNA03960	0	0	glyoxal oxidase precursor, putative
CNA03970	0	0	serine/threonine-protein phosphatase catalytic subunit (PPH3)
CNA03990	0	0	expressed protein
CNA04000	5.52394	10.72	conserved hypothetical protein
CNA04010	0	0	hypothetical protein
CNA04020	0	0	putative oxidoreductase (OFD1)
CNA04030	0	1.78473	cyclin-dependent kinase of PITSLRE subfamily (CDC2801)
CNA04040	5.58391	6.66761	f-box/wd-repeat protein lin-23, putative
CNA04050	0	0	elongation factor 1-gamma (ef-1-gamma), putative
CNA04060	0	0	methionine adenosyltransferase, putative
CNA04080	0	0	hypothetical protein
CNA04090	4.93194	2.8089	expressed protein
CNA04100	0	0	choline-phosphate cytidylyltransferase, putative
CNA04110	3.14728	6.62158	ER organization and biogenesis-related protein, putative
CNA04120	0	0	Type 2C Protein Phosphatase, putative
CNA04130	3.60731	7.64555	hypothetical protein
CNA04140	5.38716	3.70509	tRNA dihydrouridine synthase, putative
CNA04150	0	0	mitochondrion protein, putative
CNA04160	0	0	transporter, putative
CNA04170	0	0	hypothetical protein
CNA04180	5.5569	6.00414	hypothetical protein
CNA04190	0	0	palmitoyltransferase, putative
CNA04200	0	0	ubiquitin-protein ligase, putative
CNA04210	3.71248	3.07126	expressed protein
CNA04220	0	0	hypothetical protein
CNA04230	0	0	cyclin subunit of mediator subcomplex (SSN801)
CNA04240	0	0	inosine-5'-monophosphate dehydrogenase (IMD1)
CNA04250	0	0	cyclin, putative
CNA04260	0	0	hypothetical protein
CNA04270	4.63727	8.71762	nonhistone chromosomal protein (NHP6B01)
CNA04280	0	0	t-complex protein 1, beta subunit (tcp-1-beta), putative
CNA04290	0	0	vacuolar ATP synthase subunit d, putative
CNA04300	0	0	art-4 protein, putative
CNA04320	0	0	cytoplasm protein, putative
CNA04330	4.3125	4.79361	Isovaleryl-CoA dehydrogenase 2, mitochondrial precursor, putative
CNA04340	0	0	mitochondrion protein, putative
CNA04350	1.6545	0	conserved hypothetical protein
CNA04360	0	0	hypothetical protein
CNA04370	5.73574	11.566	glutamine synthetase (GLN1)
CNA04380	0	0	expressed protein
CNA04390	0	0	expressed protein
CNA04400	0	0	virulence related protein of unknown function (LIV1)
CNA04410	4.51327	4.18188	endoplasmic reticulum protein, putative
CNA04420	0	0	oxidoreductase, putative
CNA04430	0	0	U2 snRNA binding protein, putative
CNA04460	0	0	expressed protein
CNA04470	3.62046	1.52706	conserved hypothetical protein
CNA04480	0	3.52857	sterol metabolism-related protein, putative
CNA04490	4.26107	1.65177	expressed protein
CNA04500	1.32793	0	endoplasmic reticulum protein, putative
CNA04510	0	0	protein-vacuolar targeting-related protein, putative
CNA04520	0	0	mitochondrion protein, putative
CNA04540	0	0	expressed protein
CNA04550	7.23914	12.8907	ER oligosaccharyl transferase complex subunit (OST2)
CNA04560	0	0	hypothetical protein
CNA04570	0	0	conserved hypothetical protein
CNA04590	7.03083	13.4965	conserved hypothetical protein
CNA04600	0	0	single-stranded DNA binding protein, putative
CNA04610	0	0	isocitrate dehydrogenase, putative
CNA04620	2.34501	0	hypothetical protein
CNA04630	0	0	hypothetical protein
CNA04640	6.46499	9.83955	RPN10-like protein, putative
CNA04650	3.39977	0	actin (ACT1)
CNA04660	0	0	tricarboxylic acid cycle-related protein, putative
CNA04670	4.40328	0	expressed protein
CNA04690	3.27215	0	expressed protein
CNA04700	4.02299	0	acetyl-CoA C-acyltransferase, putative
CNA04710	0	0	expressed protein
CNA04720	0	0	hypothetical protein
CNA04730	6.25458	10.4993	expressed protein
CNA04740	0	0	hypothetical protein
CNA04750	0	0	hypothetical protein
CNA04760	4.80459	10.3591	response to osmotic stress-related protein, putative
CNA04770	0	0	phosphoprotein phosphatase, putative
CNA04780	0	0	carnitine/acyl carnitine carrier, putative
CNA04790	0	0	hypothetical protein
CNA04800	0	0	hypothetical protein
CNA04810	4.71167	10.2773	expressed protein
CNA04830	4.02364	0	Ptc1p, putative
CNA04840	0	0	hypothetical protein
CNA04860	0	0	expressed protein
CNA04870	0	0	conserved hypothetical protein
CNA04890	0	0	hypothetical protein
CNA04900	0	0	hypothetical protein
CNA04910	0	0	membrane-associated retromer complex subunit (VPS17)
CNA04920	0	0	conserved hypothetical protein
CNA04930	0	0	prefoldin subunit 2, putative
CNA04940	0	0	mitochondrial carrier protein, putative
CNA04950	0	0	conserved hypothetical protein
CNA04960	0	0	hypothetical protein
CNA04970	0	0	mannitol dehydrogenase, putative
CNA04980	0	0	peroxisomal signal (PTS2) receptor (PEX7)
CNA04990	5.37811	8.16718	expressed protein
CNA05000	0	0	conserved hypothetical protein
CNA05020	0	0	hypothetical protein
CNA05030	4.59494	10.1836	transporter, putative
CNA05040	0	0	conserved hypothetical protein
CNA05050	0	0	expressed protein
CNA05070	0	0	conserved hypothetical protein
CNA05080	1.46952	0	hypothetical protein
CNA05090	0	0	translation initiation factor eIF-2B epsilon subunit, putative
CNA05100	1.34488	0	WD-repeat protein, putative
CNA05110	3.37868	0	sulfite transporter, putative
CNA05120	0	0	conserved hypothetical protein
CNA05130	0	0	p-type ATPase sodium pump (ENA1)
CNA05140	0	0	expressed protein
CNA05150	1.35146	0	mitochondrial matrix protein import-related protein, putative
CNA05160	3.16239	0	expressed protein
CNA05170	0	0	structural constituent of ribosome, putative
CNA05180	0	0	expressed protein
CNA05200	0	0	carnitine acetyltransferase, putative
CNA05210	1.24225	0	expressed protein
CNA05220	3.1116	0	membrane transport protein, putative
CNA05240	0	0	conserved hypothetical protein
CNA05250	0	0	T3P18.10, putative
CNA05260	5.49573	8.98041	conserved hypothetical protein
CNA05270	0	0	conserved hypothetical protein
CNA05280	0	0	expressed protein
CNA05290	0	0	IDN3-B, putative
CNA05300	0	0	putative chitin synthase (CHS4)
CNA05310	0	0	hypothetical protein
CNA05320	0	0	meiotic recombination-related protein, putative
CNA05330	0	0	polynucleotide adenylyltransferase, putative
CNA05340	0	0	transposable element- crypton-Cn1, putative
CNA05360	0	0	calcium activated cation channel, putative
CNA05370	2.79681	3.48094	phospholipase C, putative
CNA05380	0	0	expressed protein
CNA05390	5.02277	8.03838	casein kinase I (CCK1)
CNA05400	2.28165	8.03838	u6 snRNA-associated sm-like protein lsm8, putative
CNA05410	0	0	expressed protein
CNA05420	0	0	vacuolar ATP synthase subunit e, putative
CNA05430	0	0	conserved hypothetical protein
CNA05440	0	0	expressed protein
CNA05460	5.1592	5.78451	hypothetical protein
CNA05470	1.82744	1.22947	dynamin GTPase (VPS1)
CNA05480	0	1.22947	DNA ligase, putative
CNA05490	0	0	conserved hypothetical protein
CNA05500	0	0	cyclohydrolase, putative
CNA05510	0	0	camp dependent protein kinase regulatory subunit (PKR1)
CNA05540	0	0	conserved hypothetical protein
CNA05560	0	0	conserved hypothetical protein
CNA05570	0	0	general RNA polymerase II transcription factor, putative
CNA05580	4.10489	4.54261	conserved hypothetical protein
CNA05590	0	0	amino acid/metabolite permease, putative
CNA05610	4.34508	0	mitochondrion protein, putative
CNA05620	3.02429	0	expressed protein
CNA05630	2.99667	0	GTPase, putative
CNA05650	0	0	endopeptidase, putative
CNA05660	5.36082	8.56561	vacuole fusion, non-autophagic-related protein, putative
CNA05670	0	0	hypothetical protein
CNA05680	0	0	actin monomer binding protein, putative
CNA05690	4.38134	6.39245	hypothetical protein
CNA05700	5.80485	9.90391	expressed protein
CNA05710	0	0	conserved hypothetical protein
CNA05720	0	0	hypothetical protein
CNA05730	0	0	4-amino-4-deoxychorismate synthase, putative
CNA05740	6.58803	11.9613	conserved hypothetical protein
CNA05750	0	0	expressed protein
CNA05760	0	0	lipid particle protein, putative
CNA05790	0	0	cell wall organization and biogenesis-related protein, putative
CNA05800	3.64441	0	amino acid transporter (DIP5)
CNA05810	0	0	nicotinamide mononucleotide permease, putative
CNA05820	0	0	anion transporter, putative
CNA05830	3.17277	0	capsule-associated protein (CAP60)
CNA05840	0	0	putative glycosyl hydrolase (CEL1)
CNA05850	0	0	conserved hypothetical protein
CNA05860	2.43644	0	chaperone, putative
CNA05870	0	0	expressed protein
CNA05880	0	0	cytoplasm protein, putative
CNA05890	0	0	conserved hypothetical protein
CNA05900	0	0	hypothetical protein
CNA05910	0	0	hypothetical protein
CNA05920	0	0	expressed protein
CNA05930	0	0	snoRNA binding protein, putative
CNA05940	4.04078	1.77814	general RNA polymerase II transcription factor, putative
CNA05950	5.39706	9.80135	cytosine deaminase (FCY1)
CNA05960	4.34452	0	hypothetical protein
CNA05970	2.54132	4.96939	hypothetical protein
CNA05990	0	0	tubulin folding cofactor C, putative
CNA06000	0	0	aspartate carbamoyltransferase, putative
CNA06010	5.02792	8.10449	hypothetical protein
CNA06020	1.41682	0	acetylornithine aminotransferase (ARG8)
CNA06030	3.76093	1.63988	fungus-specific glucosylceramide (EGCrP1)
CNA06040	0	0	conserved hypothetical protein
CNA06050	7.95408	15.0939	ARF guanyl-nucleotide exchange factor, putative
CNA06060	1.38688	0	hypothetical protein
CNA06070	0	0	specific transcriptional repressor, putative
CNA06080	0	0	hypothetical protein
CNA06090	4.48243	6.76952	guanyl-nucleotide exchange factor, putative
CNA06110	0	0	putative saga and nua4 histone acetyltransferase complex subunit (TRA1)
CNA06120	3.87725	0	ER to Golgi transport-related protein, putative
CNA06130	0	0	expressed protein
CNA06140	0	0	hypothetical protein
CNA06150	0	0	cytoplasm protein, putative
CNA06160	0	0	conserved hypothetical protein
CNA06170	4.93909	5.78585	cystathionine beta-synthase, putative
CNA06180	0	0	GTPase, putative
CNA06190	3.1494	0	OHCU decarboxylase (URO3)
CNA06200	0	0	conserved hypothetical protein
CNA06210	0	0	Pol II transcription elongation factor, putative
CNA06220	0	0	conserved hypothetical protein
CNA06230	5.71045	8.54572	hypothetical protein
CNA06240	5.16873	11.7689	fatty acid desaturase, putative
CNA06260	0	0	conserved hypothetical protein
CNA06270	0	0	hypothetical protein
CNA06280	1.99169	0	conserved hypothetical protein
CNA06290	6.8053	12.031	tryptophan synthase, putative
CNA06300	0	0	hypothetical protein
CNA06310	0	0	ATP-binding cassette (ABC) transporter, putative
CNA06320	0	0	expressed protein
CNA06330	0	0	hypothetical protein
CNA06340	0	0	sulfiredoxin (SRX1)
CNA06350	5.4288	8.3738	PRCDNA35, putative
CNA06360	7.11334	14.647	60s ribosomal protein l7, putative
CNA06370	5.7551	5.1059	conserved hypothetical protein
CNA06380	4.97788	7.24559	hypothetical protein
CNA06390	0	0	histone deacetylase, putative
CNA06400	5.25937	11.2284	chromatin remodeling-related protein, putative
CNA06410	0	0	carboxymethylenebutenolidase, putative
CNA06420	0	0	expressed protein
CNA06430	0	0	cytosolic small ribosomal subunit protein, putative
CNA06440	0	0	nucleoporin nsp1, putative
CNA06450	5.37045	11.9781	hypothetical protein
CNA06460	0	0	hypothetical protein
CNA06470	0	0	hypothetical protein
CNA06480	0	0	conserved hypothetical protein
CNA06490	0	0	cytoplasm protein, putative
CNA06500	0	0	ribosomal protein S11, putative
CNA06510	0	0	cytoplasm protein, putative
CNA06520	0	0	hypothetical protein
CNA06530	0	0	carnitine/acyl carnitine carrier, putative
CNA06540	0	0	vps28 protein, putative
CNA06550	5.11374	2.77709	conserved hypothetical protein
CNA06560	1.62684	0	urease accessory protein (URE7)
CNA06570	0	0	expressed protein
CNA06580	0	0	myosin-like protein nuf2, putative
CNA06590	0	0	mitotic chromosome condensation-related protein, putative
CNA06610	0	0	kinesin, putative
CNA06620	4.11639	0	protein serine/threonine kinase, putative
CNA06630	4.6471	2.102	ribulose-phosphate 3-epimerase, putative
CNA06640	3.38572	0	Pre-mRNA splicing factor RNA helicase PRP28, putative
CNA06650	7.27695	12.9985	expressed protein
CNA06660	3.63899	0	hypothetical protein
CNA06670	0	0	beta-1,4-mannosyltransferase, putative
CNA06680	0	0	conserved hypothetical protein
CNA06690	0	0	hypothetical protein
CNA06700	6.75353	10.8246	conserved hypothetical protein
CNA06710	3.69467	0	ubiquitin-protein ligase, putative
CNA06730	0	0	putative RNA splicing-related protein (CCN1)
CNA06740	0	0	hypothetical protein
CNA06750	0.77408	0	alpha-mannosidase, putative
CNA06760	6.8804	14.0859	UDP-glucose epimerase (UGE1)
CNA06770	4.62806	2.9143	expressed protein
CNA06780	0	0	transmembrane receptor, putative
CNA06790	0	0	purine nucleotide biosynthesis-related protein, putative
CNA06800	0	0	protein involved in gxm O-acetylation (CAS31)
CNA06810	0	0	expressed protein
CNA06820	0	0	PRCDNA87, putative
CNA06830	4.19642	0	conserved hypothetical protein
CNA06840	0	0	conserved hypothetical protein
CNA06850	0	0	RNA-binding protein rnp24, putative
CNA06860	0	0	hypothetical protein
CNA06870	3.50582	0	Glutamine synthetase, putative
CNA06880	0	0	uracil DNA N-glycosylase, putative
CNA06890	0	0	cell wall organization and biogenesis-related protein, putative
CNA06900	0	0	conserved hypothetical protein
CNA06910	0	0	hypothetical protein
CNA06920	4.27712	1.44735	conserved hypothetical protein
CNA06930	0	0	expressed protein
CNA06950	1.13075	0	electron carrier, putative
CNA06960	0	0	hypothetical protein
CNA06970	2.5571	9.33932	chromatin assembly complex protein (CAC2)
CNA06980	0	3.4643	helicase, putative
CNA06990	3.18185	10.0666	recombinase, putative
CNA07000	5.30316	9.9386	alpha-1,3-mannosyltransferase (CAP59)
CNA07010	4.14336	1.322	60s ribosomal protein l27, putative
CNA07020	3.67308	1.07658	expressed protein
CNA07030	4.59801	1.63321	ATP-dependent RNA helicase prh1, putative
CNA07040	0	0	hypothetical protein
CNA07050	1.57214	0	hypothetical protein
CNA07060	0	0	iron ion homeostasis-related protein, putative
CNA07070	0	0	dityrosine transporter, putative
CNA07080	0	0	conserved hypothetical protein
CNA07090	0	0	ATP-binding cassette transporter (AFR1)
CNA07100	0	0	hypothetical protein
CNA07110	0	0	expressed protein
CNA07120	0	0	dihydroorotase, putative
CNA07130	0	0	succinate-semialdehyde dehydrogenase [NAD(P)+], putative
CNA07140	4.07419	0	exocyst protein, putative
CNA07150	0.92718	0	conserved hypothetical protein
CNA07170	0	0	hypothetical protein
CNA07180	0	0	conserved hypothetical protein
CNA07190	0	10.6141	swi/snf chromatin-remodeling complex subunit (SNF5)
CNA07200	0	0	ATP dependent RNA helicase, putative
CNA07210	6.15719	11.0509	serine C-palmitoyltransferase, putative
CNA07220	0	0	imidazoleglycerol phosphate synthase, putative
CNA07230	0	0	alpha 1,6-mannosyltransferase (OCH1)
CNA07240	0	0	serine/threonine-protein kinase (HRK1)
CNA07260	0	0	succinate-CoA ligase (ADP-forming), putative
CNA07280	5.03465	7.60811	transporter, putative
CNA07290	5.03465	7.60811	conserved hypothetical protein
CNA07300	0	0	enoyl reductase, putative
CNA07310	0	0	conserved hypothetical protein
CNA07320	0	0	hypothetical protein
CNA07330	0	0	hypothetical protein
CNA07340	0	0	hypothetical protein
CNA07350	4.30725	8.75513	hypothetical protein
CNA07360	5.37233	9.02037	ubiquitin carboxyl-terminal hydrolase (DOA4)
CNA07370	4.30514	0	sporulation-related protein, putative
CNA07380	5.86054	6.8716	hypothetical protein
CNA07390	0	0	methylenetetrahydrofolate reductase (NADPH), putative
CNA07400	0	0	diphthamide biosynthesis protein (DPH1)
CNA07410	0	0	conserved hypothetical protein
CNA07420	0	0	hypothetical protein
CNA07430	0	0	hypothetical protein
CNA07450	0	0	conserved hypothetical protein
CNA07460	3.94366	0	hypothetical protein
CNA07470	0	0	map kinase kinase (PBS2)
CNA07480	0	0	DNA mismatch repair protein MSH2, putative
CNA07490	0.734765	0	ribosomal protein L35, putative
CNA07500	0	0	putative UV excision repair protein (RAD23)
CNA07510	0	0	expressed protein
CNA07520	0	0	d-3-phosphoglycerate dehydrogenase 2, putative
CNA07530	0	0	57.7 kda trp-asp repeats containing protein, putative
CNA07540	0	0	immunoreactive mannoprotein (MP88)
CNA07550	5.72189	10.8071	regulation of transcription from Pol II promoter-related protein, putative
CNA07560	4.31353	3.5912	hypothetical protein
CNA07570	5.44785	11.2135	large subunit ribosomal protein L27e (RPL27)
CNA07580	0	0	hypothetical protein
CNA07590	0	0	Sm-like protein, putative
CNA07600	0	0	hypothetical protein
CNA07610	5.31996	6.31995	hypothetical protein
CNA07620	4.21453	3.2288	translation initiation factor, putative
CNA07630	4.41346	5.36035	hypothetical protein
CNA07640	5.03381	5.36035	conserved hypothetical protein
CNA07650	0	0	NADH dehydrogenase (NDH1)
CNA07660	0	0	phospholipid metabolism-related protein, putative
CNA07670	0	0	conserved hypothetical protein
CNA07680	2.05561	0	expressed protein
CNA07690	0	0	hypothetical protein
CNA07700	0	0	ATP-binding cassette (ABC) transporter, putative
CNA07710	0	0	DNA-directed RNA polymerases ii 24 kda polypeptide, putative
CNA07720	2.38391	0	hyphal flocculin (CFL1)
CNA07730	0	0	putative abc multidrug resistance transporter with similarity to Ste6 (MDR1)
CNA07740	0	0	acetate--CoA ligase, putative
CNA07770	0	0	conserved hypothetical protein
CNA07780	0	0	nicotinamidase, putative
CNA07790	0	1.23825	calcineurin binding protein (CBP1)
CNA07800	0	0	hypothetical protein
CNA07810	0	0	conserved hypothetical protein
CNA07820	0	0	hypothetical protein
CNA07830	3.05918	0	hypothetical protein
CNA07840	0	0	hypothetical protein
CNA07850	5.58854	11.7643	hypothetical protein
CNA07860	4.63	8.03316	ATP-dependent RNA helicase ded1, putative
CNA07870	3.23714	0	conserved hypothetical protein
CNA07880	0	0	anthranilate phosphoribosyltransferase, putative
CNA07890	0	0	conserved hypothetical protein
CNA07900	1.06612	0	IMP cyclohydrolase, putative
CNA07910	0	0	unspecified product
CNA07920	0	0	siderophore iron transporter (SIT1)
CNA07930	4.39764	0	microtubule binding protein, putative
CNA07940	0	0	expressed protein
CNA07950	0	0	conserved hypothetical protein
CNA07960	1.14183	0	conserved hypothetical protein
CNA07970	2.24962	0	hypothetical protein
CNA07980	0	0	60s ribosomal protein l34-b, putative
CNA07990	0	0	ribosomal large subunit assembly and maintenance-related protein, putative
CNA08000	0	0	cadmium ion transporter, putative
CNA08010	0	0	ubiquitin-conjugating enzyme e2-17 kda, putative
CNA08040	0	0	transporter, putative
CNA08050	2.84865	0.946505	glycerone kinase, putative
CNA08060	2.42716	1.38522	conserved hypothetical protein
CNA08070	0	0	Zn2-Cys6 zinc-finger transcription factor (SIP401)
CNA08080	0	0	ubiquitin-protein ligase, putative
CNA08090	0	0	expressed protein
CNA08100	0	0	conserved hypothetical protein
CNA08110	0	0	D-hydroxyacid dehydrogenase, putative
CNA08120	0	0	Phosphatidylserine decarboxylase, putative
CNA08130	0	0	2-hydroxyacid dehydrogenase, putative
CNA08140	4.44116	2.05086	expressed protein
CNA08150	0	0	hypothetical protein
CNA08160	3.9409	6.28627	mitochondrion protein, putative
CNA08170	0	0	hypothetical protein
CNA08180	3.2662	0	expressed protein
CNA08190	3.91698	0	conserved hypothetical protein
CNA08200	0	0	conserved hypothetical protein
CNA08210	0	0	hypothetical protein
CNA08220	0	0	establishment of cell polarity protein, putative
CNA08230	0	0	hypothetical protein
CNA08240	0	0	expressed protein
CNA08250	2.52298	0	hypothetical protein
CNA08260	2.30764	0	conserved hypothetical protein
CNA08270	0	0	conserved hypothetical protein
CNA08280	2.15837	0	Opa-interacting protein OIP2, putative
CNA08290	0	3.12804	C-8 sterol isomerase (ERG2)
CNA08310	4.62854	10.7007	ligase, putative
CNA08320	0	0	conserved hypothetical protein
CNA08330	0	0	unspecified product
CNA08340	2.638	4.41735	hexose transport-related protein, putative
CNA08350	4.95432	7.07019	conserved hypothetical protein
CNA08360	2.36172	4.84869	hypothetical protein
CNB00010	0	0	hypothetical protein
CNB00020	0	0	expressed protein
CNB00030	0	0	uroporphyrinogen decarboxylase (HEM12)
CNB00040	4.75398	7.07789	WD-repeat protein, putative
CNB00050	0	0	conserved hypothetical protein
CNB00060	0	0	conserved hypothetical protein
CNB00070	4.98438	0	hypothetical protein
CNB00080	4.36921	5.03305	exonuclease, putative
CNB00090	0	0	protein-vacuolar targeting-related protein, putative
CNB00100	0	0	expressed protein
CNB00110	0	0	conserved hypothetical protein
CNB00120	5.4795	9.21892	heat shock transcription factor 2, putative
CNB00130	0	0	caspase, putative
CNB00140	2.99254	4.84398	conserved hypothetical protein
CNB00170	0	0	putative alpha-1,2-mannosyltransferase (MNN2)
CNB00190	0	0	1-aminocyclopropane-1-carboxylate deaminase, putative
CNB00200	4.22051	0	pre-mRNA splicing factor, putative
CNB00210	4.22051	0	serine/threonine kinase receptor associated protein, putative
CNB00220	0	0	fructosyl amino acid oxidase, putative
CNB00230	0	0	expressed protein
CNB00240	0	0	hypothetical protein
CNB00250	6.17464	10.6245	tRNA (guanine-N7-)-methyltransferase, putative
CNB00260	0	0	copii vesicle coat protein (SEC24)
CNB00270	0	0	nuclear pore protein seh1, putative
CNB00290	0	0	expressed protein
CNB00300	3.69666	0	fructose-bisphosphate aldolase, putative
CNB00310	1.0311	0	gamma DNA-directed DNA polymerase, putative
CNB00320	0	0	hypothetical protein
CNB00330	3.96888	0	ATP synthase delta chain, mitochondrial precursor, putative
CNB00340	0	0	conserved hypothetical protein
CNB00360	0	0	hypothetical protein
CNB00370	5.32048	5.57906	fatty acid beta-oxidation-related protein, putative
CNB00380	4.25978	4.14415	seryl-tRNA synthetase, putative
CNB00390	0	0	gata transcription factor, capsule-independent antiphagocytic protein (GAT204)
CNB00400	3.50722	2.06769	conserved hypothetical protein
CNB00410	3.78071	1.86896	conserved hypothetical protein
CNB00420	0	0	dehydrogenase, putative
CNB00430	0	0	conserved hypothetical protein
CNB00450	5.26486	4.39378	conserved hypothetical protein
CNB00460	0	0	hypothetical protein
CNB00470	0	0	hypothetical protein
CNB00480	0	0	threonine-tRNA ligase, putative
CNB00490	2.53236	0	Pol II transcription elongation factor, putative
CNB00500	0	9.81414	hypothetical protein
CNB00510	0	0	expressed protein
CNB00520	0	0	hypothetical protein
CNB00530	0	0	hypothetical protein
CNB00540	0	0	conserved hypothetical protein
CNB00550	7.09487	10.9067	histone H2A-1, putative
CNB00560	2.23135	3.52889	histone h2b, putative
CNB00570	0	0	histone H3, putative
CNB00580	0	0	conserved hypothetical protein
CNB00590	3.68427	0	mitochondrial genome maintenance-related protein, putative
CNB00600	0	0	cytoplasm protein, putative
CNB00610	4.55397	1.34179	DEAD box RNA helicase, putative
CNB00620	0	0	conserved hypothetical protein
CNB00630	0	0	adenosylmethionine-8-amino-7-oxononanoate transaminase, putative
CNB00640	0	0	expressed protein
CNB00650	0	0	vacuole organization and biogenesis-related protein, putative
CNB00670	0	0	hypothetical protein
CNB00680	5.54185	5.99629	DNA-directed RNA polymerases i, ii, and iii 8.3 kda polypeptide, putative
CNB00690	3.636	1.64724	19s proteasome regulatory particle base assembly chaperone (RPN14)
CNB00700	0	0	conserved hypothetical protein
CNB00710	2.57707	0	hypothetical protein
CNB00720	0	0	similar to glycogen synthase kinase (GSK3)
CNB00730	0	0	hypothetical protein
CNB00740	5.62675	9.57295	kinesin, putative
CNB00750	0	0	hypothetical protein
CNB00770	0	0	putative chitin synthase regulator (CSR3)
CNB00780	0	0	DNA polymerase Delta, small subunit, putative
CNB00790	0	0	DNA strand annealing, putative
CNB00800	4.71035	0	mitochondrial inner membrane protein, putative
CNB00810	2.18825	9.33627	hypothetical protein
CNB00820	0	0	mbp1/swi4-like transcription factor (MBS1)
CNB00830	0	0	expressed protein
CNB00850	3.53034	1.88489	expressed protein
CNB00860	0	0	longevity-assurance protein, putative
CNB00890	0	0	ER to Golgi transport-related protein, putative
CNB00900	2.56909	0	cysteine-tRNA ligase, putative
CNB00910	4.747	7.93769	expressed protein
CNB00920	0	0	hypothetical protein
CNB00930	4.747	7.93769	conserved hypothetical protein
CNB00940	0	0	conserved hypothetical protein
CNB00950	0	0	dCMP deaminase, putative
CNB00960	0	0	expressed protein
CNB00970	0	0	gag-pol polyprotein, putative
CNB00980	0	0	conserved hypothetical protein
CNB00990	0	0	2-oxoglutarate metabolism-related protein, putative
CNB01000	4.52412	0.94488	hypothetical protein
CNB01010	0	0	conserved hypothetical protein
CNB01020	5.2531	7.96878	mandelate racemase/muconate lactonizing enzyme, putative
CNB01030	0	0	putative pheromone transporter (STE6)
CNB01040	0.93833	0	hypothetical protein
CNB01050	7.46157	14.6614	hypothetical protein
CNB01060	0	0	conserved hypothetical protein
CNB01070	2.45923	0	no arches protein, putative
CNB01080	4.70413	8.76219	conserved hypothetical protein
CNB01090	4.70413	8.76219	GTPase, putative
CNB01100	5.47907	9.62963	hypothetical protein
CNB01110	0	0.925195	hypothetical protein
CNB01120	1.29384	0	hypothetical protein
CNB01130	2.08143	1.87754	mRNA guanylyltransferase, putative
CNB01140	0	0	nucleoporin nup189, putative
CNB01150	0	0	threonine synthase, putative
CNB01160	0	7.08059	hypothetical protein
CNB01170	0	0	phosphodiesterase (PDE2)
CNB01190	0	0	clampless protein essential for dikaryotic filament formation (CLP1)
CNB01200	4.44944	0	conserved hypothetical protein
CNB01210	2.2482	3.84429	nucleoside transporter, putative
CNB01220	6.11451	10.9292	hypothetical protein
CNB01230	5.48388	7.71863	cyclophilin A (CPA2)
CNB01240	4.65882	4.12432	ram signaling network cell polarity protein (TAO3)
CNB01250	0	0	short-chain dehydrogenase, putative
CNB01260	0	0	ribosomal large subunit biogenesis-related protein, putative
CNB01270	0	0	hypothetical protein
CNB01280	5.64941	8.3101	actin cross-linking, putative
CNB01290	0	0	cyclophilin A (CPA1)
CNB01300	0	0	VpsB, putative
CNB01310	0	0	NADH-ubiquinone oxidoreductase, putative
CNB01320	0	0	hypothetical protein
CNB01330	0	0	expressed protein
CNB01340	3.09536	1.3636	expressed protein
CNB01350	0	0	hypothetical protein
CNB01360	0	0	expressed protein
CNB01370	0	0	DNA-directed RNA polymerase, putative
CNB01380	0	0	ATP-dependent DNA helicase (YKU80)
CNB01390	0	0	heterokaryon incompatibility protein HET-C, putative
CNB01400	0	0	expressed protein
CNB01410	0	0	expressed protein
CNB01420	0	0	Eukaryotic translation initiation factor 3 subunit 7, putative
CNB01440	6.76657	11.9593	capsule related protein (CAS3)
CNB01450	2.43843	2.84138	conserved hypothetical protein
CNB01460	6.29599	8.31803	1-(5-phosphoribosyl)-5-[(5- phosphoribosylamino)methylideneamino]imidazole-4- carboxamide isomerase, putative
CNB01470	0	0	hypothetical protein
CNB01480	0	0	UDP-glucose:glycoprotein glucosyltransferase (KRE5)
CNB01500	0	0	hypothetical protein
CNB01510	0	0	hypothetical protein
CNB01520	5.48379	7.03981	t-SNARE, putative
CNB01530	0	0	conserved hypothetical protein
CNB01550	4.67345	3.53052	ATP dependent DNA helicase, putative
CNB01560	0	0	tubulin binding protein, putative
CNB01580	0	0	conserved hypothetical protein
CNB01590	0	0	expressed protein
CNB01600	1.09587	0	conserved hypothetical protein
CNB01610	0	0	hypothetical protein
CNB01620	0	0	L-lactate dehydrogenase (cytochrome), putative
CNB01630	5.3586	2.21809	putative nickel transporter (NIC1)
CNB01640	3.17878	0	pre-mRNA splicing factor, putative
CNB01650	0	0	acyl-CoA dehydrogenase, long-chain specific precursor, putative
CNB01660	4.04512	6.57245	expressed protein
CNB01670	0	0	expressed protein
CNB01680	5.29121	9.05388	hypothetical protein
CNB01690	0	0	serine/threonine-protein kinase, unfolded protein response (IRE1)
CNB01700	0	0	hypothetical protein
CNB01710	4.3587	4.39626	ER to Golgi transport-related protein, putative
CNB01720	7.00817	13.3949	protein serine/threonine phosphatase, putative
CNB01730	1.83166	0	oxoglutarate dehydrogenase (succinyl-transferring), putative
CNB01740	1.83166	0	hypothetical protein
CNB01750	0	0	D-lactate dehydrogenase (cytochrome), putative
CNB01760	0	0	expressed protein
CNB01770	0	0	expressed protein
CNB01780	0	0	rho guanine nucleotide exchange factor (ROM21)
CNB01790	0	0	peptidyl-prolyl cis-trans isomerase, putative
CNB01800	0	0	fk506-binding protein (FRR1)
CNB01810	0	0	conserved hypothetical protein
CNB01820	1.25049	0	ATP-binding cassette (ABC) transporter, putative
CNB01830	0	0	expressed protein
CNB01850	0	0	expressed protein
CNB01870	4.18456	3.41393	cellular response to glucose starvation-related protein, putative
CNB01880	0	0	valine-tRNA ligase, putative
CNB01890	1.69816	0	intracellular protein transport-related protein, putative
CNB01900	1.91975	0	hypothetical protein
CNB01910	0	0	60s ribosomal protein l19, mitochondrial precursor, putative
CNB01920	0	0	iron permease (CFT3)
CNB01940	0	0	conserved hypothetical protein
CNB01950	0	0	hormone-sensitive lipase, putative
CNB01960	0	0	conserved hypothetical protein
CNB01970	0	0	pre-mRNA splicing factor, putative
CNB01980	0	0	expressed protein
CNB01990	0	0	aromatic amino acid family biosynthesis-related protein, putative
CNB02000	0	0	tubulin-folding cofactor B, putative
CNB02020	0	0	expressed protein
CNB02030	4.79734	3.74858	protein phosphatase type 1, putative
CNB02040	0	0	efflux protein, putative
CNB02050	4.05225	0	expressed protein
CNB02060	4.05225	0	expressed protein
CNB02070	4.64217	7.33629	hypothetical protein
CNB02080	0	0	oligosaccharide transporter, putative
CNB02090	0	0	expressed protein
CNB02100	0	0	expressed protein
CNB02110	0	0	microtubule motor, putative
CNB02120	0	0	expressed protein
CNB02130	0	0	pr4/barwin domain protein (BLP6)
CNB02140	3.75704	1.32035	metallopeptidase, putative
CNB02150	0	0	expressed protein
CNB02160	0	0	expressed protein
CNB02170	0	0	conserved hypothetical protein
CNB02180	0.897425	0	hydrolase, putative
CNB02190	0	0	26s proteasome non-atpase regulatory subunit 8 (26s proteasome regulatory subunit s14) (p31). [human, putative
CNB02200	4.782	10.0541	RAN protein binding protein, putative
CNB02210	3.89663	0	nucleus protein, putative
CNB02220	0	0	nucleolus protein, putative
CNB02230	4.8224	6.49058	conserved hypothetical protein
CNB02240	0	0	conserved hypothetical protein
CNB02250	3.49991	1.40091	hypothetical protein
CNB02260	0	0	hypothetical protein
CNB02270	7.07263	14.0318	peroxisome targeting sequence binding protein, putative
CNB02280	4.08725	2.83603	DNA-directed RNA polymerase ii 13.3 kda polypeptide, putative
CNB02290	0	0	expressed protein
CNB02300	0	0	integral to membrane protein, putative
CNB02310	0	0	conserved hypothetical protein
CNB02320	0	4.76243	expressed protein
CNB02330	3.58704	1.85211	beta-1,2-xylosyltransferase (CAP4)
CNB02340	0	0	hypothetical protein
CNB02350	3.7393	0	pantetheine-phosphate adenylyltransferase, putative
CNB02360	0	0	ribosomal L10 protein, putative
CNB02370	0	0	hypothetical protein
CNB02380	3.20065	0	transcription factor, putative
CNB02390	0	0	cytoplasm protein, putative
CNB02400	0	0	hypothetical protein
CNB02410	0	0	expressed protein
CNB02420	0	0	structural constituent of ribosome, putative
CNB02430	4.72032	6.78144	regulation of translational elongation-related protein, putative
CNB02440	2.75603	8.31386	hypothetical protein
CNB02450	0	0	hypothetical protein
CNB02460	5.38938	10.2315	calcium channel, putative
CNB02470	4.44792	1.51633	expressed protein
CNB02480	0	0	GPI anchor biosynthesis-related protein, putative
CNB02490	0	0	conserved hypothetical protein
CNB02510	0	0	hypothetical protein
CNB02520	0	0	conserved hypothetical protein
CNB02530	0	0	hypothetical protein
CNB02540	2.6534	0	cytochrome-b5 reductase, putative
CNB02550	0	0	Rad50-interacting protein 1 homolog (RINT1)
CNB02560	3.05586	0	cleavage stimulation factor, 77kDa subunit, putative
CNB02570	4.36353	4.83806	RNA methyltransferase, putative
CNB02600	1.30977	0	integral to membrane protein, putative
CNB02610	4.40643	1.57502	trehalose-6-phophate phosphatase (TPS2)
CNB02620	0	0	hypothetical protein
CNB02640	0.901895	1.31311	cohesin complex subunit psm1, putative
CNB02650	0	0	hypothetical protein
CNB02660	2.24477	0	hexokinase (HXK2)
CNB02670	0	0	DNA binding protein Ncp1, putative
CNB02680	0	0	high-affinity glucose transporter (HXS1)
CNB02690	3.99796	7.32978	conserved hypothetical protein
CNB02700	0	0	Golgi to plasma membrane transport-related protein, putative
CNB02710	2.09212	0	phospholipid metabolism-related protein, putative
CNB02720	1.28873	0	expressed protein
CNB02730	0	0	expressed protein
CNB02740	0	0	ribosomal protein L4, putative
CNB02750	0	5.94798	PRCDNA95, putative
CNB02760	0	0	conserved hypothetical protein
CNB02770	4.23822	7.39816	expressed protein
CNB02790	0	0	putative trehalase (NTH1)
CNB02810	6.042	8.03759	alpha tubulin, putative
CNB02820	4.84356	11.1749	expressed protein
CNB02830	5.97569	11.1842	ribosomal protein, putative
CNB02840	0	0	expressed protein
CNB02850	2.33547	4.46234	Ser/Thr protein kinase, putative
CNB02860	5.31762	11.0309	tRNA adenylyltransferase, putative
CNB02870	0	0	mitochondrial 40s ribosomal protein, putative
CNB02880	0	0	endoplasmic reticulum protein, putative
CNB02890	0	0	purine-specific oxidized base lesion DNA N-glycosylase, putative
CNB02900	0	0	serine/threonine-protein kinase, putative
CNB02940	0	4.94513	unspecified product
CNB02970	0	0	unspecified product
CNB02980	0	0	calcium:hydrogen antiporter, putative
CNB02990	0	0	acyltransferase, putative
CNB03000	0	0	hypothetical protein
CNB03010	7.37107	12.8682	mitochondrial ribosomal protein L23, putative
CNB03020	0	0	cAMP-dependent protein kinase, putative
CNB03030	0	0	histidinol-phosphate transaminase, putative
CNB03040	0	0	single-stranded DNA binding protein 12k chain, putative
CNB03050	4.93891	2.48721	pre-mRNA splicing factor, putative
CNB03060	5.46255	6.64032	expressed protein
CNB03070	5.46255	6.64032	hypothetical protein
CNB03080	0	0	nucleolus protein, putative
CNB03090	1.21503	0	two-component system response regulator (SSK1)
CNB03100	4.84416	8.72144	sterol 24-C-methyltransferase (ERG6)
CNB03110	6.79906	15.1385	hypothetical protein
CNB03120	0	0	phosphatidylinositol 3-kinase, putative
CNB03130	0	0	tafazzin exon 5 and exon 9 deleted variant short form, putative
CNB03140	0	0	ubiquitin ligase complex ring-box protein (HRT1)
CNB03150	3.24175	0	phosphate transport protein MIR1, putative
CNB03160	4.78801	10.0209	hypothetical protein
CNB03170	4.88997	8.80612	expressed protein
CNB03180	0	0	conserved hypothetical protein
CNB03190	0	0	expressed protein
CNB03200	0	0	hypothetical protein
CNB03210	0	1.05176	alpha 1,2-mannosyltransferase (KTR3)
CNB03230	0	0	sphingosine hydroxylase, putative
CNB03240	0	0	expressed protein
CNB03250	0	0	conserved hypothetical protein
CNB03260	0	0	hypothetical protein
CNB03270	0	0	expressed protein
CNB03280	1.18743	0	transcriptional repressor, putative
CNB03290	2.69257	0	bud site selection-related protein, putative
CNB03300	6.41207	11.8227	hypothetical protein
CNB03330	5.18332	10.8961	conserved hypothetical protein
CNB03340	4.01734	6.34944	nonselective cation channel, putative
CNB03350	4.1143	0	multidrug resistance transporter (FNX1)
CNB03360	7.2281	11.9785	vacuolar membrane protein, putative
CNB03370	3.43103	3.88237	hypothetical protein
CNB03380	3.43103	3.88237	expressed protein
CNB03390	0	0	nucleus protein, putative
CNB03400	3.87092	9.32889	predicted saga histone acetyltransferase complex component (SPT7)
CNB03420	0	4.62979	conserved hypothetical protein
CNB03430	5.53079	7.04807	small copII coat GTPase (SAR1)
CNB03440	3.93297	5.19661	conserved hypothetical protein
CNB03460	0	0	conserved hypothetical protein
CNB03470	0	0	hypothetical protein
CNB03490	0	0	conserved hypothetical protein
CNB03500	0	0	cytochrome-c oxidase chain VI precursor, putative
CNB03510	0	0	hypothetical protein
CNB03520	0	0	protein arginine n-methyltransferase, putative
CNB03530	0.71133	0	Protein tyrosine kinase, putative
CNB03540	5.28534	8.97426	cytoplasm protein, putative
CNB03550	0	0	conserved hypothetical protein
CNB03570	0	0	hypothetical protein
CNB03580	4.17933	4.19367	expressed protein
CNB03590	0	5.57862	delta 8-sphingolipid desaturase, putative
CNB03600	0	0	low molecular weight phosphotyrosine protein phosphatase, putative
CNB03620	0	0	ubiquitin carboxyl-terminal hydrolase (UBP7)
CNB03630	6.07978	9.85822	hypothetical protein
CNB03640	4.33479	1.20361	oxidoreductase, putative
CNB03650	0	0	UTP-hexose-1-phosphate uridylyltransferase, putative
CNB03660	1.58761	0	RHEB small monomeric GTPase, putative
CNB03670	1.58761	0	adaptor complex subunit medium chain 3, putative
CNB03680	0	0	expressed protein
CNB03690	1.18743	0	hypothetical protein
CNB03700	0	0	zeta DNA polymerase, putative
CNB03710	0	0	expressed protein
CNB03720	0	3.27778	expressed protein
CNB03730	4.22212	5.42478	expressed protein
CNB03740	0	0	cytoplasm protein, putative
CNB03750	0	0	expressed protein
CNB03760	5.1236	7.91546	hypothetical protein
CNB03770	6.13636	8.27665	expressed protein
CNB03780	0	0	conserved hypothetical protein
CNB03790	0	0	heat shock protein, putative
CNB03810	0	0	MAP kinase phosphatase, putative
CNB03820	0	0	Zn2-Cys6 zinc-finger transcription factor (PDR802)
CNB03850	0	0	conserved hypothetical protein
CNB03860	5.09243	8.34245	phosphoadenylyl-sulfate reductase (thioredoxin), putative
CNB03870	4.61693	3.94529	conserved hypothetical protein
CNB03880	0	0	f-actin-capping protein subunit beta
CNB03890	3.27628	0	magnesium ion transporter, putative
CNB03900	7.60872	13.6786	transcriptional regulatory protein, putative
CNB03920	3.00596	0	conserved hypothetical protein
CNB03930	0	0	endopeptidase, putative
CNB03940	0	0	cell growth-related protein, putative
CNB03950	3.54007	0	conserved hypothetical protein
CNB03960	0	0	WD-repeat protein, putative
CNB03970	3.58888	1.63449	transporter, putative
CNB03980	0	0	myo-inositol transporter (ITR6)
CNB04010	0	0	hypothetical protein
CNB04020	0	0	AE016780 membrane protein, putative, putative
CNB04030	0	0	prib protein, putative
CNB04040	0	0	hypothetical protein
CNB04050	1.85715	0	glucose-6-phosphate isomerase, putative
CNB04060	4.22772	6.78179	nuclear pore complex protein (NUP75)
CNB04070	0	0	ram signaling network protein (SOG2)
CNB04080	4.70299	3.66981	carbon utilization by utilization of organic compounds-related protein, putative
CNB04100	2.01217	5.17417	hypothetical protein
CNB04110	0	0	CIP1 protein, putative
CNB04120	0	0	endonuclease, putative
CNB04130	0	0	nitrilase-like protein, putative
CNB04140	0	0	peptidase, putative
CNB04150	0	0	methionine aminopeptidase (MAP1)
CNB04160	0	0	conserved hypothetical protein
CNB04170	2.02575	0	vesicle-mediated transport-related protein, putative
CNB04180	5.31719	8.93603	putative sugar transporter (CAS42)
CNB04190	0	0	mitochondrial import receptor subunit tom40, putative
CNB04200	0	0	cell cycle checkpoint protein (RAD17)
CNB04220	3.692	0	hypothetical protein
CNB04240	0	0	cytoplasm protein, putative
CNB04250	0	0	nonmating-type specific pheromone G-protein coupled receptor (CPR2)
CNB04260	3.13496	1.15281	5-aminolevulinate synthase, putative
CNB04270	4.40616	8.36564	conserved hypothetical protein
CNB04280	0	0	20S proteasome subunit, putative
CNB04290	0	0	nucleic acid binding protein, putative
CNB04300	2.57656	8.22221	membrane protein, putative
CNB04310	4.71093	7.52705	chaperone regulator, putative
CNB04320	5.02978	5.05365	hypothetical protein
CNB04330	1.30906	0	galactokinase, putative
CNB04340	0	0	expressed protein
CNB04350	0	0	cytoplasm protein, putative
CNB04360	0	0	4-nitrophenylphosphatase, putative
CNB04370	0	0	hypothetical protein
CNB04380	0	0	hypothetical protein
CNB04400	0	0	expressed protein
CNB04410	0	0	cell growth and/or maintenance-related protein, putative
CNB04420	2.03574	0	hypothetical protein
CNB04430	0	0	L-methionine porter, putative
CNB04440	0	0	DNA clamp loader, putative
CNB04450	0	0	4-nitrophenylphosphatase, putative
CNB04460	0	0	hypothetical protein
CNB04470	3.26593	0	expressed protein
CNB04480	3.24758	0	carboxypeptidase s precursor, putative
CNB04500	0	0	hypothetical protein
CNB04510	0	0	DNA unwinding-related protein, putative
CNB04520	5.66562	9.5476	conserved hypothetical protein
CNB04530	0	0	conserved hypothetical protein
CNB04540	6.74599	9.0586	expressed protein
CNB04550	0	0	expressed protein
CNB04560	4.7211	6.18845	f-actin-capping protein subunit alpha
CNB04570	3.73548	0	nuclear poly (A) binding protein (PAB2)
CNB04580	0	0	structural molecule, putative
CNB04590	0	0	expressed protein
CNB04600	0	0	uridine transporter, putative
CNB04610	0	0	hydantoinase, putative
CNB04620	0	0	hypothetical protein
CNB04630	0	0	conserved hypothetical protein
CNB04640	5.44046	8.06541	rRNA processing-related protein, putative
CNB04650	0	0	hypothetical protein
CNB04660	6.5885	12.7385	hypothetical protein
CNB04670	0	0	expressed protein
CNB04680	0	0	ATP(GTP)-binding protein Fet5, putative
CNB04690	0	0	conserved hypothetical protein
CNB04700	0	0	expressed protein
CNB04710	0	0	oxidoreductase, putative
CNB04720	0	0	glutathione-dependent oxidoreductase (GRX5)
CNB04730	0	0	nam9 protein, mitochondrial precursor, putative
CNB04740	0	0	conserved hypothetical protein
CNB04750	0	0	conserved hypothetical protein
CNB04760	4.1166	0	conserved hypothetical protein
CNB04770	0	0	integral to membrane protein, putative
CNB04780	0	0	GTP-binding protein 1 (g-protein 1), putative
CNB04790	0	0	microtubule binding protein (BIM1)
CNB04800	0	0	C-terminal protein carboxyl methyltransferase, putative
CNB04810	2.41554	0	guanosine-diphosphatase, putative
CNB04820	0	0	mads-box transcription factor (RLM1)
CNB04830	0	0	hypothetical protein
CNB04840	0	0	aerobic respiration-related protein, putative
CNB04850	0	0	conserved hypothetical protein
CNB04860	0	0	protein hob3, putative
CNB04870	3.83385	3.94559	hypothetical protein
CNB04880	5.87545	3.66014	40s ribosomal protein s3ae-a (s1-a), putative
CNB04890	5.87545	3.66014	cytoplasm protein, putative
CNB04900	0	0	septin ring protein, putative
CNB04910	0	0	leucyl aminopeptidase, putative
CNB04920	0	0	GTP cyclohydrolase I, putative
CNB04930	0	0	60s ribosomal protein l37a, putative
CNB04940	0	0	expressed protein
CNB04950	3.4173	0	potassium channel, putative
CNB04960	1.56496	0	conserved hypothetical protein
CNB04980	0	0	conserved hypothetical protein
CNB04990	0	0	protein-methionine-R-oxide reductase, putative
CNB05000	3.16507	0	conserved hypothetical protein
CNB05030	0	0	structural constituent of ribosome, putative
CNB05040	0	0	translation initiation factor, putative
CNB05050	0	0	hypothetical protein
CNB05060	0	0	myo-inositol transporter (ITR5)
CNB05080	0	0	transaldolase, putative
CNB05090	2.28791	0	CHL1 helicase, putative
CNB05100	4.24133	2.71473	hypothetical protein
CNB05110	2.27806	1.8015	RNA binding protein, putative
CNB05120	0	0	conserved hypothetical protein
CNB05130	1.16485	0	cell division protein, putative
CNB05140	0	0	ATPase, putative
CNB05150	5.16569	6.57668	alpha glucosidase, putative
CNB05160	0	0	expressed protein
CNB05180	0	0	hypothetical protein
CNB05190	0	0	hypothetical protein
CNB05200	3.17056	0	hexose transport-related protein, putative
CNB05230	3.13719	0	serine/threonine-protein kinase nrc-2, putative
CNB05240	0	0	hypothetical protein
CNB05260	5.41442	11.2019	conserved hypothetical protein
CNB05270	3.55773	0.919705	conserved hypothetical protein
CNB05280	0	0	hypothetical protein
CNB05290	0	0	expressed protein
CNB05310	0	0	hypothetical protein
CNB05320	4.42659	5.44103	53 kda brg1-associated factor b (actin-related protein baf53b), putative
CNB05330	2.0686	0	serine/threonine protein phosphatase 5 phosphatase, putative
CNB05340	0	0	pre-mRNA splicing factor, putative
CNB05350	0	0	ATP-dependent RNA helicase A, putative
CNB05360	0	0	ATP dependent DNA helicase, putative
CNB05370	5.17514	4.24959	expressed protein
CNB05380	0	0	suppressor of initiator codon mutations, putative
CNB05390	0	0	expressed protein
CNB05400	0	0	hypothetical protein
CNB05410	0	0	conserved hypothetical protein
CNB05430	0	0	expressed protein
CNB05440	0	0	hypothetical protein
CNB05450	3.07285	0	rRNA processing-related protein, putative
CNB05460	0	0	Selenoprotein W, putative
CNB05480	0	0	conserved hypothetical protein
CNB05490	6.46171	13.2956	conserved hypothetical protein
CNB05500	0	0	conserved hypothetical protein
CNB05510	0	0	60s ribosomal protein, putative
CNB05520	0	0	conserved hypothetical protein
CNB05530	4.81654	7.17721	exonuclease, putative
CNB05540	0	0	proteasome subunit alpha type 1, putative
CNB05550	1.48265	0	cytosolic large ribosomal subunit protein, putative
CNB05560	0	0	conserved hypothetical protein
CNB05570	2.52089	0	ER to Golgi transport-related protein, putative
CNB05580	5.61315	10.8977	small nucleolar ribonucleoprotein protein, putative
CNB05600	0	0	dolichyl-diphosphooligosaccharide-protein glycotransferase, putative
CNB05610	0	0	expressed protein
CNB05620	4.462	7.10712	3-hydroxyanthranilate 3,4-dioxygenase, putative
CNB05630	0	0	hypothetical protein
CNB05640	5.04768	6.40068	proline-tRNA ligase, putative
CNB05650	0	0	dolichol kinase, putative
CNB05660	6.33297	9.44848	oxidoreductase, putative
CNB05670	0	0	hypothetical protein
CNB05680	0	0	coatomer zeta subunit (zeta-coat protein), putative
CNB05690	4.80541	8.69467	activating transcription factor (ATF1)
CNB05700	0	0	hypothetical protein
CNB05710	0	0	sugar transporter, putative
CNB05720	0	0	putative transcription factor (YRM103)
CNB05730	0	0	hypothetical protein
CNB05740	2.03249	0	conserved hypothetical protein
CNB05750	0	0	racemase, putative
CNB05760	0	0	glucose 1-dehydrogenase, putative
CNB05770	0	0	ATP-binding cassette transporter (PDR5-2)
CNC00020	0	0	conserved hypothetical protein
CNC00030	0	0	expressed protein
CNC00040	0	0	expressed protein
CNC00050	0	0	putative chitin synthase (CHS8)
CNC00060	0	0	sugar transporter, putative
CNC00080	0	0	expressed protein
CNC00090	3.1021	0	conserved hypothetical protein
CNC00100	0	0	RNA helicase, putative
CNC00110	0	0	fatty acid elongase, putative
CNC00130	1.23197	0	hypothetical protein
CNC00140	0	0	expressed protein
CNC00160	0	0	phosphopyruvate hydratase, putative
CNC00180	0	0	histone lysine N-methyltransferase, putative
CNC00190	4.35513	1.13272	hydrolase, putative
CNC00200	0	0	conserved hypothetical protein
CNC00210	0	0	conserved hypothetical protein
CNC00220	0	0	CTP synthase, putative
CNC00230	0	0	ER to Golgi transport-related protein, putative
CNC00240	0	0	ribosomal large subunit biogenesis-related protein, putative
CNC00250	0	0	hypothetical protein
CNC00260	0	0	conserved hypothetical protein
CNC00270	4.97945	6.28509	multiple drug resistance protein, putative
CNC00290	0	0	multiple drug resistance protein, putative
CNC00300	0	0	hypothetical protein
CNC00310	3.98163	0	Hmp1 protein, putative
CNC00320	0	0	hypothetical protein
CNC00330	0	0	bud site selection-related protein, putative
CNC00340	0.85285	0	conserved hypothetical protein
CNC00350	0	0	ribosomal protein, putative
CNC00360	0	0	protein phosphatase type 2C, putative
CNC00370	1.20667	0	polyamine transporter, putative
CNC00380	0	0	expressed protein
CNC00390	1.64569	0	hypothetical protein
CNC00400	1.70894	0	cytoplasm protein, putative
CNC00410	0	0	hypothetical protein
CNC00420	3.39762	3.92855	hypothetical protein
CNC00430	0	0	expressed protein
CNC00440	2.34159	1.18345	conserved hypothetical protein
CNC00450	6.3217	12.5623	hypothetical protein
CNC00460	0	0	SNARE binding protein, putative
CNC00470	0	0	conserved hypothetical protein
CNC00480	0	0	conserved hypothetical protein
CNC00490	0	0	potassium ion transporter, putative
CNC00500	0	0	3'-5' exonuclease, putative
CNC00510	0	0	conserved hypothetical protein
CNC00520	0	0	hypothetical protein
CNC00550	3.31865	0	conserved hypothetical protein
CNC00560	0	0	hypothetical protein
CNC00570	0	0	conserved hypothetical protein
CNC00590	0	0	vacuolar ATP synthase subunit d, putative
CNC00600	3.23865	0	conserved hypothetical protein
CNC00620	0	0	hypothetical protein
CNC00630	3.47611	0	hypothetical protein
CNC00640	0	0	expressed protein
CNC00650	0	0	expressed protein
CNC00660	6.83723	16.1287	long-chain-fatty-acid-CoA ligase, putative
CNC00670	0	0	nucleus protein, putative
CNC00680	0	0	hypothetical protein
CNC00690	6.5522	8.21283	chaperone regulator, putative
CNC00720	3.85495	5.42907	conserved hypothetical protein
CNC00730	6.62113	0	quorum sensing-like molecule (CQS1)
CNC00740	0	0	conserved hypothetical protein
CNC00760	0	0	pr4/barwin domain protein (BLP4)
CNC00780	2.71471	2.26406	histone deacetylase clr3, putative
CNC00790	0	3.55422	RNA-binding protein, putative
CNC00800	0	0.9133	biotin-[acetyl-CoA-carboxylase] ligase, putative
CNC00810	0	0	gamma-tubulin complex component 3 (gcp-3), putative
CNC00820	3.01356	0	conserved hypothetical protein
CNC00830	4.96584	0	t-complex protein 1, alpha subunit (tcp-1-alpha), putative
CNC00840	0	0	expressed protein
CNC00850	0	0	transporter, putative
CNC00860	0	0	hypothetical protein
CNC00870	3.89674	1.47122	Mih1p, putative
CNC00880	0	0	expressed protein
CNC00890	0	0	hypothetical protein
CNC00900	0	0	ATP-binding cassette (ABC) transporter, putative
CNC00910	3.30435	0	hypothetical protein
CNC00920	0	0	glutamate dehydrogenase (NADP+), putative
CNC00940	0	0	vacuolar membrane protein, putative
CNC00950	2.95385	0	sterol regulatory element-binding protein cleavage-activating protein (SCP1)
CNC00960	0	0	late endosome to vacuole transport-related protein, putative
CNC00970	5.3321	8.29567	conserved hypothetical protein
CNC00980	0	0	expressed protein
CNC00990	0	0	ATP synthase, putative
CNC01000	1.61822	0	conserved hypothetical protein
CNC01010	0	0	cation transport-related protein, putative
CNC01030	0	0	ribosomal protein YmL32 precursor, putative
CNC01040	0	0	chromatin modification-related protein, putative
CNC01050	0	0	protein-S-isoprenylcysteine O-methyltransferase, putative
CNC01060	1.53944	0.93674	rRNA binding protein, putative
CNC01070	3.36964	1.0094	glycine dehydrogenase mitochondrial precursor, putative
CNC01080	0	0	hypothetical protein
CNC01090	4.88706	2.45449	hypothetical protein
CNC01110	4.36772	7.92875	conserved hypothetical protein
CNC01130	0	4.64717	ribosome biogenesis-related protein, putative
CNC01140	0	0	lipase, putative
CNC01150	1.61547	0	conserved hypothetical protein
CNC01160	4.36711	0	hypothetical protein
CNC01170	0	0	conserved hypothetical protein
CNC01180	0	0	Rossman fold oxidoreductase, putative
CNC01190	0	0	hypothetical protein
CNC01200	0	0	thioredoxin (TRX2)
CNC01210	0	0	conserved hypothetical protein
CNC01220	0	0	cystathionine gamma-synthase, putative
CNC01230	2.94466	0	DigA protein, putative
CNC01240	0	0	infection related protein of unknown function (LIV8)
CNC01250	0	0	expressed protein
CNC01260	0	0	SNF1 family protein kinase, putative
CNC01270	0	0	expressed protein
CNC01280	3.81078	0	putative ubiquitin carboxyl-terminal hydrolase (UBP10)
CNC01290	0	0	aldo-keto reductase, putative
CNC01300	4.76534	1.23266	hypothetical protein
CNC01310	0	0	bZip transcription factor (YAP4)
CNC01320	0	0	expressed protein
CNC01330	0	0	polyamine transport-related protein, putative
CNC01340	0	0	hypothetical protein
CNC01350	0	0	expressed protein
CNC01360	0	0	expressed protein
CNC01370	0	0	pseudouridylate synthase 4, putative
CNC01380	0	0	expressed protein
CNC01390	5.49554	8.81024	predicted saga histone acetyltransferase complex component (ADA2)
CNC01400	4.92689	7.77069	conserved hypothetical protein
CNC01410	0	0	ribosomal protein S20, putative
CNC01420	0	0	conserved hypothetical protein
CNC01430	0	0	conserved hypothetical protein
CNC01440	5.57193	12.1977	mRNA (guanine-N7-)-methyltransferase, putative
CNC01450	0	0	triacylglycerol lipase, putative
CNC01470	0	0	GTP-binding protein, putative
CNC01480	0	0	conserved hypothetical protein
CNC01490	0	0	cyclophilin-like peptidyl prolyl cis-trans isomerase, putative
CNC01500	0	0	ER to Golgi transport-related protein, putative
CNC01510	1.21105	0	mitotic spindle checkpoint-related protein, putative
CNC01520	0	0	elongation factor g 1, mitochondrial precursor (mef-g-1), putative
CNC01530	0	0	fermentation-related protein, putative
CNC01540	0	0	DNA-directed DNA polymerase, putative
CNC01550	4.46956	4.60423	conserved hypothetical protein
CNC01570	0	0	protein of unknown function (MLN4)
CNC01580	0	0	hypothetical protein
CNC01590	1.6657	0	Rab escort protein, putative
CNC01600	5.58842	2.0164	hypothetical protein
CNC01610	0	0	hypothetical protein
CNC01620	4.3437	1.43823	conserved hypothetical protein
CNC01630	0	0	60s ribosomal protein l7, mitochondrial precursor, putative
CNC01640	0	0	glicosidase, putative
CNC01650	0	0	peptide N-glycanase (PNG1)
CNC01660	0	0	cytokine inducing-glycoprotein (CIG1)
CNC01670	0	0	putative capsule structure designer protein (CAS34)
CNC01680	0	0	dynamin protein dnm1, putative
CNC01690	2.21391	1.54561	expressed protein
CNC01700	2.61104	8.85526	fumarate hydratase, putative
CNC01710	0	1.51383	expressed protein
CNC01720	0	0	expressed protein
CNC01730	5.15501	7.83134	translation initiation factor eif-2b subunit alpha (GCN3)
CNC01740	6.95853	6.22895	hypothetical protein
CNC01750	0	0	Cdc2 cyclin-dependent kinase, putative
CNC01760	5.24677	6.36834	hypothetical protein
CNC01770	4.14556	0	u6 snRNA-associated sm-like protein lsm2, putative
CNC01780	5.24677	6.36834	4-hydroxybenzoate polyprenyl transferase (COQ2)
CNC01790	4.9252	7.94447	conserved hypothetical protein
CNC01800	0	0	conserved hypothetical protein
CNC01810	1.77198	0	hypothetical protein
CNC01820	0	0	acetyl/propionyl CoA carboxylase, beta subunit, putative
CNC01830	3.25899	0	RAS1, putative
CNC01840	0	0	expressed protein
CNC01850	0	0	MFS transporter, putative
CNC01860	0	0	conserved hypothetical protein
CNC01870	4.31839	6.54325	eukaryotic translation initiation factor 3 62 kda subunit, putative
CNC01880	0	0	ER to Golgi transport-related protein, putative
CNC01890	3.52788	0	Na+/H+ antiporter (NHA1)
CNC01900	4.94151	10.3971	structural constituent of ribosome, putative
CNC01920	0	0	cytosine permease (FCY2)
CNC01930	5.23815	8.65902	conserved hypothetical protein
CNC01940	0	0	putative monosaccharide transporter (STL1)
CNC01950	0	0	conserved hypothetical protein
CNC01960	0	0	conserved hypothetical protein
CNC01970	0	0	ATP-dependent peptidase, putative
CNC01990	0	0	conserved hypothetical protein
CNC02000	1.30275	0	rub1/nedd8 activating enzyme (UBA3)
CNC02020	1.14786	0	hypothetical protein
CNC02030	4.306	0	hypothetical protein
CNC02040	0	0	DNAj protein, putative
CNC02050	0	0	expressed protein
CNC02060	2.31756	0	histone deacetylase 1-1 (hd1), putative
CNC02070	2.97668	4.93895	importin-alpha export receptor, putative
CNC02100	0	0	integral to membrane protein, putative
CNC02110	5.39468	5.82667	expressed protein
CNC02120	0	0	conserved hypothetical protein
CNC02130	2.67187	0	regulator of G protein signaling (CRG3)
CNC02140	2.67505	8.70067	hypothetical protein
CNC02150	0	0	translation initiation factor, putative
CNC02160	7.00568	13.8698	glycerol-3-phosphate O-acyltransferase, putative
CNC02170	3.31169	0	expressed protein
CNC02180	0	0	sulfonate dioxygenase, putative
CNC02190	4.50808	9.49676	GTP binding protein, putative
CNC02200	0	0	hypothetical protein
CNC02210	0	0	regulation of transcription from Pol II promoter-related protein, putative
CNC02220	5.59814	11.8589	expressed protein
CNC02230	0	0	expressed protein
CNC02240	3.69768	1.21606	predicted escrt-I complex protein (VPS23)
CNC02250	0	4.94322	porphobilinogen deaminase (HEM3)
CNC02260	0	0	late endosome to vacuole transport-related protein, putative
CNC02270	0	0	expressed protein
CNC02310	0	0	transcriptional elongation regulator, putative
CNC02320	0	0	heat shock protein 70, putative
CNC02330	2.66784	10.7713	expressed protein
CNC02340	0	0	conserved hypothetical protein
CNC02350	0	0	map kinase kinase (STE7)
CNC02360	7.28586	12.5341	hypothetical protein
CNC02370	5.12942	8.92627	ER-associated protein catabolism-related protein, putative
CNC02380	4.79244	6.15692	nuclear matrix protein NMP200, putative
CNC02390	6.49282	12.0213	pre-mRNA splicing factor, putative
CNC02400	0	0	expressed protein
CNC02410	0	0	C-4 methyl sterol oxidase (ERG25)
CNC02420	0	0	hypothetical protein
CNC02430	2.74791	10.3524	hypothetical protein
CNC02440	0	0	septin (CDC12)
CNC02450	0	0	aquaporin water channel (AQY1)
CNC02460	0	0	expressed protein
CNC02470	6.05537	10.4825	phosphatase, putative
CNC02480	6.05537	10.4825	glycerol-3-phosphate dehydrogenase (NAD+), putative
CNC02490	0.858925	0	regulation of translational termination-related protein, putative
CNC02500	0.858925	0	ATPase, putative
CNC02510	0	0	beta-glucosidase, putative
CNC02520	0	0	chaperone, putative
CNC02530	0	0	expressed protein
CNC02540	0	0	organic acid transporter, putative
CNC02550	0	0	hypothetical protein
CNC02560	1.70873	0	expressed protein
CNC02570	3.86927	0	hypothetical protein
CNC02580	0	0	import inner membrane translocase subunit tim22, putative
CNC02590	0	0	polygalacturonase (PGU1)
CNC02600	1.48462	4.8147	vacuolar membrane protein, putative
CNC02610	2.98876	0	conserved hypothetical protein
CNC02620	0	0	expressed protein
CNC02630	0	0	expressed protein
CNC02640	0	0	cytoplasm protein, putative
CNC02650	0	0	cytoplasm protein, putative
CNC02670	3.57276	0	ferric reductase (FRE5)
CNC02680	0	0	conserved hypothetical protein
CNC02690	0	0	mitochondrial inner membrane protein, putative
CNC02700	0	0	mitochondrion organization and biogenesis-related protein, putative
CNC02710	1.2596	1.53056	sterol metabolism-related protein, putative
CNC02720	4.07885	4.66687	conserved hypothetical protein
CNC02730	1.36456	0	conserved hypothetical protein
CNC02740	3.21094	0	hypothetical protein
CNC02750	0	0	conserved hypothetical protein
CNC02760	1.11211	0	glyoxylate reductase, putative
CNC02770	1.06648	3.89209	expressed protein
CNC02780	4.35827	1.3636	expressed protein
CNC02790	1.98891	0	cytoplasm protein, putative
CNC02800	4.66694	5.58143	tRNA guanylyltransferase, putative
CNC02810	0	0	conserved hypothetical protein
CNC02820	0	0	conserved hypothetical protein
CNC02830	0	0	DNA repair and recombination protein pif1, mitochondrial precursor, putative
CNC02840	3.94266	0	expressed protein
CNC02850	0	0	2-hydroxyacid dehydrogenase, putative
CNC02860	4.84615	9.04424	hypothetical protein
CNC02870	1.74787	0	expressed protein
CNC02880	0	0	expressed protein
CNC02890	0	0	phosphatase activator, putative
CNC02920	0	0	cytoplasm protein, putative
CNC02950	2.30053	0	expressed protein
CNC02960	4.55125	4.0684	ATP dependent helicase, putative
CNC02970	3.07026	6.35985	oxaloacetate carrier, putative
CNC02980	6.61447	11.4471	small nuclear ribonucleoprotein hPrp3, putative
CNC02990	5.10484	3.29364	DNA-directed RNA polymerase i 13.7 kda polypeptide, putative
CNC03000	5.36953	3.01639	conserved hypothetical protein
CNC03010	6.48136	12.8074	ribosomal large subunit biogenesis-related protein, putative
CNC03030	0	0	hypothetical protein
CNC03040	4.58519	0	hypothetical protein
CNC03050	2.65972	0	signal recognition particle binding protein, putative
CNC03060	0	0	hypothetical protein
CNC03070	0	0	ribosomal protein L1, putative
CNC03080	0	0	pyruvate kinase (PYK1)
CNC03090	0	0	expressed protein
CNC03100	0	0	expressed protein
CNC03110	0	0	conserved hypothetical protein
CNC03120	0	0	transmembrane protein, putative
CNC03130	0	0	expressed protein
CNC03150	0	0	transcriptional activator, putative
CNC03160	0	0	chaperone regulator, putative
CNC03170	0	0	conserved hypothetical protein
CNC03180	0	0	ATP-dependent RNA helicase, putative
CNC03190	0	0	hypothetical protein
CNC03200	0	0	cap binding protein, putative
CNC03210	2.6689	0	expressed protein
CNC03220	0	0	receptor, putative
CNC03230	1.4598	0	long-chain acyl-CoA synthetase, putative
CNC03240	0	0	protein-Golgi retention-related protein, putative
CNC03250	2.29137	6.36163	peptidyl-prolyl cis-trans isomerase (ESS1)
CNC03260	0	0	tubulin beta chain (TUB1)
CNC03270	0	0	hypothetical protein
CNC03280	6.53955	11.8057	elongation factor ts (ef-ts), putative
CNC03290	0	0	tetracycline efflux protein, putative
CNC03300	0	0	protein kinase C (PKC1)
CNC03310	0	0	conserved hypothetical protein
CNC03320	5.54233	12.3734	hypothetical protein
CNC03330	0	0	conserved hypothetical protein
CNC03340	4.7409	7.14204	two-component-like sensor kinase (TCO1)
CNC03350	3.41681	4.18185	hypothetical protein
CNC03360	0	0	hypothetical protein
CNC03370	3.25073	0	conserved hypothetical protein
CNC03380	0	0	expressed protein
CNC03390	0.93558	0	conserved hypothetical protein
CNC03400	0	0	hypothetical protein
CNC03410	5.0454	5.22694	hypothetical protein
CNC03420	4.43338	0	elongation factor 1-beta (ef-1-beta), putative
CNC03430	0	0	alpha-1,6-mannosyltransferase, putative
CNC03440	0	0	expressed protein
CNC03460	3.26986	0	conserved hypothetical protein
CNC03480	1.20212	0	GTP-binding protein, putative
CNC03500	0	0	conserved hypothetical protein
CNC03510	0	0	expressed protein
CNC03520	0	0	expressed protein
CNC03530	3.51211	0	proteasome subunit, beta type, 7, putative
CNC03540	2.99446	0	cytoplasm protein, putative
CNC03550	7.26636	13.8543	peroxisomal membrane protein pex13 (peroxin-13), putative
CNC03560	2.04273	0	hypothetical protein
CNC03570	1.57478	6.47038	AMP deaminase, putative
CNC03580	0	0	hexose transport-related protein, putative
CNC03590	0	0	monooxygenase protein, putative
CNC03600	0	0	conserved hypothetical protein
CNC03610	0.74902	2.46497	t-complex protein 1, theta subunit (tcp-1-theta), putative
CNC03630	0	1.47202	conserved hypothetical protein
CNC03640	0	0	expressed protein
CNC03660	7.49639	14.8205	mitochondrial intermediate peptidase, mitochondrial precursor, putative
CNC03670	0	0	dicer (DCR1)
CNC03680	2.70876	0	dicer (DCR2)
CNC03700	5.00889	4.12106	UTP-glucose-1-phosphate uridylyltransferase, putative
CNC03710	1.1191	0	hypothetical protein
CNC03720	3.34153	0	expressed protein
CNC03730	0	0	conserved hypothetical protein
CNC03740	0	0	conserved hypothetical protein
CNC03750	6.33842	12.3703	endoplasmic reticulum protein (LIV13)
CNC03760	0	10.6399	40S ribosomal protein S12, putative
CNC03770	0	0	expressed protein
CNC03780	5.78694	10.3405	geranylgeranyltransferase-I beta subunit (CDC43)
CNC03790	0	6.18396	expressed protein
CNC03810	0	0	hypothetical protein
CNC03820	0	0	ER to Golgi transport-related protein, putative
CNC03830	5.12458	9.70831	inorganic phosphate transporter pho88, putative
CNC03840	4.02615	0	hypothetical protein
CNC03850	0	0	phenylalanyl-tRNA synthetase beta chain, putative
CNC03860	0	0	peroxisomal ATP-binding cassette transporter (PXA2)
CNC03870	5.33395	7.74673	conserved hypothetical protein
CNC03880	0	0	hypothetical protein
CNC03890	0	0	transcription initiation factor TFIIE alpha subunit, putative
CNC03900	0	0	cytochrome c oxidase biogenesis-related protein, putative
CNC03920	0	0	DNA supercoiling, putative
CNC03930	0	0	hypothetical protein
CNC03940	0	0	exosome complex exonuclease (RRP6)
CNC03950	0	0	expressed protein
CNC03960	0	0	inorganic phosphate transporter (PHO84)
CNC03970	0	0	nicotinate-nucleotide pyrophosphorylase (BNA6)
CNC03980	0.79186	0	kynureninase (BNA5)
CNC03990	1.88145	0	conserved hypothetical protein
CNC04000	4.9973	3.00072	cytoplasm protein, putative
CNC04010	0	0	hypothetical protein
CNC04020	0	0	conserved hypothetical protein
CNC04030	0	0	hypothetical protein
CNC04040	1.25599	0	folic acid and derivative biosynthesis-related protein, putative
CNC04050	3.75612	3.05381	dephospho-CoA kinase, putative
CNC04060	3.34714	13.7484	expressed protein
CNC04070	3.18725	13.6832	urea transport-related protein, putative
CNC04080	0	0	galactinol synthase, putative
CNC04100	0	0	conserved hypothetical protein
CNC04110	0	0	AAA family ATPase, putative
CNC04120	0	0	conserved hypothetical protein
CNC04130	5.46386	11.5907	Dihydroorotate dehydrogenase, mitochondrial precursor, putative
CNC04140	2.15576	0	phosphoribosylglycinamide formyltransferase, putative
CNC04150	4.35022	8.56697	family II 2-keto-3-deoxy-D-arabino-heptulosonate aldolase, putative
CNC04160	0	0	putative secreted protein (CPL1)
CNC04170	0	0	conserved hypothetical protein
CNC04180	4.24287	0	dihydroxyacetone kinase 1, putative
CNC04190	4.51592	2.15518	expressed protein
CNC04200	4.51592	4.98122	thioredoxin (TRX1)
CNC04210	0	0	inositol/phosphatidylinositol kinase, putative
CNC04220	0	0	hypothetical protein
CNC04230	1.24802	0	beta-type carbonic anhydrase (CAN1)
CNC04240	5.22609	8.93623	di-, tri-valent inorganic cation transporter, putative
CNC04270	6.11008	9.49202	hypothetical protein
CNC04280	0	0	pumilio-family mRNA binding protein (PUF4)
CNC04300	0	0	ornithine carbamoyltransferase (ARG3)
CNC04310	2.44232	0	glycerol-3-phosphate dehydrogenase, putative
CNC04320	3.7051	2.00727	conserved hypothetical protein
CNC04330	0	2.68041	nucleoporin-interacting protein NIC96, putative
CNC04340	4.19367	5.95606	rab family GTPase (SAV1)
CNC04350	4.43395	7.81721	aminomethyltransferase, mitochondrial precursor, putative
CNC04360	4.50231	0	vacuolar membrane protein, putative
CNC04370	5.15837	4.62843	serine/threonin kinase, putative
CNC04380	0	0	hypothetical protein
CNC04390	0	0	expressed protein
CNC04400	0	0	ATP-dependent DNA helicase hus2/rqh1, putative
CNC04410	0	0	conserved hypothetical protein
CNC04420	0	0	argininosuccinate lyase, putative
CNC04430	0	0	amino-acid N-acetyltransferase, putative
CNC04440	2.9322	0	ubiquitin-like protein (RUB1)
CNC04460	0	0	shk1 kinase-binding protein 1, putative
CNC04470	0	0	C-24(28) sterol reductase (ERG4)
CNC04480	0	0	endopeptidase, putative
CNC04490	0	0	hypothetical protein
CNC04500	0	0	UDP-glucose:sterol glucosyltransferase, putative
CNC04510	0	0	conserved hypothetical protein
CNC04520	0	0	conserved hypothetical protein
CNC04530	0	0	hypothetical protein
CNC04540	0	10.6472	30S ribosomal protein S17, putative
CNC04560	0	0	conserved hypothetical protein
CNC04570	0	0	conserved hypothetical protein
CNC04580	4.55368	5.86582	hypothetical protein
CNC04590	0	0	conserved hypothetical protein
CNC04600	0	0	CDP-diacylglycerol-glycerol-3-phosphate 3-phosphatidyltransferase, putative
CNC04610	5.32985	8.73919	conserved hypothetical protein
CNC04620	0	0	endoplasmic reticulum protein, putative
CNC04630	0	0	thymidylate kinase, putative
CNC04640	0	0	expressed protein
CNC04660	0	0	glutathione transferase, putative
CNC04670	0	0	conserved hypothetical protein
CNC04680	3.2105	0	threonine aldolase, putative
CNC04690	0	0	aminotransferase, putative
CNC04700	0	0	amidophosphoribosyltransferase, putative
CNC04710	5.21115	7.49281	hypothetical protein
CNC04720	0	0	hypothetical protein
CNC04730	1.52025	0	potassium transport protein, high-affinity, putative
CNC04740	5.52676	8.66426	response to drug-related protein, putative
CNC04750	0	0	adenylosuccinate synthetase (ADE12)
CNC04760	0	0	NADH kinase, putative
CNC04770	0	0	endo-1,3(4)-beta-glucanase (EBG1)
CNC04790	3.76968	0	histidinol-phosphatase, putative
CNC04800	0	0	conserved hypothetical protein
CNC04810	0	0	pantothenate kinase, putative
CNC04820	5.40569	5.88253	phosphatidylinositol phospholipase C (PLC1)
CNC04830	0	0	tryptophan 2,3-dioxygenase, putative
CNC04840	0	0	folylpolyglutamate synthetase (MET7)
CNC04850	3.20179	0	conserved hypothetical protein
CNC04860	4.70928	0	signal peptidase I, putative
CNC04870	0	8.09505	hypothetical protein
CNC04880	0	0	conserved hypothetical protein
CNC04890	0	0	ornithine decarboxylase, putative
CNC04900	4.02027	6.62872	conserved hypothetical protein
CNC04910	1.16903	0	expressed protein
CNC04920	0	0	hypothetical protein
CNC04930	0	0	cytoplasm protein, putative
CNC04940	0	0	cytidine deaminase, putative
CNC04960	5.40243	6.89707	ras-like gtp-binding protein (RAC1)
CNC04970	0	0	hypothetical protein
CNC04980	6.66784	10.7506	capsule-associated protein (CAP64)
CNC04990	4.64556	4.63055	proteasome subunit beta type 2, putative
CNC05000	0	0	golgi-specific brefeldin a-resistance guanine nucleotide exchange factor 1 (bfa-resistant gef 1), putative
CNC05010	0	1.13021	protein-glutamine gamma-glutamyltransferase, putative
CNC05020	3.93353	1.13021	expressed protein
CNC05030	6.3578	11.6706	hypothetical protein
CNC05040	4.8167	8.59687	endoplasmic reticulum protein, putative
CNC05050	0	0	GPI anchor biosynthesis-related protein, putative
CNC05060	0	0	conserved hypothetical protein
CNC05070	0	0	dynamin GTPase, putative
CNC05090	0	0	hypothetical protein
CNC05100	0	0	RNA binding protein, putative
CNC05110	0	0	expressed protein
CNC05120	2.80156	0	glycine rich protein, putative
CNC05130	5.64611	8.72957	expressed protein
CNC05140	0	0	zinc-type alcohol dehydrogenase, putative
CNC05150	0	0	conserved hypothetical protein
CNC05160	3.72558	1.26503	ubiquitin-conjugating enzyme e2-24 kda, putative
CNC05170	0	0	conserved hypothetical protein
CNC05200	0	0	hypothetical protein
CNC05210	5.47968	3.91934	hypothetical protein
CNC05220	5.20267	5.31568	protein serine/threonine phosphatase 4 regulatory subunit 1, putative
CNC05230	0	0	hypothetical protein
CNC05240	4.54413	6.3079	hypothetical protein
CNC05250	0	0	serine threonine protein kinase (PDK1)
CNC05260	0	0	hydrogen-transporting ATP synthase, putative
CNC05270	5.91909	0	YHM1, putative
CNC05280	0	5.39175	acetyl-CoA C-acetyltransferase (ERG10)
CNC05290	5.20108	0	hydrolase, putative
CNC05300	0	0	hypothetical protein
CNC05310	0	0	hypothetical protein
CNC05320	0	0	mitochondrial 60s ribosomal protein l38 (yml38), putative
CNC05330	0	0	histone H1, putative
CNC05340	0	0	d-arabinitol 2-dehydrogenase, putative
CNC05350	5.19261	11.3932	protein disulfide isomerase, putative
CNC05360	0	0	60s ribosomal protein l5-b, putative
CNC05370	0	0	transcription initiation factor tfiid 111 kda subunit, putative
CNC05390	0	0	virulence related protein of unknown function (LIV10)
CNC05400	0	0	hypothetical protein
CNC05410	1.55354	0	hypothetical protein
CNC05420	5.90535	11.6509	Quinone oxidoreductase, putative
CNC05430	0	0	expressed protein
CNC05440	0	0	hypothetical protein
CNC05450	0	0	oxidoreductase, putative
CNC05460	0	0	3'-5' exoribonuclease, putative
CNC05470	5.69595	11.204	conserved hypothetical protein
CNC05480	0	0	X15341 cytochrome C oxidase subunit, putative
CNC05490	0	0	Pex3p, putative
CNC05500	0	0	conserved hypothetical protein
CNC05510	6.34135	12.5034	hypothetical protein
CNC05520	0	0	expressed protein
CNC05530	0	0	cytoplasm protein, putative
CNC05540	5.59861	11.5407	phosphate-repressible vacuolar acid phosphatase (APH1)
CNC05550	4.20216	8.96673	hypothetical protein
CNC05560	6.25797	10.7469	ribosomal large subunit biogenesis-related protein, putative
CNC05570	6.32057	11.0488	clathrin-coated vesicle protein, putative
CNC05580	0	0	translation release factor, putative
CNC05590	0	0	thioredoxin (GRX3)
CNC05600	0	0	hypothetical protein
CNC05610	0	0	hypothetical protein
CNC05640	0	0	expressed protein
CNC05650	3.27946	0	conserved hypothetical protein
CNC05660	4.31757	0.83652	farnesyl-diphosphate farnesyltransferase, putative
CNC05670	3.49248	0	X-Pro aminopeptidase, putative
CNC05680	0	0	expressed protein
CNC05690	0	0	ferroxidase (CFO2)
CNC05700	0	0	iron permease (CFT2)
CNC05710	0	0	MipD, putative
CNC05730	4.65854	6.45046	conserved hypothetical protein
CNC05740	0	0	Cell division control protein 23, putative
CNC05750	0	0	expressed protein
CNC05760	0	0	carboxypeptidase D, putative
CNC05770	0	0	expressed protein
CNC05780	4.17544	0	phosphatidylinositol-specific phospholipase C (PLC2)
CNC05790	0	0	conserved hypothetical protein
CNC05800	0	0	mapk signaling pathway adaptor protein (STE50)
CNC05810	0	0	shuttle craft like transcriptional regulator, putative
CNC05820	7.36034	14.0272	tRNA-intron endonuclease, putative
CNC05830	0	10.0029	voltage-dependent ion-selective channel, putative
CNC05840	0	0	expressed protein
CNC05850	0	0	riboflavin kinase, putative
CNC05860	2.79144	0	metal resistance protein ycf1, putative
CNC05870	0	0	hypothetical protein
CNC05880	0	0	hypothetical protein
CNC05890	7.36414	11.4763	conserved hypothetical protein
CNC05900	0.9775	0	Sin3 protein, putative
CNC05910	5.32566	0	hypothetical protein
CNC05920	0	0	expressed protein
CNC05930	0	0	Peroxisomal sarcosine oxidase, putative
CNC05940	0	0	nuclear mRNA splicing, via spliceosome-related protein, putative
CNC05950	3.65404	0	phosphoribosyl-ATP diphosphatase, putative
CNC05960	0	0	conserved hypothetical protein
CNC05970	0	0	hypothetical protein
CNC05980	0	0	nucleus protein, putative
CNC05990	0	0	actin filament severing, putative
CNC06000	0	0	actin cross-linking, putative
CNC06010	5.37287	3.57328	hypothetical protein
CNC06020	4.76625	6.07621	hypothetical protein
CNC06030	0	0	RNA binding protein, putative
CNC06060	0	0	conserved hypothetical protein
CNC06070	0	0	conserved hypothetical protein
CNC06080	0	0	nucleus protein, putative
CNC06090	0	0	expressed protein
CNC06100	0	0	ribosomal protein S19, putative
CNC06110	4.98486	5.90513	rRNA primary transcript binding protein, putative
CNC06120	0	0	hypothetical protein
CNC06140	1.58761	0	SWI/SNF-related matrix associated protein, putative
CNC06150	5.37976	9.63742	riboflavin synthase, putative
CNC06160	0	0	expressed protein
CNC06170	5.6333	5.04492	expressed protein
CNC06180	0	0	conserved hypothetical protein
CNC06190	0	0	hypothetical protein
CNC06200	0	0	putative ER membrane protein (ERG28)
CNC06210	2.86344	0	conserved hypothetical protein
CNC06220	0	0	glycerate-and formate-dehydrogenase, putative
CNC06240	0	0	negative regulation of gluconeogenesis-related protein, putative
CNC06250	0	0	conserved hypothetical protein
CNC06260	0	0	zinc-binding dehydrogenase, putative
CNC06280	4.28968	6.8857	calmodulin (CAM1)
CNC06290	0	0	cytoplasm protein, putative
CNC06300	0	0	lipid binding protein, putative
CNC06310	0	0	conserved hypothetical protein
CNC06320	3.10574	2.58237	BET1 protein, putative
CNC06330	3.5502	0	gata family transcription factor (GAT201)
CNC06340	0	0	conserved hypothetical protein
CNC06350	0	0	RNA splicing factor PRP9, putative
CNC06360	0	0	conserved hypothetical protein
CNC06370	0	0	WD-repeat protein, putative
CNC06380	0	0	S-adenosylmethionine-dependent methyltransferase, putative
CNC06390	0	0	conserved hypothetical protein
CNC06400	0	0	histidine-tRNA ligase, putative
CNC06410	0	0	Golgi to vacuole transport-related protein, putative
CNC06420	0	0	conserved hypothetical protein
CNC06430	0	0	dehydrogenase, putative
CNC06440	0	1.56245	inositol-3-phosphate synthase, putative
CNC06450	0	0	ER to Golgi transport-related protein, putative
CNC06460	4.60336	1.30989	virulence associated ATP-dependent mRNA helicase (VAD1)
CNC06470	4.60336	1.30989	nonmuscle myosin heavy chain b, putative
CNC06480	2.94796	0	hypothetical protein
CNC06490	4.18544	6.76825	Rho GTPase activator, putative
CNC06500	0	0	conserved hypothetical protein
CNC06510	3.19013	0	ATP-dependent DNA helicase pcra, putative
CNC06520	4.67718	8.57473	transcription factor (MGA2)
CNC06530	4.67718	8.57473	conserved hypothetical protein
CNC06540	1.57369	0	conserved hypothetical protein
CNC06550	0	0	expressed protein
CNC06560	5.12748	0	conserved hypothetical protein
CNC06570	0	0	hypothetical protein
CNC06590	0	0	mitogen-activated protein kinase (HOG1)
CNC06600	2.38142	0	phenylalanyl-tRNA synthetase, putative
CNC06610	6.26458	11.8344	hypothetical protein
CNC06620	0	0	protein-arginine N-methyltransferase, putative
CNC06630	0	0	conserved hypothetical protein
CNC06640	0	0	conserved hypothetical protein
CNC06650	0	0	conserved hypothetical protein
CNC06660	6.52624	12.2854	conserved hypothetical protein
CNC06670	0	0	xylitol dehydrogenase, putative
CNC06680	0	0	expressed protein
CNC06690	0	0	conserved hypothetical protein
CNC06710	3.77499	0	conserved hypothetical protein
CNC06720	2.87878	0	expressed protein
CNC06730	2.88408	0	conserved hypothetical protein
CNC06740	3.74622	0	hypothetical protein
CNC06750	0	0	conserved hypothetical protein
CNC06760	0	0	hypothetical protein
CNC06770	4.67336	2.01651	mitochondrion protein, putative
CNC06780	0	0	major facilitator protein, putative
CNC06790	0	0	conserved hypothetical protein
CNC06800	0	0	taurine dioxygenase, putative
CNC06810	3.01236	0	transporter, putative
CNC06820	3.18796	0	Arylsulfatase precursor, putative
CNC06830	0	0	multidrug resistance protein fnx1, putative
CNC06840	0	0	phosphoprotein phosphatase, putative
CNC06850	0.901935	0	conserved hypothetical protein
CNC06860	0	0	hypothetical protein
CNC06870	4.1682	2.28243	hypothetical protein
CNC06880	0	0	expressed protein
CNC06890	0	0	hypothetical protein
CNC06900	0	0	expressed protein
CNC06910	3.35966	0	unspecified product
CNC06920	0	0	maltose O-acetyltransferase (CAS9)
CNC06940	6.2431	9.29014	structural constituent of ribosome, putative
CNC06950	4.80355	8.50924	D-lactate dehydrogenase (cytochrome) oxidoreductase protein, putative
CNC06960	0	0	hypothetical protein
CNC06970	0	0	mitochondrial carrier protein, putative
CNC06980	5.0258	4.21887	expressed protein
CNC06990	0	0	conserved hypothetical protein
CNC07000	0	0	conserved hypothetical protein
CNC07010	0	0	monooxygenase, putative
CNC07020	0	0	hypothetical protein
CNC07030	0	0	hypothetical protein
CNC07040	5.9627	7.13087	sphingolipid C9-methyltransferase (SMT1)
CNC07050	0	0	hypothetical protein
CNC07070	3.73118	0	endoplasmic reticulum protein, putative
CNC07080	2.21871	8.4984	hypothetical protein
CNC07090	2.21335	0	conserved hypothetical protein
CNC07100	0	0	expressed protein
CNC07110	7.5907	13.3047	CDP-diacylglycerol-serine O-phosphatidyltransferase, putative
CNC07120	5.12519	10.769	protein regulator of cytokinesis 1, putative
CNC07130	0	0	vacuolar membrane protein, putative
CNC07140	5.32565	3.64109	expressed protein
CNC07150	0	0	5' flap endonuclease, putative
CNC07160	0	0	flavohemoglobin (FHB1)
CNC07170	1.29239	0	hypothetical protein
CNC07180	0	0	retrograde transport, endosome to Golgi-related protein, putative
CND00010	0	0	hypothetical protein
CND00030	0	0	putative O-acetyltransferase (CAS92)
CND00040	0	0	transketolase, putative
CND00070	0	0	myo-inositol transporter (ITR3A)
CND00090	0	0	ATP-binding cassette transporter (PDR5)
CND00100	0	0	conserved hypothetical protein
CND00110	0	0	ATP-dependent DNA helicase, putative
CND00120	0	0	expressed protein
CND00130	0	1.05383	tRNA (cytosine-5-)-methyltransferase, putative
CND00140	3.06509	0	GTPase, putative
CND00150	0	0	ferric reductase (FRE7)
CND00160	5.64003	10.3619	adenylate kinase, putative
CND00180	0	0	glutamate dehydrogenase, putative
CND00190	0	0	conserved hypothetical protein
CND00200	6.3105	8.91928	Zn2-Cys6 zinc-finger transcription factor (ECM2201)
CND00210	0	0	exocyst complex component protein, putative
CND00220	5.78012	9.1734	hypothetical protein
CND00240	0	0	adenosylhomocysteinase (SAH1)
CND00250	0	0	hypothetical protein
CND00260	0	0	calcineurin b, regulatory subunit (CNB1)
CND00280	5.00052	8.8956	hypothetical protein
CND00290	0	0	expressed protein
CND00300	0	0	ATP-binding cassette (ABC) transporter, putative
CND00310	0	0	conserved hypothetical protein
CND00320	0	0	expressed protein
CND00340	0	0	expressed protein
CND00350	0	0	zinc ion transporter (ZIP1)
CND00370	0	0	transcription factor, putative
CND00380	4.67682	8.89242	putative glucosidase (SKN1)
CND00390	0	0	multidrug efflux pump, putative
CND00400	0	0	hypothetical protein
CND00410	4.16274	1.91996	hypothetical protein
CND00420	0	0	expressed protein
CND00430	0	0	hypothetical protein
CND00440	0	0	aflatoxin efflux pump AFLT, putative
CND00450	4.77753	3.84707	MFS transporter, putative
CND00460	0	0	nucleolus protein, putative
CND00470	0	0	expressed protein
CND00480	0	0	protein phosphatase inhibitor, putative
CND00490	0	0	hypothetical protein
CND00500	0	0	conserved hypothetical protein
CND00510	0	0	amino acid transporter, putative
CND00530	0	0	putative urea transporter (DUR3)
CND00550	0	0	putative beta-glucan synthase (KRE6)
CND00560	5.90357	6.43172	hypothetical protein
CND00570	5.15568	7.3839	transcription factor, putative
CND00580	0	0	alkylbase DNA N-glycosylase, putative
CND00600	7.1913	13.308	carboxypeptidase D, putative
CND00610	0	0	protein-binding protein, putative
CND00620	0	2.3818	glutathione transferase, putative
CND00630	0	2.3818	expressed protein
CND00640	0	0	membrane protein, putative
CND00650	0	0	hypothetical protein
CND00660	0	0	glycolipid mannosyltransferase, putative
CND00670	0	0	guanyl nucleotide binding protein, putative
CND00680	0	0	peptidase, putative
CND00690	0	0	expressed protein
CND00700	0	0	argininosuccinate synthase, putative
CND00710	0	0	protein transporter, putative
CND00720	6.75028	5.9344	conserved protein
CND00730	6.32212	10.0016	hypothetical protein
CND00740	6.75028	5.9344	allantoinase (DAL1)
CND00750	0	0	conserved hypothetical protein
CND00760	0	0	lipid particle protein, putative
CND00770	0	2.58423	expressed protein
CND00780	0	0	expressed protein
CND00790	4.75629	3.30368	glucan 1,3-beta-glucosidase, putative
CND00800	0	0	exosome complex exonuclease (RRP44)
CND00810	4.37193	2.83629	hypothetical protein
CND00820	0	0	hypothetical protein
CND00850	0	0	hypothetical protein
CND00870	0	0	hypothetical protein
CND00900	0	0	pre-mRNA splicing factor, putative
CND00910	4.7311	0	expressed protein
CND00920	4.7311	0	mitochondrion protein, putative
CND00940	0	0	conserved hypothetical protein
CND00950	0	0	Aromatic-L-amino-acid decarboxylase, putative
CND00960	0	0	expressed protein
CND00970	1.10025	0	conserved hypothetical protein
CND00980	0	0	conserved hypothetical protein
CND00990	0	0	phosphatidate cytidylyltransferase, putative
CND01000	0	0	protein-vacuolar targeting protein, putative
CND01010	0	0	hypothetical protein
CND01020	0	0	hypothetical protein
CND01030	0	0	conserved hypothetical protein
CND01040	6.77791	12.6861	hypothetical protein
CND01050	6.11517	12.1712	carbamoyl-phosphate synthase (glutamine-hydrolyzing), putative
CND01060	5.77386	10.1459	Golgi to vacuole transport-related protein, putative
CND01070	0	0	NADH dehydrogenase (ubiquinone), putative
CND01080	0	0	copper uptake transporter (CTR4)
CND01090	0	0	hypothetical protein
[truncated: 3,874 more rows]
