# Supplementary material for: Regulatory basis for reproductive flexibility in a meningitis-causing fungal pathogen
Source: Nat Commun. 2022 Dec 24;13:7938. doi: 10.1038/s41467-022-35549-y (PMC9790007; doi:10.1038/s41467-022-35549-y)
Supplement: Supplementary file 11 — Supplementary Data 8 [file 41467_2022_35549_MOESM11_ESM.xlsx]

## Sheet: Sheet1
Supplementary Data 8. Genes differentially expressed in CQS2 overexpression strain during unisexual reproduction
Shown are DESeq2 Wald Test results. 'padj' is the FDR-adjusted p-value.
Gene ID	CQS2OE_12h vs. wild-type_12h		CQS2OE_24h vs. wild-type_24h		Annotation
	log2FoldChange	padj	log2FoldChange	padj
CNA00010	0	1	0	1	expressed protein
CNA00020	1.426	6.4543e-54	-0.234895	0.0778462	expressed protein
CNA00030	0.183385	0.145143	-0.0510548	0.737763	cation transporter, putative
CNA00040	0.245223	0.136435	0.0395703	0.848621	calcium-binding protein, putative
CNA00050	0.0337101	0.827353	-0.0724952	0.563453	cell cycle arrest in response to pheromone-related protein, putative
CNA00060	-0.132442	0.311323	-0.325807	0.0798803	methionine-tRNA ligase, putative
CNA00070	0.184646	0.0479477	-0.307419	0.00359408	proteolysis and peptidolysis-related protein, putative
CNA00080	0.424007	0.324715	-1.24591	4.74593e-09	expressed protein
CNA00100	0.141436	0.704486	1.06076	3.13667e-10	expressed protein
CNA00110	-0.0431781	0.785185	-0.18454	0.163225	conserved hypothetical protein
CNA00120	-0.360256	0.00432971	0.121449	0.615179	chaperone, putative
CNA00130	-0.00812187	0.959066	0.41876	2.42593e-05	expressed protein
CNA00140	0.149482	0.19775	-0.0128651	0.959987	adenosylmethionine decarboxylase, putative
CNA00150	-0.163969	0.357122	-0.449589	0.0156247	holocytochrome-c synthase, putative
CNA00160	0.700412	2.02023e-05	0.164223	0.357682	conserved hypothetical protein
CNA00170	-0.124231	0.252113	0.575307	0.000248784	expressed protein
CNA00180	0.0388421	0.852711	1.23427	2.39901e-22	vacuolar calcium exchanger (VCX1)
CNA00190	-0.141073	0.183341	0.513453	3.01984e-05	aminotransferase, putative
CNA00200	0.159003	0.448394	-0.364053	0.0648795	transcriptional activator, putative
CNA00210	-0.30366	0.467656	-0.6397	0.00172901	hypothetical protein
CNA00220	-0.619496	0.683773	-1.28496	0.0471575	D-3-phosphoglycerate dehydrogenase, putative
CNA00230	-0.24407	0.3359	0.00412094	0.987481	expressed protein
CNA00240	0.247115	0.750169	-0.783537	0.00154436	aldolase, putative
CNA00250	-0.187602	0.0165777	0.311788	0.0217369	large subunit ribosomal protein L9 (RPL9B)
CNA00260	2.31007	1.1458e-83	1.10234	4.78869e-28	expressed protein
CNA00270	0.046596	0.936853	-1.43023	6.93585e-18	phosphatidylinositol/phosphatidylcholine transfer protein (SEC14-2)
CNA00280	-0.0107027	0.976683	0.340502	0.00573511	alcohol dehydrogenase, putative
CNA00290	-0.152207	0.227503	0.166405	0.206461	conserved hypothetical protein
CNA00300	-0.14574	0.140506	0.270208	0.031091	lanosterol 14-alpha-demethylase (ERG11)
CNA00310	-0.359388	0.325812	-1.27969	3.27696e-17	expressed protein
CNA00320	0.840484	8.66103e-10	-0.179665	0.283237	expressed protein
CNA00330	1.58264	5.86171e-86	-0.121738	0.370266	translation elongation factor 2, putative
CNA00340	-0.390364	0.0513718	-0.12959	0.437832	expressed protein
CNA00350	-0.285309	0.00276981	0.572138	1.7819e-06	proteasome regulatory subunit 12, putative
CNA00360	1.20427	1.06811e-22	-0.433666	0.0306342	pyruvate dehydrogenase kinase (PKP1)
CNA00370	-0.291054	0.374957	-0.204808	0.0925215	hexose transport-related protein, putative
CNA00380	-0.965895	6.39553e-07	-0.381897	0.00296969	hypothetical protein
CNA00390	-0.505823	0.000130127	0.445581	0.0108434	conserved hypothetical protein
CNA00410	-0.757961	0.587548	0.740017	0.00574792	expressed protein
CNA00420	-0.746351	0.00262754	0.00913878	0.977706	expressed protein
CNA00430	-0.384452	0.334213	-0.123053	0.713662	conserved hypothetical protein
CNA00450	-0.113716	0.431792	-0.0333461	0.864694	expressed protein
CNA00460	0.196772	0.223767	0.0390418	0.841152	expressed protein
CNA00470	0.900311	2.06222e-12	0.717561	1.29404e-09	fructose-bisphosphatase, putative
CNA00480	-0.132068	0.137908	0.226576	0.0355337	T-complex protein 1 epsilon subunit, putative
CNA00490	0.212778	0.163053	0.0650989	0.703925	chaperone regulator, putative
CNA00510	0.40967	6.75255e-07	0.405976	0.000817977	citrate synthase (CIT1)
CNA00520	-0.0160211	0.891197	0.486616	7.09176e-07	peptide-binding protein, putative
CNA00540	-0.108285	0.613802	0.0429248	0.86812	hypothetical protein
CNA00550	-0.0611919	0.693828	0.693829	1.09548e-05	COPII-coated vesicle protein, putative
CNA00560	0.189254	0.0567568	0.53892	1.55304e-07	hypothetical protein
CNA00570	0.0467296	0.741333	-0.448539	0.000477556	membrane protein, putative
CNA00580	-0.396593	0.00401626	0.285921	0.126811	sec61 translocation complex protein (SSS1)
CNA00590	-0.638768	4.45686e-08	-1.08585	1.41367e-12	specific RNA polymerase II transcription factor, putative
CNA00600	-0.255317	0.878514	0.340935	0.64078	expressed protein
CNA00610	0.0549727	0.738872	0.244464	0.0504186	expressed protein
CNA00620	-0.367154	9.65351e-06	0.154473	0.18107	disulfide-isomerase precursor, putative
CNA00630	0.114906	0.263992	0.340243	0.00312009	nuclear mRNA splicing, via spliceosome-related protein, putative
CNA00640	1.58117	4.16988e-36	0.231733	0.0824065	integral to plasma membrane protein, putative
CNA00650	-0.688052	0.226944	0.26319	0.243119	conserved hypothetical protein
CNA00660	-0.0119685	0.968372	0.499534	0.03166	A/G-specific adenine DNA glycosylase, putative
CNA00670	0.101465	0.478113	0.669377	0.00168425	sulfate transporter, putative
CNA00680	-1.85536	1.30566e-94	0.0480511	0.709124	vacuole protein, putative
CNA00690	0.0571029	0.919835	-0.851317	1.00686e-07	expressed protein
CNA00700	-0.0144151	0.984432	-0.366213	0.122512	expressed protein
CNA00710	0.0424458	0.737378	0.341197	0.0012786	pre-mRNA splicing factor prp1, putative
CNA00720	-0.302962	0.0963491	0.299372	0.154762	nucleotide binding protein, putative
CNA00730	-0.0712244	0.631103	0.00877393	0.960475	protein complex assembly-related protein, putative
CNA00740	-0.112613	0.280973	0.152266	0.25093	glutamine-tRNA ligase, putative
CNA00750	-0.0185796	0.924358	0.804532	2.95071e-06	histone binding protein, putative
CNA00760	0.409106	0.00173212	-0.575168	0.0107458	tRNA (guanine-N2-)-methyltransferase, putative
CNA00770	-0.101796	0.507186	-0.117906	0.397762	expressed protein
CNA00780	-0.0636287	0.634638	-0.101388	0.431931	prohibitin PHB1, putative
CNA00790	-0.027565	0.895669	-0.349448	0.0490007	exosome complex exonuclease rrp4, putative
CNA00800	-0.0279629	0.891735	0.103581	0.482411	expressed protein
CNA00820	-0.730509	0.0901048	-0.451314	0.0592075	conserved expressed protein
CNA00830	-0.288556	0.00602527	-0.00783756	0.965904	mitochondrion protein, putative
CNA00840	-0.74724	0.00737552	-0.0863883	0.752949	conserved expressed protein
CNA00850	0.163911	0.587931	0.526639	5.67652e-05	conserved expressed protein
CNA00860	0.10107	0.557897	-0.501892	0.000976985	hypothetical protein
CNA00870	0.0651244	0.80196	-0.272835	0.283697	expressed protein
CNA00880	0.182522	0.401106	0.247611	0.0342922	myo-inositol transporter (ITR1)
CNA00890	-0.608482	0.0167205	0.563789	0.00302307	palmitoyl-protein thioesterase, putative
CNA00900	0.211895	0.0448551	0.861811	4.10219e-12	ATP dependent DNA helicase, putative
CNA00910	-0.0412705	0.757479	-0.179168	0.174143	chaperone, putative
CNA00920	0.145269	0.33209	0.594976	8.56498e-06	hypothetical protein
CNA00930	0.135477	0.434321	-0.681423	1.55927e-06	pelota, putative
CNA00940	0.226155	0.0892697	-0.683686	6.32221e-06	expressed protein
CNA00950	0.179082	0.0482482	-0.969805	0.0342291	mRNA export factor elf1, putative
CNA00960	0.828723	0.10494	-0.247534	0.362631	pyridoxal reductase, putative
CNA00970	-0.13048	0.244995	0.136692	0.488331	two-component-like sensor kinase (TCO5)
CNA00980	-0.154291	0.551786	-0.267888	0.230161	hypothetical protein
CNA00990	0.144588	0.15772	0.135115	0.329802	RVB1, putative
CNA01000	0.251675	0.0570137	-0.342938	0.0151924	ribosomal protein, putative
CNA01010	-0.19867	0.136126	1.94219	9.59352e-37	expressed protein
CNA01020	0.059826	0.611201	-0.122839	0.309511	pre-mRNA splicing factor, putative
CNA01030	-0.101691	0.621138	0.256885	0.239698	Set1/Ash2 histone methyltransferase complex subunit (BRE2)
CNA01040	-0.316094	0.273532	-0.389467	0.0721512	hypothetical protein
CNA01050	0.640874	2.16433e-06	0.250624	0.0596655	sorbitol dehydrogenase, putative
CNA01060	-0.205428	0.0111322	0.278451	0.026866	ribosomal protein S3, putative
CNA01070	-0.146349	0.145036	-0.0375338	0.793112	C-14 sterol reductase (ERG24)
CNA01080	-0.4012	0.0383482	0.322961	0.114678	expressed protein
CNA01090	-0.586259	0.00200206	0.488861	0.00685244	hypothetical protein
CNA01100	-0.0555772	0.678128	-0.185146	0.117195	conserved hypothetical protein
CNA01120	-0.746232	1.71266e-08	0.366523	0.0127271	conserved hypothetical protein
CNA01130	-1.77968	1.83366e-06	0.578705	0.000882663	conserved hypothetical protein
CNA01140	0.204758	0.0884005	0.0681667	0.685068	capsule structure designer protein (CAS32)
CNA01150	-0.113016	0.383647	0.587067	2.5833e-08	regulator of G-protein signaling (CRG1)
CNA01160	0.860548	1.28798e-12	0.646597	1.82378e-07	LSDR, putative
CNA01170	0.481875	0.000266276	0.304239	0.0210025	conserved expressed protein
CNA01180	0.55332	9.56356e-10	0.0149593	0.904729	predicted protein kinase (RCK2)
CNA01200	0.645236	0.00111916	-0.0115115	0.940681	conserved expressed protein
CNA01210	0.14876	0.375994	-0.0202733	0.907353	expressed protein
CNA01220	-0.301046	0.117922	-0.296874	0.187571	cyclophilin, putative
CNA01230	-0.314325	9.3022e-05	0.338028	0.000367432	ubiquitin activating enzyme, putative
CNA01250	0.0298678	0.824392	0.107432	0.515358	ubiquinone biosynthesis methyltransferase, putative
CNA01260	0.152545	0.426426	-0.604541	4.19498e-07	expressed protein
CNA01270	0.0571283	0.683086	0.134818	0.281769	U1 snRNP 70K protein (short form), putative
CNA01290	0.337254	0.00200615	-1.11776	6.18931e-05	rRNA processing-related protein, putative
CNA01310	0.00939203	0.940318	-0.0642313	0.684602	phosphoribosylamidoimidazole-succinocarboxamide synthase, putative
CNA01320	0.549305	0.0501503	0.0960876	0.685068	hypothetical protein
CNA01330	-0.184301	0.221315	0.935588	5.51352e-12	actin ii (centractin-like protein), putative
CNA01340	-0.275379	0.0858156	-0.269494	0.0768691	cytoplasm protein, putative
CNA01350	-0.198333	0.0137919	-0.142979	0.185562	splicing factor Prp8, putative
CNA01360	-0.307425	0.000455691	-0.0193643	0.900926	conserved hypothetical protein
CNA01370	-0.147972	0.118451	0.827136	3.37766e-12	expressed protein
CNA01380	-0.34271	7.37913e-05	-0.300921	0.00471157	peptidase, putative
CNA01400	-0.003874	0.987954	0.199955	0.19248	expressed protein
CNA01410	0.412322	0.123405	-0.0172345	0.959245	hypothetical protein
CNA01420	-0.531542	3.64203e-06	1.17931	8.79654e-16	oxidoreductase, putative
CNA01440	-1.06106	0.412922	-3.06979	3.73874e-12	hypothetical protein
CNA01450	0.229608	0.0540927	0.553764	2.01925e-05	zinc finger transcription factor (SP1)
CNA01460	0.104026	0.56054	-0.0714187	0.640916	expressed protein
CNA01470	0.619867	3.31352e-08	0.692461	1.4862e-06	glycosyltransferase, putative
CNA01480	0.382521	0.0215643	0.0760331	0.616303	hypothetical protein
CNA01500	0.322604	0.473632	0.672345	8.93261e-05	altemrnative oxidase (AOX1)
CNA01510	-0.292048	0.0254625	-0.409816	0.000405023	expressed protein
CNA01520	0.25887	0.062222	-1.06508	1.34188e-16	conserved expressed protein
CNA01530	-0.174849	0.0563727	-0.207862	0.22687	glutamate biosynthesis-related protein, putative
CNA01540	0.624792	7.02374e-06	-1.29979	2.53698e-06	conserved hypothetical protein
CNA01550	-0.157135	0.385428	-0.506793	0.000370364	hypothetical protein
CNA01580	-0.253193	0.0185529	0.0863036	0.432652	putative endovacuolar system protein (LIV6)
CNA01590	0.0774489	0.705985	-0.0510285	0.834155	peroxisome assembly protein, putative
CNA01600	-0.191673	0.17047	0.322879	0.137333	conserved hypothetical protein
CNA01610	-0.273635	0.208956	0.575481	0.000102781	expressed protein
CNA01620	0.273431	0.0335754	0.0456389	0.742245	conserved expressed protein
CNA01630	0.416762	0.0300747	0.66064	3.74799e-06	conserved expressed protein
CNA01640	-0.579155	9.39455e-16	0.287385	0.00169881	glutamate carboxypeptidase protein, putative
CNA01650	0.0436678	0.919835	1.50388	3.75676e-24	expressed protein
CNA01660	0.0824574	0.609967	-0.160797	0.227848	conserved hypothetical protein
CNA01680	-0.707668	7.28406e-18	0.456886	6.48263e-05	heterotrimeric G-protein coupled receptor alpha subunit (GPA2)
CNA01690	-0.0486735	0.844777	0.255297	0.0653231	carboxyl-terminal proteinase, putative
CNA01700	0.0655324	0.736723	-0.165063	0.274515	putative fyv10 protein homolog (FYV10)
CNA01710	-0.541622	4.07364e-05	-0.196602	0.153042	retrograde transport, endosome to Golgi-related protein, putative
CNA01720	0.188754	0.142162	-0.348121	0.057572	expressed protein
CNA01730	0.041005	0.832232	-0.139894	0.326478	cleavage/polyadenylation specificity factor, putative
CNA01740	-0.173205	0.0971484	0.384103	0.00205422	expressed protein
CNA01750	0.0753417	0.908792	-0.155901	0.652929	conserved hypothetical protein
CNA01760	0.129931	0.352796	0.224968	0.0842296	ubiquitin carboxyl-terminal hydrolase (UBP16)
CNA01770	0.0729413	0.710981	0.0452271	0.816463	endoplasmic reticulum protein, putative
CNA01780	-0.0528862	0.746545	-0.0110486	0.9442	hypothetical protein
CNA01790	-0.435259	6.70245e-05	-0.430933	3.18575e-06	expressed protein
CNA01800	0.471454	0.0591666	-0.721969	3.13141e-06	expressed protein
CNA01820	-0.991274	7.5475e-39	-0.114482	0.294468	gata type zinc finger protein (GAT1)
CNA01830	-0.705277	2.35008e-10	-0.452805	5.146e-05	expressed protein
CNA01840	0.481943	0.000186341	-0.348692	0.0373873	expressed protein
CNA01850	-0.509555	7.29575e-07	-1.43798	3.38678e-43	alcohol dehydrogenase, putative
CNA01860	-0.164359	0.316806	0.423192	0.000961472	conserved hypothetical protein
CNA01870	0.130235	0.209582	0.159085	0.169233	gamma-adaptin, putative
CNA01880	-0.284952	0.687594	0.300793	0.383774	hypothetical protein
CNA01890	-0.0877626	0.642447	-0.36459	0.00559065	conserved expressed protein
CNA01900	-0.315775	0.0161744	0.818387	2.71755e-08	conserved expressed protein
CNA01910	-0.0171429	0.900672	0.100848	0.487484	hypothetical protein
CNA01920	0.134009	0.303925	-0.0544316	0.716199	cactin, putative
CNA01930	3.2584	7.10184e-253	0.116786	0.459924	expressed protein
CNA01940	-0.299756	0.049315	0.0820342	0.661943	hypothetical protein
CNA01950	-0.148979	0.25287	0.089137	0.622558	expressed protein
CNA01960	-0.131198	0.462895	-0.0257356	0.883206	expressed protein
CNA01990	-0.124152	0.333196	-0.0431394	0.746592	conserved expressed protein
CNA02000	0.190731	0.114268	0.524787	4.66523e-07	hypothetical protein
CNA02010	0.586537	0.0255982	0.666663	0.00236997	expressed protein
CNA02020	0.269645	0.187123	-0.310965	0.0519404	conserved hypothetical protein
CNA02030	-0.217347	0.0396301	0.0961915	0.429039	ubiquitin carboxyl-terminal hydrolase 2, putative
CNA02040	-0.426784	0.00144527	0.166702	0.321513	ferric reductase (FRE4)
CNA02050	-0.184967	0.514877	-0.355917	0.18668	L-cystine transporter, putative
CNA02060	-0.339704	0.0735678	-0.446238	0.00140638	expressed protein
CNA02080	-0.0129899	0.955985	-0.151094	0.399429	hypothetical protein
CNA02090	-0.254031	0.286193	-0.222162	0.1255	vesicle-associated membrane protein 712, putative
CNA02100	-0.0505079	0.718967	0.752724	6.95036e-09	26s proteasome lid component (RPN11)
CNA02120	0.518241	0.120104	-0.941438	1.80104e-13	hypothetical protein
CNA02130	0.0250959	0.889554	0.487643	0.000522014	hypothetical protein
CNA02140	-0.237282	0.290931	-0.233415	0.290174	conserved hypothetical protein
CNA02150	-0.327194	0.051931	-0.176777	0.198288	expressed protein
CNA02170	-0.0327725	0.892565	-0.0783367	0.541802	peroxisome organization and biogenesis-related protein, putative
CNA02180	-0.0193877	0.916425	-0.346854	0.00659695	cytoplasm protein, putative
CNA02210	0.480144	9.99835e-05	-0.888385	5.54566e-08	conserved hypothetical protein
CNA02220	-0.0262638	0.813469	-0.0221006	0.898627	large subunit ribosomal protein L30e (RPL30)
CNA02230	0.355847	0.00585266	0.0622278	0.723162	chaperone, putative
CNA02240	0.183391	0.445193	-0.0265763	0.922404	conserved hypothetical protein
CNA02250	-0.883735	9.10067e-25	-0.928811	6.90566e-06	low-affinity ammonium transporter (AMT1)
CNA02260	-0.799989	2.76639e-21	0.353964	0.00905578	8-amino-7-oxononanoatesynthase, putative
CNA02270	-0.2137	0.0087443	0.356532	0.00784211	3-isopropylmalate dehydratase, putative
CNA02290	0.0281631	0.806271	0.062035	0.651827	isoleucine-tRNA ligase, putative
CNA02300	0.355654	0.00446568	0.364344	0.000736355	hypothetical protein
CNA02310	0.452099	0.000109424	0.122898	0.353955	hypothetical protein
CNA02330	0.171771	0.249674	0.0406561	0.843659	mRNA-nucleus export-related protein, putative
CNA02340	-0.0710606	0.779427	-0.37476	0.0994217	expressed protein
CNA02350	0.170285	0.359932	-0.46194	0.00014701	Ras guanyl-nucleotide exchange factor, putative
CNA02360	0.163233	0.282971	0.163289	0.350647	expressed protein
CNA02370	-1.02708	2.88235e-09	-1.66981	4.11631e-41	saccharopine dehydrogenase (LYS9)
CNA02380	-0.16141	0.489817	0.190538	0.375475	conserved hypothetical protein
CNA02390	0.0945373	0.561528	0.338685	0.019151	hypothetical protein
CNA02400	0.779918	3.3388e-23	1.31834	7.08508e-46	conserved hypothetical protein
CNA02410	-0.255969	0.402271	0.198938	0.481931	transcriptional elongation regulator, putative
CNA02420	-0.195809	0.227038	-0.156516	0.393345	rsec15, putative
CNA02450	0.185762	0.163036	0.0228332	0.899294	aspartate-semialdehyde dehydrogenase, putative
CNA02460	0.581962	7.52538e-10	0.492026	1.43047e-06	kinesin family member 21A, putative
CNA02470	-0.0334079	0.867457	-0.575935	4.067e-05	expressed protein
CNA02490	0.140121	0.203185	-0.0705532	0.659883	hypothetical protein
CNA02500	-0.50225	0.0143504	1.86645	2.9064e-13	conserved hypothetical protein
CNA02510	-0.837423	3.21758e-07	-2.36935	6.38095e-58	hypothetical protein
CNA02520	0.0784929	0.599101	1.88165	4.06467e-76	hypothetical protein
CNA02540	-0.0737224	0.617158	0.572567	1.19646e-06	conserved hypothetical protein
CNA02550	-0.00531516	0.976774	-0.119354	0.544572	isopentenyl-diphosphate delta-isomerase (IDI1)
CNA02560	-0.0399227	0.889554	-0.0569931	0.78201	expressed protein
CNA02570	0.402357	5.53981e-08	-0.152043	0.487495	acetolactate synthase (ILV2)
CNA02580	0.238139	0.291732	-0.567454	9.19131e-10	sorbitol dehydrogenase, putative
CNA02590	-0.359341	0.00200909	0.355041	0.00190921	mitochondrion protein, putative
CNA02600	0.0835036	0.592008	0.244355	0.0361195	nucleus protein, putative
CNA02610	0.159717	0.284591	0.00977572	0.95516	conserved expressed protein
CNA02630	0.380038	0.00546716	-0.138052	0.318739	conserved hypothetical protein
CNA02640	0.0064847	0.985901	-0.035281	0.849582	expressed protein
CNA02650	0.129242	0.442442	-0.808448	2.55227e-07	methionyl aminopeptidase, putative
CNA02660	-0.214926	0.00826393	0.223873	0.0315626	expressed protein
CNA02670	-0.110753	0.315687	0.0955383	0.584562	aerobic respiration-related protein, putative
CNA02680	-0.0460024	0.79444	-0.163649	0.347137	hypothetical protein
CNA02690	-0.306335	0.126243	0.220366	0.147034	conserved hypothetical protein
CNA02700	-0.228396	0.00990334	0.497339	2.11492e-06	t-complex protein 1, eta subunit (tcp-1-eta), putative
CNA02710	1.26954	3.04462e-20	0.345331	0.00318994	expressed protein
CNA02730	0.235801	0.0706815	-0.130758	0.275104	expressed protein
CNA02740	0.462926	8.78348e-07	-0.149886	0.289281	putative nuclear polyadenylated mRNA-binding protein (NAB2)
CNA02750	-0.393093	2.06972e-07	0.476386	2.09671e-06	cytoplasm protein, putative
CNA02760	-0.330728	0.0738895	0.0211807	0.922548	oligoribonuclease, putative
CNA02770	1.43252	1.94613e-15	0.0346194	0.903473	conserved hypothetical protein
CNA02780	-0.278257	0.0273053	0.887139	2.2135e-18	aminopeptidase, putative
CNA02790	-0.215806	0.361706	0.196706	0.328796	expressed protein
CNA02800	0.0110891	0.941815	-0.427127	0.0634134	zinc-finger protein zpr1, putative
CNA02810	0.0858289	0.485942	0.535044	3.47974e-07	G-protein signaling GTPase (RAS1)
CNA02820	-0.00569507	0.966924	0.289414	0.0085006	hypothetical protein
CNA02830	-1.15057	4.44283e-19	-1.01337	1.03947e-13	heat shock protein, putative
CNA02850	0.107242	0.477556	0.34581	0.00697382	DNA repair protein RAD5, putative
CNA02860	0.113322	0.48752	1.33147	3.50517e-18	gamma-tubulin complex component 2 (gcp-2), putative
CNA02870	1.56728	4.08027e-20	0.712752	4.61474e-11	hypothetical protein
CNA02880	2.65996	5.00566e-98	1.07741	5.243e-13	High-affinity nicotinic acid transporter, putative
CNA02890	-0.252819	0.0113088	-0.259443	0.0818376	chaperone activator, putative
CNA02900	1.43602	3.46292e-20	-0.760054	4.84711e-05	copper metallothionein 2 (CMT2)
CNA02920	-0.200195	0.338449	0.488781	5.6551e-06	protein-vacuolar targeting-related protein, putative
CNA02930	-0.0899253	0.667357	0.0182149	0.942123	conserved hypothetical protein
CNA02940	0.0291436	0.825626	-0.705529	9.79584e-07	3-hydroxyisobutyryl-CoA hydrolase, putative
CNA02960	-0.11676	0.520323	-0.0648795	0.640388	hypothetical protein
CNA02980	-0.352397	0.536228	-1.16488	3.5989e-07	conserved hypothetical protein
CNA02990	-0.511475	0.0702882	-0.50359	0.071335	expressed protein
CNA03000	0.0835514	0.561387	0.341953	0.0108457	DNA repair-related protein, putative
CNA03010	0.254527	0.477626	0.502517	0.0966354	conserved hypothetical protein
CNA03020	0.17779	0.297134	-0.122433	0.437307	hypothetical protein
CNA03030	-0.489541	0.000113331	0.161466	0.274856	arp2/3 complex 16 kda subunit (p16-arc), putative
CNA03040	0.353001	0.000108536	0.575965	1.4884e-07	ER to Golgi transport-related protein, putative
CNA03050	0.204602	0.220973	-0.0415511	0.843181	ubiquitin-protein ligase, putative
CNA03060	0.653955	0.0574035	-1.05577	1.00859e-08	hypothetical protein
CNA03070	-0.112834	0.444664	-0.0527439	0.716181	hypothetical protein
CNA03090	0.267334	0.00749335	-0.521712	2.38288e-07	conserved hypothetical protein
CNA03100	-0.15123	0.419967	-0.108936	0.505747	single-stranded DNA specific endodeoxyribonuclease, putative
CNA03110	0.0907076	0.609183	0.119266	0.501885	hypothetical protein
CNA03120	0.23687	0.160544	-0.732056	6.99766e-05	hypothetical protein
CNA03130	-0.321633	0.0908725	-1.08814	2.90077e-08	anon-23da protein, putative
CNA03140	0.523435	0.000232327	-0.639631	1.10796e-09	hypothetical protein
CNA03150	0.347063	0.00614823	0.444961	0.000349057	hypothetical protein
CNA03160	0.107116	0.203984	-0.254288	0.146876	heat shock protein sks2 (heat shock cognate protein hsc1), putative
CNA03170	0.260613	0.146256	0.172399	0.487811	conserved hypothetical protein
CNA03180	0.680433	5.80543e-08	0.359271	0.00831123	expressed protein
CNA03190	0.00509393	0.970474	0.373964	0.000547424	hypothetical protein
CNA03200	0.0714491	0.735799	-0.227528	0.192489	ubiquitin-dependent protein catabolism-related protein, putative
CNA03210	0.0487996	0.723408	-0.0866933	0.49663	3'(2'),5'-bisphosphate nucleotidase, putative
CNA03220	-0.342095	0.134626	0.662085	0.00119583	expressed protein
CNA03240	0.132182	0.351365	0.540347	1.10389e-06	hypothetical protein
CNA03250	-0.0738429	0.665177	0.85095	2.83113e-09	hst3 protein, putative
CNA03280	-0.110418	0.454434	-0.0475562	0.816768	saga complex histone acetyltransferase (GCN5)
CNA03290	-0.970868	0.000279853	-0.38158	0.00108992	hypothetical protein
CNA03300	-0.0701079	0.837459	0.481619	0.363474	hypothetical protein
CNA03310	0.0175635	0.92119	-0.0593848	0.756862	protein-nucleus import-related protein, putative
CNA03320	0.212086	0.560171	-1.27055	2.21889e-21	conserved hypothetical protein
CNA03330	-0.1594	0.0438668	0.391038	0.00122299	predicted ubiquitin-ribosomal 60s subunit protein L40a fusion protein (UBI1)
CNA03340	-0.0116425	0.96573	-0.0118313	0.959245	expressed protein
CNA03350	-0.182186	0.171466	0.242039	0.0710795	conserved hypothetical protein
CNA03360	-0.401023	0.02106	0.733549	2.42299e-06	conserved hypothetical protein
CNA03370	0.443749	0.312827	1.03267	5.78681e-09	expressed protein
CNA03380	0.0571173	0.738413	0.135557	0.347177	endoplasmic reticulum protein, putative
CNA03390	0.0795952	0.677728	0.0641983	0.721264	O-sialoglycoprotein endopeptidase, putative
CNA03400	0.393734	0.00094863	0.602941	1.03843e-06	two-component-like sensor kinase (TCO6)
CNA03410	0.185056	0.266687	0.52821	3.12535e-05	expressed protein
CNA03420	-0.258404	0.00991868	0.0587932	0.663354	Hob1p, putative
CNA03430	-0.0846287	0.646916	0.347213	0.0161756	hypothetical protein
CNA03450	0.585598	6.48519e-06	2.08824	1.60266e-70	expressed protein
CNA03460	0.389645	0.0206818	0.1447	0.471863	tRNA isopentenyltransferase, putative
CNA03470	0.0690579	0.722538	-0.108594	0.585495	ribonuclease H, putative
CNA03480	-0.0922164	0.426199	-0.160727	0.234968	conserved hypothetical protein
CNA03490	0.0858327	0.557916	0.0716334	0.668404	conserved hypothetical protein
CNA03500	-0.0132764	0.919835	0.36691	0.00047549	beta-catenin, putative
CNA03520	-0.364257	0.062581	-0.512448	0.00226395	expressed protein
CNA03530	-0.0660462	0.580545	-0.288216	0.0114307	succinate dehydrogenase (ubiquinone), putative
CNA03550	-0.160085	0.346612	0.742248	6.50652e-11	expressed protein
CNA03560	0.440361	3.87251e-05	0.809049	1.45981e-13	conserved hypothetical protein
CNA03580	0.295664	0.0214127	-0.46466	0.0103388	porphobilinogen synthase, putative
CNA03590	-0.0744261	0.731183	-0.1234	0.487495	hypothetical protein
CNA03600	0.100812	0.333172	0.800661	7.77627e-11	DNA topoisomerase II, putative
CNA03690	0	1	0	1	unspecified product
CNA03700	-0.961046	1	-2.23944	0.343685	unspecified product
CNA03710	0	1	0	1	unspecified product
CNA03720	-0.158492	0.216209	0.0328659	0.829612	aminophospholipid translocase (flippase) (APT3)
CNA03730	-0.0904817	0.379576	0.54608	2.67427e-07	proteasome subunit beta type 3, putative
CNA03740	0.152809	0.117922	-0.0313418	0.893628	eukaryotic initiation factor 4F subunit P130, putative
CNA03750	0.0852572	0.694344	-0.281387	0.048599	conserved hypothetical protein
CNA03760	0.103768	0.533329	0.40564	0.000732816	1-phosphatidylinositol-4-phosphate 5-kinase, putative
CNA03770	-0.00272523	0.991976	-0.0982079	0.530361	mitochondrion protein, putative
CNA03780	0.398856	0.0182797	-1.60372	1.1936e-05	protein monoubiquitination-related protein, putative
CNA03790	-0.438657	0.000296971	-0.0800257	0.534582	hypothetical protein
CNA03810	-0.803087	6.6014e-15	-0.0541636	0.710824	1,4-alpha-glucan branching enzyme, putative
CNA03820	0.450948	0.00232249	0.190641	0.425311	G1 phase of mitotic cell cycle-related protein, putative
CNA03830	0.305398	0.049315	0.319327	0.0495423	conserved hypothetical protein
CNA03840	-0.22249	0.039697	-0.15171	0.36155	protein kinase A catalytic subunit (PKA1)
CNA03850	-0.276654	0.398349	-0.873423	5.05576e-13	pyruvate dehydrogenase (acetyl-transferring), putative
CNA03860	0.179482	0.270032	-0.00140734	0.99564	actin filament organization-related protein, putative
CNA03870	0.382294	0.341454	-0.158134	0.579665	transformer-2-beta isoform 3, putative
CNA03880	0.060854	0.712549	-0.318852	0.0335094	conserved hypothetical protein
CNA03890	-0.0750875	0.710631	0.786338	1.71057e-08	cell division cycle protein 91, putative
CNA03900	-0.0728779	0.46328	0.137421	0.138101	eukaryotic initiation factor 4F subunit P130, putative
CNA03910	-0.129978	0.435796	-0.499241	0.0131422	mitochondrion protein, putative
CNA03930	0.0319664	0.91096	0.245395	0.0466772	RING zinc finger protein, putative
CNA03940	0.153677	0.343818	0.285664	0.0169499	ste/ste20/ysk protein kinase (KIC1)
CNA03950	0.139773	0.497438	0.508848	0.00346137	hypothetical protein
CNA03960	0.163074	0.197259	1.44801	2.53982e-24	glyoxal oxidase precursor, putative
CNA03970	-0.164716	0.399799	0.216382	0.24337	serine/threonine-protein phosphatase catalytic subunit (PPH3)
CNA03990	1.27839	1.91425e-33	0.0545302	0.749888	expressed protein
CNA04000	0.0910342	0.352796	0.353083	0.000165491	conserved hypothetical protein
CNA04010	0.357608	0.000984296	-0.181248	0.245697	hypothetical protein
CNA04020	0.130453	0.461011	-0.316125	0.126708	putative oxidoreductase (OFD1)
CNA04030	-0.410207	0.010297	0.00652171	0.975	cyclin-dependent kinase of PITSLRE subfamily (CDC2801)
CNA04040	-0.345636	0.0630576	-0.253212	0.118527	f-box/wd-repeat protein lin-23, putative
CNA04050	-0.130707	0.106912	0.050891	0.716947	elongation factor 1-gamma (ef-1-gamma), putative
CNA04060	0.337983	0.000166128	-0.010967	0.97418	methionine adenosyltransferase, putative
CNA04080	0.410028	0.00288902	0.024459	0.894456	hypothetical protein
CNA04090	0.215129	0.308823	0.793929	1.10017e-07	expressed protein
CNA04100	0.173102	0.140521	0.116391	0.437832	choline-phosphate cytidylyltransferase, putative
CNA04110	0.076841	0.659162	0.909983	1.80352e-16	ER organization and biogenesis-related protein, putative
CNA04120	-0.055955	0.772187	0.140552	0.294842	Type 2C Protein Phosphatase, putative
CNA04130	0.201917	0.139604	0.507633	1.72529e-05	hypothetical protein
CNA04140	0.105677	0.587509	-1.02396	0.107691	tRNA dihydrouridine synthase, putative
CNA04150	-0.172951	0.22768	-0.00767173	0.959987	mitochondrion protein, putative
CNA04160	-1.78371	6.6741e-12	-0.279885	0.140876	transporter, putative
CNA04170	0.0464892	0.818012	-0.45357	0.0228598	hypothetical protein
CNA04180	-0.00558301	0.989837	-0.490802	0.0251274	hypothetical protein
CNA04190	-0.0542254	0.741434	0.657086	2.19176e-09	palmitoyltransferase, putative
CNA04200	-0.157307	0.57963	0.191252	0.356138	ubiquitin-protein ligase, putative
CNA04210	-0.333295	0.0489707	-0.365824	0.029189	expressed protein
CNA04220	-0.129823	0.361439	-0.45323	0.00310621	hypothetical protein
CNA04230	-0.233681	0.265236	-0.362475	0.0307653	cyclin subunit of mediator subcomplex (SSN801)
CNA04240	0.423458	2.90717e-07	-0.686916	0.00147733	inosine-5'-monophosphate dehydrogenase (IMD1)
CNA04250	-1.36694	1.27781e-25	-2.116	4.98328e-104	cyclin, putative
CNA04260	-0.945646	0.00356589	0.734387	1.04712e-06	hypothetical protein
CNA04270	-0.230311	0.0200445	-0.530736	0.000108759	nonhistone chromosomal protein (NHP6B01)
CNA04280	-0.287484	0.00022665	0.325094	0.00378495	t-complex protein 1, beta subunit (tcp-1-beta), putative
CNA04290	-0.446612	6.21589e-08	0.183428	0.0834407	vacuolar ATP synthase subunit d, putative
CNA04300	0.504427	0.000140437	-1.08957	9.59286e-07	art-4 protein, putative
CNA04320	0.0910643	0.343793	0.910263	2.38448e-21	cytoplasm protein, putative
CNA04330	-0.901567	0.00835158	-1.09682	3.19822e-19	Isovaleryl-CoA dehydrogenase 2, mitochondrial precursor, putative
CNA04340	0.0934984	0.575278	-0.0476298	0.876299	mitochondrion protein, putative
CNA04350	0.606557	1.31584e-07	-0.744264	0.000162564	conserved hypothetical protein
CNA04360	0.738251	2.54149e-20	0.740985	6.44248e-18	hypothetical protein
CNA04370	-0.266173	0.00124074	-0.111627	0.347559	glutamine synthetase (GLN1)
CNA04380	0.0649507	0.65365	-0.363348	0.053154	expressed protein
CNA04390	-0.377191	0.0759333	0.437218	0.0136414	expressed protein
CNA04400	-0.0909236	0.675096	-0.397201	0.0332524	virulence related protein of unknown function (LIV1)
CNA04410	-0.160713	0.0978721	0.168692	0.145338	endoplasmic reticulum protein, putative
CNA04420	-0.0855568	0.415322	0.34464	0.000743975	oxidoreductase, putative
CNA04430	-0.00330078	0.982224	-0.0447611	0.732831	U2 snRNA binding protein, putative
CNA04460	-0.142775	0.88732	-0.813007	1.82982e-07	expressed protein
CNA04470	-0.15885	0.454028	0.427872	0.00940784	conserved hypothetical protein
CNA04480	0.267108	0.0920532	-0.26665	0.0458529	sterol metabolism-related protein, putative
CNA04490	-0.0594895	0.649926	0.16585	0.199869	expressed protein
CNA04500	0.0847527	0.559113	0.128981	0.350793	endoplasmic reticulum protein, putative
CNA04510	-0.146515	0.347594	0.157568	0.403803	protein-vacuolar targeting-related protein, putative
CNA04520	0.0588238	0.72707	0.237037	0.239297	mitochondrion protein, putative
CNA04540	0.10519	0.606141	1.10707	3.62481e-12	expressed protein
CNA04550	-0.974778	9.29795e-05	0.558318	0.00575378	ER oligosaccharyl transferase complex subunit (OST2)
CNA04560	0.229397	0.599195	-1.29273	2.28828e-06	hypothetical protein
CNA04570	-1.7475	3.37083e-46	0.282764	0.0122514	conserved hypothetical protein
CNA04590	-0.380985	0.0199332	-0.317949	0.0197359	conserved hypothetical protein
CNA04600	0.174627	0.0579746	-1.21635	1.17908e-08	single-stranded DNA binding protein, putative
CNA04610	0.369376	3.62354e-08	0.637356	6.20398e-11	isocitrate dehydrogenase, putative
CNA04620	0.197147	0.41564	-0.0367966	0.847338	hypothetical protein
CNA04630	-0.305035	0.813469	-3.08293	3.10371e-07	hypothetical protein
CNA04640	-0.0233768	0.866512	0.649223	1.38632e-09	RPN10-like protein, putative
CNA04650	-0.15768	0.0398527	0.409297	9.79584e-07	actin (ACT1)
CNA04660	-0.42506	0.00723706	-1.07779	1.50475e-17	tricarboxylic acid cycle-related protein, putative
CNA04670	-0.40982	0.373743	0.0664455	0.766919	expressed protein
CNA04690	0.218455	0.540924	-0.559357	0.000311806	expressed protein
CNA04700	0.00861945	0.971136	-0.419535	0.00134726	acetyl-CoA C-acyltransferase, putative
CNA04710	0.366631	0.0104931	0.0414972	0.79956	expressed protein
CNA04720	0.599245	1.82062e-07	0.303078	0.00225441	hypothetical protein
CNA04730	-0.509283	0.0168284	-0.245638	0.106519	expressed protein
CNA04740	0.393356	0.183915	0.432755	0.00422476	hypothetical protein
CNA04750	-0.0711461	0.706665	0.109031	0.563453	hypothetical protein
CNA04760	-0.418383	0.0192445	-0.776635	5.47882e-12	response to osmotic stress-related protein, putative
CNA04770	0.431627	2.42975e-05	0.889114	8.2667e-18	phosphoprotein phosphatase, putative
CNA04780	0.184154	0.159438	-0.0887515	0.490774	carnitine/acyl carnitine carrier, putative
CNA04790	0.589132	1	-2.88498	0.346032	hypothetical protein
CNA04800	0.496705	0.326931	-1.28768	1.03789e-08	hypothetical protein
CNA04810	-0.114606	0.772809	-1.38507	1.91186e-09	expressed protein
CNA04830	0.306716	0.00645988	0.28153	0.00415478	Ptc1p, putative
CNA04840	0.764873	0.00417186	0.286613	0.317911	hypothetical protein
CNA04860	0.519199	2.85385e-05	0.300874	0.00278449	expressed protein
CNA04870	-0.113235	0.425077	-0.464802	0.000538441	conserved hypothetical protein
CNA04890	0.160941	0.358968	0.0704005	0.680705	hypothetical protein
CNA04900	0.0229995	0.903699	-0.802048	8.85686e-12	hypothetical protein
CNA04910	0.0665551	0.679007	0.275884	0.011406	membrane-associated retromer complex subunit (VPS17)
CNA04920	0.120905	0.168556	0.440048	6.62899e-05	conserved hypothetical protein
CNA04930	0.0412752	0.871178	0.0426515	0.873429	prefoldin subunit 2, putative
CNA04940	0.152639	0.224943	-0.3924	0.0485291	mitochondrial carrier protein, putative
CNA04950	0.145957	0.234009	-1.42308	6.24925e-09	conserved hypothetical protein
CNA04960	-0.0370137	0.844244	0.0483882	0.764592	hypothetical protein
CNA04970	-0.879922	0.137606	-1.49536	0.0014794	mannitol dehydrogenase, putative
CNA04980	0.53992	0.00461265	-0.921871	6.52282e-06	peroxisomal signal (PTS2) receptor (PEX7)
CNA04990	-0.572483	2.05165e-05	-0.145565	0.239103	expressed protein
CNA05000	-0.48029	0.00010547	-0.20461	0.232097	conserved hypothetical protein
CNA05020	0.135329	0.0934833	0.305163	0.00266752	hypothetical protein
CNA05030	0.35025	0.0199261	-0.0667302	0.688156	transporter, putative
CNA05040	-1.85006	2.30775e-07	-0.584948	0.00188617	conserved hypothetical protein
CNA05050	0.156429	0.270677	-0.0710797	0.702314	expressed protein
CNA05070	0.326662	0.0031089	0.250535	0.0879033	conserved hypothetical protein
CNA05080	-0.0616355	0.924823	-0.589742	0.0376461	hypothetical protein
CNA05090	-0.0245339	0.863848	0.251521	0.043933	translation initiation factor eIF-2B epsilon subunit, putative
CNA05100	0.124479	0.553364	0.0029502	0.990093	WD-repeat protein, putative
CNA05110	0.31997	0.00148867	-0.348636	0.00233047	sulfite transporter, putative
CNA05120	-1.80159	9.11632e-17	-1.3269	2.49754e-20	conserved hypothetical protein
CNA05130	0.359683	0.0104931	-0.315984	0.00224049	p-type ATPase sodium pump (ENA1)
CNA05140	0.228492	0.0391909	0.167147	0.248963	expressed protein
CNA05150	-0.0383006	0.750425	-0.270434	0.0117725	mitochondrial matrix protein import-related protein, putative
CNA05160	-0.504426	5.62862e-07	0.438399	0.00121425	expressed protein
CNA05170	0.251579	0.0236176	0.0526366	0.758966	structural constituent of ribosome, putative
CNA05180	-0.269489	0.0965674	-0.237536	0.174472	expressed protein
CNA05200	-0.0488717	0.824842	-0.103491	0.480303	carnitine acetyltransferase, putative
CNA05210	-0.108282	0.613963	0.489612	0.041982	expressed protein
CNA05220	0.0465914	0.854247	0.187772	0.330851	membrane transport protein, putative
CNA05240	-1.3357	0.00235499	-0.700556	0.012722	conserved hypothetical protein
CNA05250	-0.802812	0.00709617	-1.07754	5.36762e-16	T3P18.10, putative
CNA05260	-0.108056	0.796923	0.275775	0.194898	conserved hypothetical protein
CNA05270	0.24107	0.172407	-0.197841	0.211908	conserved hypothetical protein
CNA05280	-0.270841	0.596921	-0.276876	0.14218	expressed protein
CNA05290	-0.0631618	0.662471	0.42594	9.03604e-05	IDN3-B, putative
CNA05300	0.792032	3.07106e-09	0.454227	2.04428e-05	putative chitin synthase (CHS4)
CNA05310	-0.405811	0.000236254	-1.29638	1.2083e-45	hypothetical protein
CNA05320	0.0653101	0.838142	0.130531	0.436156	meiotic recombination-related protein, putative
CNA05330	0.340338	0.000108889	0.0556951	0.632829	polynucleotide adenylyltransferase, putative
CNA05340	-0.110992	0.802314	-1.75199	2.59868e-10	transposable element- crypton-Cn1, putative
CNA05360	0.0423801	0.865426	0.0663993	0.607197	calcium activated cation channel, putative
CNA05370	-0.127322	0.371923	-0.195887	0.0932466	phospholipase C, putative
CNA05380	-0.0813599	0.739552	0.00765065	0.974617	expressed protein
CNA05390	0.264901	0.00325997	0.733236	9.83985e-13	casein kinase I (CCK1)
CNA05400	-0.298592	0.017074	0.394394	0.000774722	u6 snRNA-associated sm-like protein lsm8, putative
CNA05410	-0.100821	0.443556	0.245003	0.0163808	expressed protein
CNA05420	0.26732	0.0129048	0.220952	0.0488036	vacuolar ATP synthase subunit e, putative
CNA05430	-0.175743	0.170617	-0.0830922	0.5285	conserved hypothetical protein
CNA05440	-0.0749532	0.653503	0.427875	0.00377574	expressed protein
CNA05460	0.936238	9.72995e-19	0.0580974	0.730957	hypothetical protein
CNA05470	-0.610398	5.8085e-18	0.128756	0.226797	dynamin GTPase (VPS1)
CNA05480	-0.741437	1.9574e-05	-0.287121	0.14701	DNA ligase, putative
CNA05490	0.585854	3.13427e-07	-0.0740778	0.701486	conserved hypothetical protein
CNA05500	-0.246608	0.0501031	0.38186	0.0129792	cyclohydrolase, putative
CNA05510	-0.583538	2.02505e-10	-0.4702	1.02274e-05	camp dependent protein kinase regulatory subunit (PKR1)
CNA05540	0	1	0	1	conserved hypothetical protein
CNA05560	-0.363247	0.00667344	-0.255439	0.0411419	conserved hypothetical protein
CNA05570	0.0741214	0.671853	-0.0703475	0.62676	general RNA polymerase II transcription factor, putative
CNA05580	0.199817	0.0360642	0.24575	0.0466649	conserved hypothetical protein
CNA05590	-0.363885	0.0087443	0.0612393	0.651985	amino acid/metabolite permease, putative
CNA05610	-0.0594541	0.743808	-0.0494193	0.810174	mitochondrion protein, putative
CNA05620	-0.233044	0.226984	-0.0019599	0.99564	expressed protein
CNA05630	0.382203	4.59312e-05	-0.0247606	0.919869	GTPase, putative
CNA05650	0.190584	0.0709242	0.0684598	0.477606	endopeptidase, putative
CNA05660	0.279444	0.0955686	0.248214	0.0886451	vacuole fusion, non-autophagic-related protein, putative
CNA05670	-0.268031	0.00185584	0.116992	0.403405	hypothetical protein
CNA05680	0.190877	0.0533228	-0.181824	0.066614	actin monomer binding protein, putative
CNA05690	0.696889	6.01044e-07	-1.55624	4.19367e-06	hypothetical protein
CNA05700	0.144126	0.771856	0.666656	0.000233086	expressed protein
CNA05710	0.930752	0.00999671	1.12588	3.66441e-17	conserved hypothetical protein
CNA05720	-1.1114	0.21096	-0.964484	3.48338e-13	hypothetical protein
CNA05730	0.11719	0.3365	-0.107402	0.530361	4-amino-4-deoxychorismate synthase, putative
CNA05740	-0.662343	1.46024e-05	-0.057868	0.780923	conserved hypothetical protein
CNA05750	0.174751	0.411262	-0.560634	0.0057595	expressed protein
CNA05760	-0.4438	1.75582e-05	-0.29445	0.00379771	lipid particle protein, putative
CNA05790	0.866182	3.36214e-05	0.888268	8.10412e-16	cell wall organization and biogenesis-related protein, putative
CNA05800	-0.188462	0.145207	-0.496612	2.49174e-07	amino acid transporter (DIP5)
CNA05810	-0.667438	0.0522434	1.00598	8.30126e-12	nicotinamide mononucleotide permease, putative
CNA05820	0.653956	9.31621e-07	-0.12647	0.430771	anion transporter, putative
CNA05830	0.167675	0.0511928	0.788073	2.9103e-11	capsule-associated protein (CAP60)
CNA05840	1.2257	4.02952e-19	0.342104	0.000720874	putative glycosyl hydrolase (CEL1)
CNA05850	0.123869	0.161606	0.388433	0.00752563	conserved hypothetical protein
CNA05860	0.154035	0.171763	-0.945631	7.23544e-07	chaperone, putative
CNA05870	0.206411	0.175931	0.267723	0.0654989	expressed protein
CNA05880	-0.919418	1.55255e-11	0.777445	8.96e-11	cytoplasm protein, putative
CNA05890	-0.155537	0.337059	0.164197	0.313995	conserved hypothetical protein
CNA05900	0.117239	0.42577	-1.16833	5.20387e-12	hypothetical protein
CNA05910	0.17538	0.147062	-0.257222	0.18107	hypothetical protein
CNA05920	0.158125	0.124121	0.34159	0.0025054	expressed protein
CNA05930	0.192104	0.0508517	0.0112459	0.93862	snoRNA binding protein, putative
CNA05940	-0.0924948	0.579738	0.269275	0.0296961	general RNA polymerase II transcription factor, putative
CNA05950	0.167103	0.330909	-0.77614	0.000172503	cytosine deaminase (FCY1)
CNA05960	0.168475	0.303208	0.105665	0.577657	hypothetical protein
CNA05970	-0.273994	0.353281	-0.117532	0.616294	hypothetical protein
CNA05990	-0.119152	0.494101	-0.1944	0.297406	tubulin folding cofactor C, putative
CNA06000	0.336244	0.00216419	0.478313	0.0195148	aspartate carbamoyltransferase, putative
CNA06010	-0.0968458	0.596602	-0.408125	0.0271916	hypothetical protein
CNA06020	-0.0601372	0.567243	0.274442	0.0257447	acetylornithine aminotransferase (ARG8)
CNA06030	-0.335021	0.0456367	-0.140331	0.346818	fungus-specific glucosylceramide (EGCrP1)
CNA06040	-0.00413657	0.986072	0.40432	0.00626084	conserved hypothetical protein
CNA06050	-0.367641	0.00143853	0.243098	0.0413501	ARF guanyl-nucleotide exchange factor, putative
CNA06060	-0.322423	0.000529737	-0.0469168	0.713592	hypothetical protein
CNA06070	-0.468267	0.287034	-0.571664	0.122687	specific transcriptional repressor, putative
CNA06080	0.198641	0.477226	-1.60742	9.51058e-15	hypothetical protein
CNA06090	-0.399735	0.000639465	-0.055958	0.663878	guanyl-nucleotide exchange factor, putative
CNA06110	-0.16573	0.100236	0.387676	0.000119178	putative saga and nua4 histone acetyltransferase complex subunit (TRA1)
CNA06120	-0.394673	5.10016e-06	0.147617	0.196917	ER to Golgi transport-related protein, putative
CNA06130	0.386306	0.00253866	-0.485262	0.0322859	expressed protein
CNA06140	0.118653	0.315875	0.281651	0.0128763	hypothetical protein
CNA06150	-0.119874	0.318863	-0.165932	0.147034	cytoplasm protein, putative
CNA06160	-0.111397	0.539264	0.479845	0.00222106	conserved hypothetical protein
CNA06170	-1.45022	0.0120102	-1.03403	6.55826e-19	cystathionine beta-synthase, putative
CNA06180	1.86686	9.13165e-66	-0.537457	0.000285168	GTPase, putative
CNA06190	-0.767335	0.00497365	0.0495523	0.887404	OHCU decarboxylase (URO3)
CNA06200	-0.241064	0.000820508	0.53928	7.58908e-07	conserved hypothetical protein
CNA06210	-0.0610641	0.604753	-0.216586	0.078975	Pol II transcription elongation factor, putative
CNA06220	-0.131463	0.434188	1.09978	5.39152e-25	conserved hypothetical protein
CNA06230	0.333552	0.0391909	-1.27329	1.00552e-08	hypothetical protein
CNA06240	-0.0648317	0.736665	-0.12254	0.392682	fatty acid desaturase, putative
CNA06260	-0.0894682	0.473025	0.0197846	0.884257	conserved hypothetical protein
CNA06270	0.360638	0.00257214	0.536029	4.3402e-05	hypothetical protein
CNA06280	0.346546	0.297587	-0.224828	0.169233	conserved hypothetical protein
CNA06290	0.196559	0.00886375	0.447665	0.000614982	tryptophan synthase, putative
CNA06300	-0.0972344	0.470711	-0.101994	0.412807	hypothetical protein
CNA06310	0.13111	0.541508	-0.31731	0.0594299	ATP-binding cassette (ABC) transporter, putative
CNA06320	0.175041	0.21883	0.415223	0.00117866	expressed protein
CNA06330	0.771139	9.37484e-09	1.14412	2.6436e-22	hypothetical protein
CNA06340	-0.620263	0.0965841	2.37108	1.21438e-09	sulfiredoxin (SRX1)
CNA06350	-0.487307	5.36503e-10	0.538888	6.40608e-07	PRCDNA35, putative
CNA06360	-0.0122529	0.932664	0.492964	9.84149e-05	60s ribosomal protein l7, putative
CNA06370	0.107994	0.581064	-0.13386	0.458024	conserved hypothetical protein
CNA06380	0.293511	0.260702	-0.142428	0.630844	hypothetical protein
CNA06390	-0.00687289	0.976409	0.245203	0.053895	histone deacetylase, putative
CNA06400	0.0539124	0.727508	0.245387	0.196917	chromatin remodeling-related protein, putative
CNA06410	-0.409508	0.000544825	-0.573884	3.15288e-05	carboxymethylenebutenolidase, putative
CNA06420	-0.806185	3.13048e-05	0.842717	6.37183e-07	expressed protein
CNA06430	0.227217	0.00879553	0.0200454	0.887447	cytosolic small ribosomal subunit protein, putative
CNA06440	0.309404	0.00229566	-0.301498	0.022465	nucleoporin nsp1, putative
CNA06450	-0.243328	0.118504	-0.0104515	0.957051	hypothetical protein
CNA06460	0.413844	1.47435e-06	0.31884	0.00692251	hypothetical protein
CNA06470	0.0924685	0.559972	-0.141804	0.549657	hypothetical protein
CNA06480	0.0341734	0.884073	0.821842	1.34403e-08	conserved hypothetical protein
CNA06490	-0.235798	0.0788182	0.220668	0.102446	cytoplasm protein, putative
CNA06500	-0.105542	0.300399	0.451676	0.00106824	ribosomal protein S11, putative
CNA06510	-0.174446	0.167263	0.312096	0.0430825	cytoplasm protein, putative
CNA06520	-0.187317	0.241884	-0.463879	0.000365602	hypothetical protein
CNA06530	-0.0317944	0.882602	0.294107	0.0831557	carnitine/acyl carnitine carrier, putative
CNA06540	0.243637	0.253203	-0.222593	0.178168	vps28 protein, putative
CNA06550	-0.361163	0.0716485	1.18164	1.26097e-11	conserved hypothetical protein
CNA06560	-0.270956	0.00291874	0.241462	0.0719606	urease accessory protein (URE7)
CNA06570	-1.80318	0.00967877	-1.64776	3.84378e-56	expressed protein
CNA06580	0.0962683	0.586817	0.576827	0.0116068	myosin-like protein nuf2, putative
CNA06590	-0.145277	0.33017	0.52232	0.000750205	mitotic chromosome condensation-related protein, putative
CNA06610	-0.0707928	0.667653	0.329849	0.00184221	kinesin, putative
CNA06620	-0.0342295	0.84121	0.220079	0.0521629	protein serine/threonine kinase, putative
CNA06630	-0.16836	0.0862287	-0.372716	0.00458031	ribulose-phosphate 3-epimerase, putative
CNA06640	0.0469101	0.769514	0.00389346	0.987268	Pre-mRNA splicing factor RNA helicase PRP28, putative
CNA06650	-0.446013	7.0681e-05	-0.76687	1.06721e-11	expressed protein
CNA06660	0.0335872	0.851841	0.275603	0.0183913	hypothetical protein
CNA06670	-0.55548	3.02068e-05	-0.354724	0.000536165	beta-1,4-mannosyltransferase, putative
CNA06680	0.404797	0.000105834	-0.124516	0.479421	conserved hypothetical protein
CNA06690	-0.344497	0.0890621	0.308936	0.0114081	hypothetical protein
CNA06700	-0.485792	0.00115014	0.314251	0.0328397	conserved hypothetical protein
CNA06710	-0.0512174	0.758623	0.318204	0.00592767	ubiquitin-protein ligase, putative
CNA06730	-0.0172145	0.887024	0.107007	0.406202	putative RNA splicing-related protein (CCN1)
CNA06740	-0.23864	0.354141	-0.0236696	0.914004	hypothetical protein
CNA06750	-0.223821	0.101996	-0.242399	0.0180429	alpha-mannosidase, putative
CNA06760	0.156826	0.105692	0.655597	2.87187e-06	UDP-glucose epimerase (UGE1)
CNA06770	-0.155757	0.253314	-0.201146	0.100524	expressed protein
CNA06780	-2.11617	1.05235e-16	-0.419888	0.212256	transmembrane receptor, putative
CNA06790	0.479878	9.12631e-12	-0.194426	0.124794	purine nucleotide biosynthesis-related protein, putative
CNA06800	0.0262739	0.863317	-0.0837288	0.520962	protein involved in gxm O-acetylation (CAS31)
CNA06810	-0.0625999	0.803226	-1.61056	9.9977e-25	expressed protein
CNA06820	-0.163577	0.0900226	0.483181	2.53502e-05	PRCDNA87, putative
CNA06830	0.137923	0.324431	-0.0159787	0.917308	conserved hypothetical protein
CNA06840	0.0487529	0.735799	-0.0119152	0.935579	conserved hypothetical protein
CNA06850	0.55878	9.68636e-07	-1.05382	3.53201e-08	RNA-binding protein rnp24, putative
CNA06860	0.261413	0.00999631	0.175217	0.383093	hypothetical protein
CNA06870	-1.10736	1.45549e-19	0.00985653	0.959361	Glutamine synthetase, putative
CNA06880	-0.0556047	0.79348	0.0863922	0.690771	uracil DNA N-glycosylase, putative
CNA06890	-0.0128951	0.93396	0.154482	0.231199	cell wall organization and biogenesis-related protein, putative
CNA06900	-0.350137	0.288543	-0.358445	0.0160454	conserved hypothetical protein
CNA06910	-0.15502	0.336185	0.0158124	0.943354	hypothetical protein
CNA06920	-0.454303	1.06089e-05	0.0256815	0.859543	conserved hypothetical protein
CNA06930	0.0630787	0.771856	1.06689	2.20184e-09	expressed protein
CNA06950	-0.431716	6.72931e-09	-0.326092	0.0198358	electron carrier, putative
CNA06960	0.0876124	0.674977	0.434024	0.000229671	hypothetical protein
CNA06970	0.153279	0.224541	-0.0157472	0.913411	chromatin assembly complex protein (CAC2)
CNA06980	0.346966	0.00281743	0.223323	0.335766	helicase, putative
CNA06990	0.0510832	0.782667	1.04517	4.60964e-14	recombinase, putative
CNA07000	0.466308	2.31398e-06	0.226744	0.0635568	alpha-1,3-mannosyltransferase (CAP59)
CNA07010	0.0573619	0.681715	0.108771	0.596809	60s ribosomal protein l27, putative
CNA07020	-0.266247	0.36283	-0.710262	0.000191237	expressed protein
CNA07030	0.152274	0.329566	-0.753657	0.00115936	ATP-dependent RNA helicase prh1, putative
CNA07040	0.181371	0.0505538	-0.282841	0.0662227	hypothetical protein
CNA07050	2.17759	9.08977e-07	0.274822	0.234937	hypothetical protein
CNA07060	0.363447	0.00556971	0.913807	1.61099e-15	iron ion homeostasis-related protein, putative
CNA07070	-1.41726	3.35238e-06	1.4355	2.4135e-18	dityrosine transporter, putative
CNA07080	0.0901872	0.872428	-0.918969	1.98919e-07	conserved hypothetical protein
CNA07090	1.17648	1.04124e-46	0.439244	0.000269227	ATP-binding cassette transporter (AFR1)
CNA07100	-0.706149	0.00245188	-0.52948	0.0024203	hypothetical protein
CNA07110	0.130679	0.330427	-0.0147913	0.921772	expressed protein
CNA07120	0.00101535	0.997461	0.231025	0.111048	dihydroorotase, putative
CNA07130	-0.963437	0.0201425	-0.945275	4.73005e-10	succinate-semialdehyde dehydrogenase [NAD(P)+], putative
CNA07140	-0.391167	0.00222953	-0.147993	0.328796	exocyst protein, putative
CNA07150	0.312106	0.0197788	-0.229516	0.234278	conserved hypothetical protein
CNA07170	-0.839408	4.887e-06	0.207243	0.520962	hypothetical protein
CNA07180	-0.168495	0.152095	0.22597	0.167973	conserved hypothetical protein
CNA07190	0.285383	0.000972986	0.229651	0.0541444	swi/snf chromatin-remodeling complex subunit (SNF5)
CNA07200	-0.0694415	0.48103	0.632047	2.04641e-09	ATP dependent RNA helicase, putative
CNA07210	0.287385	0.00234563	0.890546	2.9396e-20	serine C-palmitoyltransferase, putative
CNA07220	0.0253871	0.849104	0.387109	0.0154914	imidazoleglycerol phosphate synthase, putative
CNA07230	0.146737	0.495934	-0.334492	0.0399049	alpha 1,6-mannosyltransferase (OCH1)
CNA07240	0.308085	2.98695e-05	-0.108467	0.408396	serine/threonine-protein kinase (HRK1)
CNA07260	0.10537	0.235419	0.200546	0.0568055	succinate-CoA ligase (ADP-forming), putative
CNA07280	0.405473	0.000461777	0.463378	0.00338405	transporter, putative
CNA07290	0.405473	0.000461777	0.463378	0.00338405	conserved hypothetical protein
CNA07300	0.659793	0.0591185	0.143875	0.393291	enoyl reductase, putative
CNA07310	-0.164413	0.240491	0.328217	0.237727	conserved hypothetical protein
CNA07320	-0.190275	0.190988	0.0159373	0.919989	hypothetical protein
CNA07330	0.287983	0.00119291	0.31755	0.0986691	hypothetical protein
CNA07340	-0.0608328	0.765807	0.0728343	0.711137	hypothetical protein
CNA07350	-0.198085	0.245276	0.303827	0.0793081	hypothetical protein
CNA07360	-0.0444567	0.785185	-0.271103	0.0280392	ubiquitin carboxyl-terminal hydrolase (DOA4)
CNA07370	0.972659	7.57356e-28	1.29772	3.57778e-17	sporulation-related protein, putative
CNA07380	0.226463	0.742016	-0.269212	0.454381	hypothetical protein
CNA07390	-0.197832	0.054358	0.372452	0.00343694	methylenetetrahydrofolate reductase (NADPH), putative
CNA07400	-0.0718023	0.784131	-1.12592	4.17033e-09	diphthamide biosynthesis protein (DPH1)
CNA07410	-0.2024	0.350962	-0.586178	0.000207305	conserved hypothetical protein
CNA07420	0.327677	0.00483012	-0.962576	2.80745e-05	hypothetical protein
CNA07430	0.119898	0.42616	-0.301791	0.00318243	hypothetical protein
CNA07450	-3.00368	2.43903e-10	-1.84512	1.76787e-16	conserved hypothetical protein
CNA07460	0.168278	0.273017	0.37412	0.0128858	hypothetical protein
CNA07470	0.328694	0.00689112	0.848228	8.68228e-18	map kinase kinase (PBS2)
CNA07480	-0.151707	0.256073	0.194653	0.173323	DNA mismatch repair protein MSH2, putative
CNA07490	-0.198306	0.00956982	0.537211	4.11771e-05	ribosomal protein L35, putative
CNA07500	0.0296464	0.849104	0.435458	0.000164954	putative UV excision repair protein (RAD23)
CNA07510	-0.0143722	0.950192	0.202069	0.373633	expressed protein
CNA07520	0.240927	0.00624715	-0.318962	0.0853825	d-3-phosphoglycerate dehydrogenase 2, putative
CNA07530	0.43762	2.03149e-05	-1.16966	4.7447e-08	57.7 kda trp-asp repeats containing protein, putative
CNA07540	0.648832	6.5585e-17	1.61881	6.07363e-47	immunoreactive mannoprotein (MP88)
CNA07550	-0.092807	0.466333	0.894279	6.3531e-21	regulation of transcription from Pol II promoter-related protein, putative
CNA07560	-0.0515021	0.714034	-0.0458671	0.773852	hypothetical protein
CNA07570	-0.14832	0.165772	0.506892	7.78955e-06	large subunit ribosomal protein L27e (RPL27)
CNA07580	0.237396	0.177752	1.16462	1.35355e-14	hypothetical protein
CNA07590	-0.0668653	0.69646	-0.0711512	0.751215	Sm-like protein, putative
CNA07600	0.319689	0.054607	0.761388	2.17507e-06	hypothetical protein
CNA07610	0.29372	0.0458429	0.489242	8.90953e-05	hypothetical protein
CNA07620	0.196979	0.0108839	0.185855	0.23525	translation initiation factor, putative
CNA07630	-0.493045	0.0185294	-0.268211	0.327178	hypothetical protein
CNA07640	-0.501235	2.3332e-05	-0.436324	4.59801e-05	conserved hypothetical protein
CNA07650	0.14716	0.0450557	0.121139	0.500662	NADH dehydrogenase (NDH1)
CNA07660	0.11998	0.545501	-0.0968578	0.55675	phospholipid metabolism-related protein, putative
CNA07670	-0.571096	6.0704e-07	0.40001	8.23315e-05	conserved hypothetical protein
CNA07680	0.284343	0.0067186	-0.167566	0.140982	expressed protein
CNA07690	0.261058	0.467901	-1.6432	2.90192e-11	hypothetical protein
CNA07700	-0.351972	0.00608564	0.0962777	0.39082	ATP-binding cassette (ABC) transporter, putative
CNA07710	0.0793482	0.633521	-0.23633	0.190838	DNA-directed RNA polymerases ii 24 kda polypeptide, putative
CNA07720	1.55188	0.00102985	1.20319	7.42932e-24	hyphal flocculin (CFL1)
CNA07730	1.26865	2.78243e-19	-0.681625	0.000400372	putative abc multidrug resistance transporter with similarity to Ste6 (MDR1)
CNA07740	-0.197924	0.0221122	-0.770636	4.3796e-09	acetate--CoA ligase, putative
CNA07770	0.587731	3.53012e-15	1.3192	5.56248e-42	conserved hypothetical protein
CNA07780	-0.100259	0.58392	0.907915	3.7971e-07	nicotinamidase, putative
CNA07790	-0.630406	0.00472552	0.920469	1.80027e-07	calcineurin binding protein (CBP1)
CNA07800	0.156083	0.182983	0.234993	0.0259326	hypothetical protein
CNA07810	0.304033	0.0204131	0.253862	0.0570293	conserved hypothetical protein
CNA07820	0.279342	0.0508595	0.241359	0.307305	hypothetical protein
CNA07830	-0.183769	0.0604852	-0.0770365	0.546808	hypothetical protein
CNA07840	-0.085996	0.700543	-0.49646	0.00122947	hypothetical protein
CNA07850	-0.0522723	0.770324	1.17656	3.12055e-20	hypothetical protein
CNA07860	0.379822	2.89817e-06	-0.607246	0.184544	ATP-dependent RNA helicase ded1, putative
CNA07870	0.0784184	0.692052	-0.564974	0.0013405	conserved hypothetical protein
CNA07880	-0.142193	0.250892	0.544154	0.0011027	anthranilate phosphoribosyltransferase, putative
CNA07890	-0.0161757	0.924157	0.280386	0.0327759	conserved hypothetical protein
CNA07900	1.8032	1.01205e-12	-1.39001	2.3967e-10	IMP cyclohydrolase, putative
CNA07910	1.13282	0.542374	-0.122953	0.933367	unspecified product
CNA07920	-0.394248	0.000566087	-3.90902	1.78991e-14	siderophore iron transporter (SIT1)
CNA07930	-0.424457	0.00139223	0.482761	7.49197e-06	microtubule binding protein, putative
CNA07940	-0.0129653	0.952321	-0.0615431	0.730496	expressed protein
CNA07950	-0.271819	0.0476673	0.752814	6.16105e-09	conserved hypothetical protein
CNA07960	-0.344254	0.00821001	-0.184569	0.263699	conserved hypothetical protein
CNA07970	0.339109	0.00252977	0.412635	0.0115631	hypothetical protein
CNA07980	-0.289056	0.000690697	0.364237	0.00653623	60s ribosomal protein l34-b, putative
CNA07990	0.00785312	0.958667	-0.221609	0.248914	ribosomal large subunit assembly and maintenance-related protein, putative
CNA08000	0.0766245	0.760959	-0.76704	1.08789e-09	cadmium ion transporter, putative
CNA08010	-0.0408722	0.813076	0.216751	0.0882044	ubiquitin-conjugating enzyme e2-17 kda, putative
CNA08040	-0.0107142	0.958243	0.263523	0.0748741	transporter, putative
CNA08050	2.0347	1.7018e-29	0.389887	0.000872749	glycerone kinase, putative
CNA08060	0.943691	0.00015051	0.174323	0.0946701	conserved hypothetical protein
CNA08070	0.338198	0.0297289	-0.0635663	0.763305	Zn2-Cys6 zinc-finger transcription factor (SIP401)
CNA08080	-0.204737	0.0281149	-0.087307	0.430771	ubiquitin-protein ligase, putative
CNA08090	0.228384	0.077021	0.19434	0.109877	expressed protein
CNA08100	-0.100448	0.682719	0.0631164	0.716431	conserved hypothetical protein
CNA08110	1.27337	4.73989e-21	-1.03209	1.96994e-20	D-hydroxyacid dehydrogenase, putative
CNA08120	-0.62775	0.00964315	-0.181636	0.346545	Phosphatidylserine decarboxylase, putative
CNA08130	-0.492252	0.000533119	-0.0942367	0.52918	2-hydroxyacid dehydrogenase, putative
CNA08140	-0.0394401	0.826523	0.0340268	0.847338	expressed protein
CNA08150	-0.252479	0.259169	1.05555	2.31215e-05	hypothetical protein
CNA08160	-0.226818	0.19359	0.690545	0.000281929	mitochondrion protein, putative
CNA08170	-0.717132	0.0236307	-0.695838	0.00206375	hypothetical protein
CNA08180	-0.0487938	0.813076	-0.116942	0.496746	expressed protein
CNA08190	-0.157696	0.448394	0.0212757	0.934676	conserved hypothetical protein
CNA08200	-1.68299	0.00297218	-0.985977	0.000259536	conserved hypothetical protein
CNA08210	-0.992417	0.242941	0.48234	0.0537595	hypothetical protein
CNA08220	0.342835	0.00285807	-0.978799	2.43715e-12	establishment of cell polarity protein, putative
CNA08230	0.198233	0.237171	-1.20225	1.0919e-12	hypothetical protein
CNA08240	-0.105929	0.581921	-0.152759	0.331055	expressed protein
CNA08250	1.00025	3.91932e-11	0.301125	0.0488315	hypothetical protein
CNA08260	-0.661651	0.0349825	-0.238067	0.103572	conserved hypothetical protein
CNA08270	0.0610515	0.747853	-0.0579435	0.789872	conserved hypothetical protein
CNA08280	0.0760554	0.658747	-0.132434	0.5009	Opa-interacting protein OIP2, putative
CNA08290	0.404838	7.72109e-05	0.794451	5.15639e-13	C-8 sterol isomerase (ERG2)
CNA08310	-0.247693	0.200514	-0.27877	0.134326	ligase, putative
CNA08320	-0.382296	0.383704	-1.38435	4.00551e-19	conserved hypothetical protein
CNA08330	1.13282	0.542374	-0.122953	0.933367	unspecified product
CNA08340	-1.20207	0.078449	-1.74314	1.43789e-20	hexose transport-related protein, putative
CNA08350	-0.342292	0.792498	-1.11718	0.00768957	conserved hypothetical protein
CNA08360	0	1	0	1	hypothetical protein
CNB00010	0	1	0	1	hypothetical protein
CNB00020	-0.363217	0.461011	0.842686	5.62733e-05	expressed protein
CNB00030	0.17633	0.0654189	-0.385731	0.00403324	uroporphyrinogen decarboxylase (HEM12)
CNB00040	0.344865	0.000413586	-0.958944	4.8813e-05	WD-repeat protein, putative
CNB00050	0.246269	0.062302	0.116519	0.464138	conserved hypothetical protein
CNB00060	0.331088	0.0165669	-0.057407	0.770584	conserved hypothetical protein
CNB00070	-0.0477784	0.754914	0.435368	0.0122016	hypothetical protein
CNB00080	0.0210212	0.924724	0.26855	0.079666	exonuclease, putative
CNB00090	-0.0406857	0.79444	0.165492	0.198959	protein-vacuolar targeting-related protein, putative
CNB00100	-0.302003	0.166675	-0.0357691	0.789267	expressed protein
CNB00110	-0.262569	0.0116471	0.0937724	0.432569	conserved hypothetical protein
CNB00120	0.270985	0.0538439	-0.423295	0.00101592	heat shock transcription factor 2, putative
CNB00130	0.558927	0.279106	1.08204	1.07561e-15	caspase, putative
CNB00140	0.0478515	0.926777	0.164728	0.41772	conserved hypothetical protein
CNB00170	-0.131287	0.430255	-0.213217	0.187211	putative alpha-1,2-mannosyltransferase (MNN2)
CNB00190	-1.00252	0.0248088	-1.90385	7.82797e-28	1-aminocyclopropane-1-carboxylate deaminase, putative
CNB00200	-0.139863	0.136681	0.209308	0.112864	pre-mRNA splicing factor, putative
CNB00210	-0.156447	0.133626	0.480092	8.76663e-06	serine/threonine kinase receptor associated protein, putative
CNB00220	-2.41088	2.09088e-36	-0.1565	0.497471	fructosyl amino acid oxidase, putative
CNB00230	-4.29493	4.38802e-38	-0.138017	0.581261	expressed protein
CNB00240	0.105734	0.347672	0.0037789	0.986698	hypothetical protein
CNB00250	0.441689	0.00011174	-0.254798	0.308782	tRNA (guanine-N7-)-methyltransferase, putative
CNB00260	-0.062396	0.551698	0.38658	6.29244e-05	copii vesicle coat protein (SEC24)
CNB00270	-0.00200182	0.993983	0.541376	8.75212e-07	nuclear pore protein seh1, putative
CNB00290	-0.212404	0.650333	-0.689229	0.00180796	expressed protein
CNB00300	-0.110092	0.166036	-0.0637403	0.62676	fructose-bisphosphate aldolase, putative
CNB00310	0.157246	0.382837	-0.78169	6.67672e-06	gamma DNA-directed DNA polymerase, putative
CNB00320	0.305204	0.764048	-0.211041	0.67635	hypothetical protein
CNB00330	-0.207333	0.0116289	0.460758	2.33133e-05	ATP synthase delta chain, mitochondrial precursor, putative
CNB00340	0.531219	1.08885e-08	-1.1834	0.023982	conserved hypothetical protein
CNB00360	-0.160099	0.180405	-0.168247	0.082196	hypothetical protein
CNB00370	-1.11907	6.40336e-22	0.112256	0.59179	fatty acid beta-oxidation-related protein, putative
CNB00380	-0.222448	0.170747	-0.185013	0.317584	seryl-tRNA synthetase, putative
CNB00390	0.0710538	0.658747	-0.542929	1.46741e-05	gata transcription factor, capsule-independent antiphagocytic protein (GAT204)
CNB00400	-0.337766	0.0698184	-1.78352	1.39689e-19	conserved hypothetical protein
CNB00410	-0.0839169	0.769806	-1.13756	3.61684e-23	conserved hypothetical protein
CNB00420	-0.263679	0.119861	-0.409131	0.00259959	dehydrogenase, putative
CNB00430	0.0464091	0.866999	-1.66252	1.48516e-08	conserved hypothetical protein
CNB00450	-0.0741334	0.727508	-0.969525	2.5833e-08	conserved hypothetical protein
CNB00460	0.599395	0.231381	-0.111488	0.765863	hypothetical protein
CNB00470	0.674793	0.216453	-0.739271	0.0128859	hypothetical protein
CNB00480	0.24392	0.00184326	0.461366	2.20663e-05	threonine-tRNA ligase, putative
CNB00490	-0.146059	0.131029	-0.0476761	0.722289	Pol II transcription elongation factor, putative
CNB00500	0.0774188	0.44559	-0.267333	0.00683475	hypothetical protein
CNB00510	-0.312193	0.0536442	0.16226	0.309506	expressed protein
CNB00520	-0.307446	0.00178467	0.00286048	0.995358	hypothetical protein
CNB00530	0.258482	0.102871	-0.0725903	0.719842	hypothetical protein
CNB00540	0.247831	0.0706101	-1.1414	6.51793e-09	conserved hypothetical protein
CNB00550	0.372867	4.90347e-07	0.0782066	0.593317	histone H2A-1, putative
CNB00560	0.438295	3.81105e-08	0.101992	0.449549	histone h2b, putative
CNB00570	0.609014	6.58586e-21	-0.126625	0.289281	histone H3, putative
CNB00580	-0.058548	0.705877	-0.332158	0.0163062	conserved hypothetical protein
CNB00590	-0.620224	0.00503023	-0.581096	2.07636e-05	mitochondrial genome maintenance-related protein, putative
CNB00600	0.457093	4.48074e-06	-0.534961	0.00848583	cytoplasm protein, putative
CNB00610	0.445465	1.33852e-05	-1.30863	0.00112144	DEAD box RNA helicase, putative
CNB00620	-0.11916	0.336189	0.176112	0.205662	conserved hypothetical protein
CNB00630	-0.375909	0.000201611	0.0701856	0.658603	adenosylmethionine-8-amino-7-oxononanoate transaminase, putative
CNB00640	-0.388672	0.00341192	-0.0811544	0.641528	expressed protein
CNB00650	-0.145406	0.333172	-0.252701	0.0829438	vacuole organization and biogenesis-related protein, putative
CNB00670	-0.0559759	0.735413	0.506802	0.000498988	hypothetical protein
CNB00680	0.0175524	0.966482	-0.512546	0.0799424	DNA-directed RNA polymerases i, ii, and iii 8.3 kda polypeptide, putative
CNB00690	-0.265143	0.071363	0.9672	1.67215e-15	19s proteasome regulatory particle base assembly chaperone (RPN14)
CNB00700	-0.420851	0.000223692	0.200291	0.114986	conserved hypothetical protein
CNB00710	0.125832	0.859116	-0.131866	0.661373	hypothetical protein
CNB00720	-0.0444965	0.676875	0.0315375	0.840667	similar to glycogen synthase kinase (GSK3)
CNB00730	0.114436	0.609183	0.638321	0.0135052	hypothetical protein
CNB00740	0.0432699	0.770324	0.663976	1.75182e-08	kinesin, putative
CNB00750	-0.251297	0.41238	-0.42839	0.0207673	hypothetical protein
CNB00770	-0.0915179	0.703946	0.10315	0.522379	putative chitin synthase regulator (CSR3)
CNB00780	-0.191973	0.222442	0.353068	0.0747237	DNA polymerase Delta, small subunit, putative
CNB00790	0.222994	0.186986	0.57744	0.000749874	DNA strand annealing, putative
CNB00800	-0.153959	0.115028	-0.119133	0.285501	mitochondrial inner membrane protein, putative
CNB00810	0.163376	0.682069	-1.20024	8.17911e-08	hypothetical protein
CNB00820	0.24159	0.00505904	0.495723	0.000479237	mbp1/swi4-like transcription factor (MBS1)
CNB00830	-0.118814	0.584843	-0.114255	0.581261	expressed protein
CNB00850	0.124542	0.509772	-0.117711	0.478798	expressed protein
CNB00860	0.117041	0.341319	0.10478	0.483232	longevity-assurance protein, putative
CNB00890	0.201509	0.166036	0.533014	0.00151694	ER to Golgi transport-related protein, putative
CNB00900	0.351033	0.000111702	-0.00737329	0.97418	cysteine-tRNA ligase, putative
CNB00910	-0.0129947	0.963105	0.158183	0.259593	expressed protein
CNB00920	0.152913	0.265055	0.0884897	0.609098	hypothetical protein
CNB00930	-0.517925	0.000420213	0.459202	0.015094	conserved hypothetical protein
CNB00940	-0.0834249	0.657966	-0.425772	0.00565944	conserved hypothetical protein
CNB00950	0.49542	3.13061e-05	0.648634	0.000348953	dCMP deaminase, putative
CNB00960	0.509557	0.00203659	-0.376195	0.0266717	expressed protein
CNB00970	0.643254	0.0165568	-1.299	5.78052e-34	gag-pol polyprotein, putative
CNB00980	0.288868	0.0593396	0.0178711	0.908115	conserved hypothetical protein
CNB00990	0.134788	0.151448	0.113124	0.418161	2-oxoglutarate metabolism-related protein, putative
CNB01000	1.62628	3.06022e-23	-0.547986	0.000147998	hypothetical protein
CNB01010	-0.494224	2.09048e-07	0.278933	0.010871	conserved hypothetical protein
CNB01020	0.265884	0.24949	0.820836	2.23648e-13	mandelate racemase/muconate lactonizing enzyme, putative
CNB01030	0.0261098	0.830903	0.722841	3.41526e-20	putative pheromone transporter (STE6)
CNB01040	0.00480565	0.980641	0.841826	1.93748e-11	hypothetical protein
CNB01050	-0.0667333	0.821789	-1.01742	0.06111	hypothetical protein
CNB01060	0.371594	0.00250167	-1.42915	4.7021e-16	conserved hypothetical protein
CNB01070	0.111592	0.461011	-0.0907852	0.567792	no arches protein, putative
CNB01080	-0.448147	0.00343349	-0.054683	0.82774	conserved hypothetical protein
CNB01090	0.139549	0.109584	0.213036	0.0532116	GTPase, putative
CNB01100	-0.140783	0.596285	0.290067	0.101548	hypothetical protein
CNB01110	-0.0617666	0.773134	-0.427739	0.0149394	hypothetical protein
CNB01120	-0.0892851	0.68517	-0.044641	0.856209	hypothetical protein
CNB01130	-0.114459	0.538597	-0.593989	2.07636e-05	mRNA guanylyltransferase, putative
CNB01140	-0.00456799	0.970472	0.132052	0.238694	nucleoporin nup189, putative
CNB01150	0.12479	0.17742	0.0138125	0.928615	threonine synthase, putative
CNB01160	0.0479617	0.849076	-0.193492	0.248929	hypothetical protein
CNB01170	0.537685	4.1717e-09	-0.114173	0.42647	phosphodiesterase (PDE2)
CNB01190	0.374137	0.411487	1.75738	4.52736e-14	clampless protein essential for dikaryotic filament formation (CLP1)
CNB01200	-0.639602	7.20295e-06	-0.963594	2.88793e-16	conserved hypothetical protein
CNB01210	-0.30702	0.100637	0.289484	0.0537595	nucleoside transporter, putative
CNB01220	-0.225117	0.072239	0.163193	0.238383	hypothetical protein
CNB01230	-0.380013	4.17629e-07	0.370118	0.000116911	cyclophilin A (CPA2)
CNB01240	0.0232864	0.886849	0.566479	4.05777e-06	ram signaling network cell polarity protein (TAO3)
CNB01250	-0.683173	0.00628704	-0.349716	0.0775302	short-chain dehydrogenase, putative
CNB01260	0.339421	0.000504202	-1.15938	2.63861e-07	ribosomal large subunit biogenesis-related protein, putative
CNB01270	0.0860937	0.674066	-0.811982	1.86922e-09	hypothetical protein
CNB01280	-0.301843	0.00607647	-0.121969	0.36375	actin cross-linking, putative
CNB01290	-0.13616	0.123335	0.627663	6.53986e-15	cyclophilin A (CPA1)
CNB01300	-0.250499	0.112219	-0.353511	0.00966505	VpsB, putative
CNB01310	-0.135565	0.0701539	0.099021	0.356256	NADH-ubiquinone oxidoreductase, putative
CNB01320	-0.830973	0.539858	0.859017	0.0012891	hypothetical protein
CNB01330	-0.39684	0.260702	-0.0962549	0.708958	expressed protein
CNB01340	0.241776	0.305997	0.274117	0.326966	expressed protein
CNB01350	-0.21642	0.188867	-0.169942	0.350784	hypothetical protein
CNB01360	0.334749	0.0381045	-1.48325	2.40699e-12	expressed protein
CNB01370	0.210975	0.10284	0.18096	0.41244	DNA-directed RNA polymerase, putative
CNB01380	-0.108422	0.563168	0.12873	0.425228	ATP-dependent DNA helicase (YKU80)
CNB01390	-0.0325626	0.832842	0.226767	0.0560586	heterokaryon incompatibility protein HET-C, putative
CNB01400	-0.0244148	0.926852	0.201618	0.0883554	expressed protein
CNB01410	0.0306705	0.883339	-2.6164e-05	0.999891	expressed protein
CNB01420	0.215919	0.00665431	0.288426	0.0258939	Eukaryotic translation initiation factor 3 subunit 7, putative
CNB01440	-0.861697	9.03723e-32	-0.420072	0.00832251	capsule related protein (CAS3)
CNB01450	0.276275	0.253203	-1.04486	0.160951	conserved hypothetical protein
CNB01460	-0.351237	0.0185386	0.0267456	0.901697	1-(5-phosphoribosyl)-5-[(5- phosphoribosylamino)methylideneamino]imidazole-4- carboxamide isomerase, putative
CNB01470	0.166642	0.2959	-0.42167	0.0798637	hypothetical protein
CNB01480	-0.211998	0.0277149	0.26309	0.0179567	UDP-glucose:glycoprotein glucosyltransferase (KRE5)
CNB01500	0.021378	0.924549	-0.0968932	0.684064	hypothetical protein
CNB01510	-0.536954	0.567049	1.15764	9.20226e-06	hypothetical protein
CNB01520	-0.277969	0.0313811	0.319592	0.00743353	t-SNARE, putative
CNB01530	-0.134165	0.629853	0.260717	0.193837	conserved hypothetical protein
CNB01550	-0.126958	0.467706	0.395357	0.00337183	ATP dependent DNA helicase, putative
CNB01560	0.0281607	0.827377	1.31114	8.71441e-32	tubulin binding protein, putative
CNB01580	-0.0711418	0.712549	0.207105	0.140982	conserved hypothetical protein
CNB01590	0.143349	0.364988	-0.412665	0.00340601	expressed protein
CNB01600	-0.164573	0.350566	-0.319021	0.0242564	conserved hypothetical protein
CNB01610	-0.0259787	0.91786	-0.116251	0.58779	hypothetical protein
CNB01620	-0.776952	1.93478e-11	0.133011	0.334142	L-lactate dehydrogenase (cytochrome), putative
CNB01630	-0.745436	1.34621e-07	-0.889755	3.30246e-14	putative nickel transporter (NIC1)
CNB01640	-0.325217	0.00937728	-0.391516	0.00366726	pre-mRNA splicing factor, putative
CNB01650	0.247085	0.231231	-0.113962	0.379325	acyl-CoA dehydrogenase, long-chain specific precursor, putative
CNB01660	-0.733177	0.0671184	-0.18172	0.491261	expressed protein
CNB01670	0.668555	2.71268e-05	0.397435	0.000654604	expressed protein
CNB01680	0.344114	0.00462529	0.262501	0.0169248	hypothetical protein
CNB01690	0.0605709	0.693405	0.151295	0.272772	serine/threonine-protein kinase, unfolded protein response (IRE1)
CNB01700	0.246948	0.265236	0.696154	0.0133588	hypothetical protein
CNB01710	0.28959	0.0693215	0.36389	0.0060342	ER to Golgi transport-related protein, putative
CNB01720	-0.3909	0.0105412	0.272347	0.0210059	protein serine/threonine phosphatase, putative
CNB01730	0.0295292	0.776003	0.330268	0.0112415	oxoglutarate dehydrogenase (succinyl-transferring), putative
CNB01740	0.324251	0.0110228	-1.16975	2.17401e-08	hypothetical protein
CNB01750	-0.620187	0.0093226	-0.0522088	0.78355	D-lactate dehydrogenase (cytochrome), putative
CNB01760	-1.20598	3.77113e-11	-1.27084	2.26817e-40	expressed protein
CNB01770	-0.217393	0.156335	-0.344079	0.00724272	expressed protein
CNB01780	0.0320202	0.807824	0.0689598	0.597925	rho guanine nucleotide exchange factor (ROM21)
CNB01790	0.0320202	0.807824	0.0689598	0.597925	peptidyl-prolyl cis-trans isomerase, putative
CNB01800	-0.0725021	0.452532	0.121542	0.193681	fk506-binding protein (FRR1)
CNB01810	0.628098	1.597e-06	-0.531487	0.000120909	conserved hypothetical protein
CNB01820	-0.254104	0.0104492	0.205534	0.106723	ATP-binding cassette (ABC) transporter, putative
CNB01830	-0.453528	0.0403295	0.16852	0.424858	expressed protein
CNB01850	-0.524562	0.00351264	-0.670615	0.000195469	expressed protein
CNB01870	0.13624	0.526716	0.312427	0.0738717	cellular response to glucose starvation-related protein, putative
CNB01880	0.0729026	0.423886	-0.0635118	0.608084	valine-tRNA ligase, putative
CNB01890	-0.203115	0.234008	0.390792	0.00113978	intracellular protein transport-related protein, putative
CNB01900	-0.712942	0.00967877	0.340528	0.0482151	hypothetical protein
CNB01910	-0.000349825	0.999284	0.224185	0.168965	60s ribosomal protein l19, mitochondrial precursor, putative
CNB01920	-0.154282	0.251124	-0.499313	0.000577858	iron permease (CFT3)
CNB01940	-0.331089	0.538597	-0.672487	0.0193826	conserved hypothetical protein
CNB01950	-0.274684	0.225898	-0.0275064	0.883338	hormone-sensitive lipase, putative
CNB01960	0.0861191	0.688239	0.103068	0.663878	conserved hypothetical protein
CNB01970	0.0229838	0.871723	0.356581	0.000490726	pre-mRNA splicing factor, putative
CNB01980	0.25131	0.0736608	0.131322	0.432366	expressed protein
CNB01990	-0.0554652	0.607919	-0.0816869	0.704977	aromatic amino acid family biosynthesis-related protein, putative
CNB02000	0.0147509	0.945495	0.359964	0.0453938	tubulin-folding cofactor B, putative
CNB02020	-0.102119	0.372642	-0.461406	5.0828e-06	expressed protein
CNB02030	-0.173023	0.0900226	-0.272772	0.0160942	protein phosphatase type 1, putative
CNB02040	0.114745	0.481376	0.198737	0.113941	efflux protein, putative
CNB02050	-0.0320019	0.820368	0.935441	2.4161e-24	expressed protein
CNB02060	-0.0320019	0.820368	0.935441	2.4161e-24	expressed protein
CNB02070	-0.0608274	0.704486	-0.269181	0.121857	hypothetical protein
CNB02080	-0.600832	0.000108959	-0.14777	0.392185	oligosaccharide transporter, putative
CNB02090	0.0233085	0.935431	-0.418037	0.0517166	expressed protein
CNB02100	0.078231	0.777783	-0.358638	0.0110132	expressed protein
CNB02110	-0.172564	0.224978	-0.0937203	0.453359	microtubule motor, putative
CNB02120	0.0198103	0.928495	0.553712	1.40865e-05	expressed protein
CNB02130	0.491899	0.00297352	-1.06121	1.03955e-08	pr4/barwin domain protein (BLP6)
CNB02140	-0.354865	0.276997	-0.520871	0.0206328	metallopeptidase, putative
CNB02150	-1.23159	8.86701e-16	0.306798	0.0498254	expressed protein
CNB02160	-1.29273	0.0140589	-0.411061	0.329031	expressed protein
CNB02170	-0.711161	0.0321141	-0.509153	0.00700255	conserved hypothetical protein
CNB02180	0.490557	0.00559137	0.0375811	0.84572	hydrolase, putative
CNB02190	0.0139911	0.924612	0.523329	2.39593e-06	26s proteasome non-atpase regulatory subunit 8 (26s proteasome regulatory subunit s14) (p31). [human, putative
CNB02200	-0.250599	0.00319887	0.414627	0.000298038	RAN protein binding protein, putative
CNB02210	-0.0254869	0.882602	-0.0914295	0.548775	nucleus protein, putative
CNB02220	0.429532	1.39919e-07	-1.13733	0.00338402	nucleolus protein, putative
CNB02230	-0.12749	0.18335	-0.826552	3.16325e-12	conserved hypothetical protein
CNB02240	-0.132051	0.286602	-0.39121	0.00387394	conserved hypothetical protein
CNB02250	0.298165	0.00878897	0.0629798	0.662909	hypothetical protein
CNB02260	-0.327451	0.448806	0.0676587	0.82762	hypothetical protein
CNB02270	0.298715	0.243996	-0.0418581	0.945031	peroxisome targeting sequence binding protein, putative
CNB02280	-0.158158	0.330514	0.366295	0.0196525	DNA-directed RNA polymerase ii 13.3 kda polypeptide, putative
CNB02290	0.584414	3.68305e-05	-0.992808	1.26773e-16	expressed protein
CNB02300	-0.237188	0.210211	0.197403	0.318544	integral to membrane protein, putative
CNB02310	2.40882	4.51092e-66	1.71596	4.39796e-48	conserved hypothetical protein
CNB02320	-0.0895609	0.704486	-0.0557187	0.716422	expressed protein
CNB02330	0.976587	4.17125e-20	0.381981	0.0337365	beta-1,2-xylosyltransferase (CAP4)
CNB02340	0.80251	2.49743e-17	0.992477	6.08315e-27	hypothetical protein
CNB02350	0.260291	0.127651	0.267561	0.108028	pantetheine-phosphate adenylyltransferase, putative
CNB02360	-0.296482	9.23342e-06	0.948647	1.2907e-22	ribosomal L10 protein, putative
CNB02370	2.4801	0.000467885	4.47375	0.000454123	hypothetical protein
CNB02380	-0.422353	7.56155e-07	-0.191435	0.0759913	transcription factor, putative
CNB02390	-0.395508	0.0140764	-0.030081	0.897865	cytoplasm protein, putative
CNB02400	0.0928103	0.909361	-0.619076	0.192032	hypothetical protein
CNB02410	-1.27415	0.0378692	-1.66223	3.66441e-17	expressed protein
CNB02420	-0.3719	2.12744e-06	0.51644	1.07018e-05	structural constituent of ribosome, putative
CNB02430	0.243722	0.00808226	0.186549	0.137944	regulation of translational elongation-related protein, putative
CNB02440	-0.0329571	0.896455	0.0329993	0.845321	hypothetical protein
CNB02450	0.118915	0.471	0.127737	0.425311	hypothetical protein
CNB02460	-0.212736	0.163724	-0.401148	0.000510465	calcium channel, putative
CNB02470	0.119434	0.528021	-0.0102548	0.949027	expressed protein
CNB02480	-0.310635	0.0180609	-0.134383	0.317142	GPI anchor biosynthesis-related protein, putative
CNB02490	3.96982	5.7749e-07	0.618574	0.416287	conserved hypothetical protein
CNB02510	-0.2807	0.0305831	-0.239206	0.0466015	hypothetical protein
CNB02520	0	1	0	1	conserved hypothetical protein
CNB02530	0.27734	0.1654	0.373692	0.000896896	hypothetical protein
CNB02540	0.66991	0.00426126	0.138878	0.587639	cytochrome-b5 reductase, putative
CNB02550	-0.282807	0.0293624	-0.144816	0.360908	Rad50-interacting protein 1 homolog (RINT1)
CNB02560	0.0814312	0.488726	-0.412847	0.000772361	cleavage stimulation factor, 77kDa subunit, putative
CNB02570	0.51596	6.68271e-08	-0.871797	7.6369e-05	RNA methyltransferase, putative
CNB02600	0.494005	0.210405	-1.23291	5.6834e-05	integral to membrane protein, putative
CNB02610	-0.0419419	0.720752	0.188588	0.0898018	trehalose-6-phophate phosphatase (TPS2)
CNB02620	0.221515	0.0637528	0.334732	0.0582945	hypothetical protein
CNB02640	-0.0634759	0.634525	0.550051	1.34177e-06	cohesin complex subunit psm1, putative
CNB02650	0.502153	8.58821e-08	-0.124965	0.305883	hypothetical protein
CNB02660	-0.232282	0.01668	-0.129624	0.244036	hexokinase (HXK2)
CNB02670	-0.158423	0.210529	0.109839	0.642354	DNA binding protein Ncp1, putative
CNB02680	-1.13179	1.28486e-09	-1.13117	3.67323e-19	high-affinity glucose transporter (HXS1)
CNB02690	-0.489909	3.81552e-14	0.362976	0.000151102	conserved hypothetical protein
CNB02700	0.278993	0.00205453	-0.444967	7.92019e-07	Golgi to plasma membrane transport-related protein, putative
CNB02710	-0.413961	0.0267544	-0.539831	0.00810183	phospholipid metabolism-related protein, putative
CNB02720	0.195694	0.458768	0.113914	0.531917	expressed protein
CNB02730	0.137303	0.470303	0.138602	0.36856	expressed protein
CNB02740	0.269791	0.038897	0.0534664	0.787034	ribosomal protein L4, putative
CNB02750	-0.135731	0.18524	0.582578	7.52072e-07	PRCDNA95, putative
CNB02760	0.174174	0.173009	0.480287	7.95722e-05	conserved hypothetical protein
CNB02770	-1.79231	4.45686e-08	-1.95843	5.27326e-107	expressed protein
CNB02790	0.159011	0.23491	-0.351098	0.000594612	putative trehalase (NTH1)
CNB02810	0.0342425	0.741333	0.95979	1.28395e-26	alpha tubulin, putative
CNB02820	0.484318	0.00143417	-0.525959	0.00421747	expressed protein
CNB02830	0.483817	2.25996e-06	-1.25858	9.57499e-10	ribosomal protein, putative
CNB02840	0.470855	1.51288e-07	-0.274705	0.00911228	expressed protein
CNB02850	-0.203651	0.0936408	0.123461	0.375495	Ser/Thr protein kinase, putative
CNB02860	-0.202358	0.227468	-0.0363145	0.87883	tRNA adenylyltransferase, putative
CNB02870	-0.0779913	0.642654	-0.423152	0.00124843	mitochondrial 40s ribosomal protein, putative
CNB02880	0.443644	0.145336	0.375771	0.00882103	endoplasmic reticulum protein, putative
CNB02890	-0.507559	5.34573e-05	-0.410252	0.00836377	purine-specific oxidized base lesion DNA N-glycosylase, putative
CNB02900	-0.306762	0.0197342	0.19725	0.229486	serine/threonine-protein kinase, putative
CNB02940	0	1	0	1	unspecified product
CNB02970	1.13282	0.542374	-0.122953	0.933367	unspecified product
CNB02980	0.343679	0.018649	0.434972	0.000976775	calcium:hydrogen antiporter, putative
CNB02990	-0.372858	0.00618246	-0.212011	0.0716535	acyltransferase, putative
CNB03000	-0.903348	2.3395e-11	0.199218	0.0246387	hypothetical protein
CNB03010	0.234385	0.129977	-0.308771	0.0793449	mitochondrial ribosomal protein L23, putative
CNB03020	0.35838	0.0150797	0.805312	1.29799e-08	cAMP-dependent protein kinase, putative
CNB03030	0.0308446	0.803334	0.607556	1.51642e-07	histidinol-phosphate transaminase, putative
CNB03040	0.178341	0.15244	0.494483	0.000308222	single-stranded DNA binding protein 12k chain, putative
CNB03050	-0.0408499	0.79444	0.371352	0.00943003	pre-mRNA splicing factor, putative
CNB03060	-0.0361352	0.850066	0.57778	2.31021e-06	expressed protein
CNB03070	-0.00256982	0.989837	1.05659	8.34185e-16	hypothetical protein
CNB03080	0.548964	9.28359e-09	-1.18501	3.96972e-07	nucleolus protein, putative
CNB03090	-0.047331	0.721437	0.342573	0.00130566	two-component system response regulator (SSK1)
CNB03100	-0.341636	9.49216e-06	1.09587	1.62062e-17	sterol 24-C-methyltransferase (ERG6)
CNB03110	0.544292	2.75138e-09	-0.845663	0.000733102	hypothetical protein
CNB03120	-0.506496	0.000136725	-0.110498	0.435257	phosphatidylinositol 3-kinase, putative
CNB03130	-1.79789e-05	0.999958	-0.649115	0.0585899	tafazzin exon 5 and exon 9 deleted variant short form, putative
CNB03140	0.303977	0.0892062	0.152024	0.29342	ubiquitin ligase complex ring-box protein (HRT1)
CNB03150	1.19128	3.20159e-13	0.283521	0.114671	phosphate transport protein MIR1, putative
CNB03160	-0.111398	0.443811	-0.000854392	0.998466	hypothetical protein
CNB03170	-0.223728	0.10607	0.0707573	0.609098	expressed protein
CNB03180	-0.590259	0.0517281	2.1512	2.44673e-99	conserved hypothetical protein
CNB03190	-0.363229	0.0460223	0.168948	0.174716	expressed protein
CNB03200	0	1	1.24625	0.545292	hypothetical protein
CNB03210	0.0758286	0.567243	0.540595	5.16964e-07	alpha 1,2-mannosyltransferase (KTR3)
CNB03230	0.723367	1.80061e-07	0.99926	2.10144e-16	sphingosine hydroxylase, putative
CNB03240	0.552	3.53883e-09	0.0180915	0.892143	expressed protein
CNB03250	0.104788	0.878151	-1.68249	7.82325e-18	conserved hypothetical protein
CNB03260	-1.1127	0.0174213	-1.70545	4.46375e-56	hypothetical protein
CNB03270	-1.1127	0.0174213	-1.70545	4.46375e-56	expressed protein
CNB03280	0.226447	0.0197676	-0.0524336	0.694189	transcriptional repressor, putative
CNB03290	-0.325691	0.0165616	0.191134	0.242702	bud site selection-related protein, putative
CNB03300	-0.0321428	0.806544	-0.0133834	0.944033	hypothetical protein
CNB03330	0.145639	0.227038	0.319772	0.00361932	conserved hypothetical protein
CNB03340	-0.0105406	0.96573	-0.130011	0.312823	nonselective cation channel, putative
CNB03350	-2.07214	1.77478e-65	0.273702	0.0516068	multidrug resistance transporter (FNX1)
CNB03360	-0.371946	0.00365359	-0.194133	0.196487	vacuolar membrane protein, putative
CNB03370	1.31131	8.95464e-51	0.498702	3.25287e-07	hypothetical protein
CNB03380	-0.595247	0.0204989	-0.510894	0.0133879	expressed protein
CNB03390	-0.0572632	0.714034	0.311549	0.0395419	nucleus protein, putative
CNB03400	0.119552	0.426426	0.0440446	0.782114	predicted saga histone acetyltransferase complex component (SPT7)
CNB03420	0.160359	0.343793	0.0585449	0.72376	conserved hypothetical protein
CNB03430	-0.246958	0.00910955	-0.0331406	0.826707	small copII coat GTPase (SAR1)
CNB03440	-0.495269	0.000174786	0.879546	1.03492e-17	conserved hypothetical protein
CNB03460	0.63874	1.10024e-20	0.722663	1.44654e-10	conserved hypothetical protein
CNB03470	-0.185373	0.147062	2.0602	4.09945e-60	hypothetical protein
CNB03490	-0.407313	6.09786e-05	-0.382386	0.0131422	conserved hypothetical protein
CNB03500	-0.198015	0.0250366	-0.0811586	0.581261	cytochrome-c oxidase chain VI precursor, putative
CNB03510	0.111759	0.435238	0.638711	3.44549e-09	hypothetical protein
CNB03520	-0.170151	0.108249	-0.14285	0.481629	protein arginine n-methyltransferase, putative
CNB03530	-0.0216501	0.895643	-0.146085	0.236715	Protein tyrosine kinase, putative
CNB03540	-0.175226	0.519526	-0.679964	4.48563e-05	cytoplasm protein, putative
CNB03550	-0.118014	0.643582	-0.97519	5.76741e-07	conserved hypothetical protein
CNB03570	0.107861	0.560801	-0.402074	0.0133065	hypothetical protein
CNB03580	0.0522744	0.843218	-0.146213	0.417948	expressed protein
CNB03590	0.055828	0.736665	0.654277	2.68887e-06	delta 8-sphingolipid desaturase, putative
CNB03600	-0.0591468	0.782667	-0.263489	0.101639	low molecular weight phosphotyrosine protein phosphatase, putative
CNB03620	0.279612	0.0148832	0.337571	0.020909	ubiquitin carboxyl-terminal hydrolase (UBP7)
CNB03630	-0.534556	0.437125	-0.0331081	0.907831	hypothetical protein
CNB03640	-0.0613042	0.852089	-0.738454	0.00107481	oxidoreductase, putative
CNB03650	0.0159522	0.948057	0.112924	0.539486	UTP-hexose-1-phosphate uridylyltransferase, putative
CNB03660	-0.165988	0.205375	-0.171663	0.103606	RHEB small monomeric GTPase, putative
CNB03670	-0.165988	0.205375	-0.171663	0.103606	adaptor complex subunit medium chain 3, putative
CNB03680	0.229738	0.0895045	-0.944818	0.00040054	expressed protein
CNB03690	-0.16686	0.42133	-0.408208	0.000947644	hypothetical protein
CNB03700	0.0700226	0.764048	-0.43971	0.000820363	zeta DNA polymerase, putative
CNB03710	-0.293724	0.253323	-0.314654	0.149644	expressed protein
CNB03720	0.0318077	0.888857	0.328342	0.00578265	expressed protein
CNB03730	-0.124485	0.310497	-0.329809	0.00231025	expressed protein
CNB03740	-0.126654	0.468455	-0.294517	0.0544252	cytoplasm protein, putative
CNB03750	0.181668	0.11263	0.0928172	0.564222	expressed protein
CNB03760	0.135305	0.27654	-0.200935	0.117521	hypothetical protein
CNB03770	-0.280449	0.596602	-0.514579	0.00932561	expressed protein
CNB03780	0.105974	0.461726	0.0948779	0.545521	conserved hypothetical protein
CNB03790	0.109559	0.343001	0.0797675	0.584562	heat shock protein, putative
CNB03810	-0.119903	0.586827	-0.0349321	0.847553	MAP kinase phosphatase, putative
CNB03820	0.0470171	0.798111	-0.0438624	0.794986	Zn2-Cys6 zinc-finger transcription factor (PDR802)
CNB03850	0.289162	0.0829141	-1.0436	1.45552e-08	conserved hypothetical protein
CNB03860	0.347712	0.000516297	0.804757	5.22448e-06	phosphoadenylyl-sulfate reductase (thioredoxin), putative
CNB03870	-0.576617	2.5603e-14	0.216439	0.0872064	conserved hypothetical protein
CNB03880	-0.0363146	0.818012	0.512045	6.44339e-05	f-actin-capping protein subunit beta
CNB03890	-0.0700748	0.790023	-0.453492	0.0194073	magnesium ion transporter, putative
CNB03900	0.0506578	0.748309	-0.0563466	0.737763	transcriptional regulatory protein, putative
CNB03920	-0.0561744	0.721437	0.0837721	0.648837	conserved hypothetical protein
CNB03930	-0.0701851	0.567035	0.663994	1.22532e-09	endopeptidase, putative
CNB03940	-0.0620342	0.735253	0.143384	0.418719	cell growth-related protein, putative
CNB03950	0.471676	1.75986e-05	1.52437	3.81959e-50	conserved hypothetical protein
CNB03960	0.0327344	0.868613	0.0444478	0.799997	WD-repeat protein, putative
CNB03970	0.42245	0.0743343	-0.963322	9.84816e-08	transporter, putative
CNB03980	-0.683333	7.95351e-15	1.74262	2.56414e-22	myo-inositol transporter (ITR6)
CNB04010	1.41662	1.34072e-08	0.104674	0.521847	hypothetical protein
CNB04020	0.617385	0.00159082	-0.00528209	0.990093	AE016780 membrane protein, putative, putative
CNB04030	0.197807	0.151678	0.0254057	0.854391	prib protein, putative
CNB04040	-0.409346	0.0124209	-0.0916263	0.663354	hypothetical protein
CNB04050	0.0708754	0.453432	0.501801	5.76004e-07	glucose-6-phosphate isomerase, putative
CNB04060	0.0449332	0.751296	0.0706925	0.639289	nuclear pore complex protein (NUP75)
CNB04070	0.0650274	0.667754	0.546438	1.1432e-06	ram signaling network protein (SOG2)
CNB04080	-0.391721	0.0204116	-0.601918	0.000968054	carbon utilization by utilization of organic compounds-related protein, putative
CNB04100	0.156383	0.0766624	-0.420928	0.000632088	hypothetical protein
CNB04110	0.0543062	0.908665	2.71323	8.85052e-133	CIP1 protein, putative
CNB04120	0.0431915	0.863317	0.430787	0.0288255	endonuclease, putative
CNB04130	-0.447573	0.0332828	0.407933	0.0145256	nitrilase-like protein, putative
CNB04140	-0.18829	0.360167	-0.437614	0.00892745	peptidase, putative
CNB04150	0.250981	0.00869506	-0.313462	0.0132278	methionine aminopeptidase (MAP1)
CNB04160	-0.233908	0.223771	-0.144521	0.521901	conserved hypothetical protein
CNB04170	-0.151568	0.252171	0.456374	0.000184726	vesicle-mediated transport-related protein, putative
CNB04180	0.014274	0.955829	0.118322	0.515462	putative sugar transporter (CAS42)
CNB04190	-0.049575	0.639828	-0.381853	0.000189813	mitochondrial import receptor subunit tom40, putative
CNB04200	-0.0117021	0.965346	0.0825687	0.616468	cell cycle checkpoint protein (RAD17)
CNB04220	0.156489	0.129977	0.600625	1.63901e-09	hypothetical protein
CNB04240	-0.0895394	0.545115	0.35761	0.00619409	cytoplasm protein, putative
CNB04250	-0.876884	0.00552001	-0.180455	0.291978	nonmating-type specific pheromone G-protein coupled receptor (CPR2)
CNB04260	0.253088	0.0122786	-0.0704253	0.625192	5-aminolevulinate synthase, putative
CNB04270	-0.0325319	0.863317	-1.03754	2.62216e-09	conserved hypothetical protein
CNB04280	-0.284547	0.00950642	0.737411	2.99109e-10	20S proteasome subunit, putative
CNB04290	0.0650462	0.620583	-0.0206385	0.885557	nucleic acid binding protein, putative
CNB04300	-0.251368	0.1654	0.767274	2.25251e-10	membrane protein, putative
CNB04310	-0.268906	0.00114022	0.0898905	0.545292	chaperone regulator, putative
CNB04320	-0.217898	0.118968	0.335347	0.0301356	hypothetical protein
CNB04330	-0.254231	0.110111	-0.554394	0.000361392	galactokinase, putative
CNB04340	0.021835	0.85574	-0.0426721	0.743775	expressed protein
CNB04350	0.021835	0.85574	-0.0426721	0.743775	cytoplasm protein, putative
CNB04360	-0.0110096	0.949763	0.200948	0.188006	4-nitrophenylphosphatase, putative
CNB04370	-0.112162	0.21096	-0.0566026	0.653758	hypothetical protein
CNB04380	0.0531078	0.732344	0.277377	0.0498817	hypothetical protein
CNB04400	0.215427	0.210135	-0.496121	3.2784e-05	expressed protein
CNB04410	-0.387318	0.00673895	-0.527903	0.00286264	cell growth and/or maintenance-related protein, putative
CNB04420	0.0332628	0.851841	-0.88767	2.21682e-08	hypothetical protein
CNB04430	0.126005	0.447448	0.149483	0.212547	L-methionine porter, putative
CNB04440	0.0864399	0.643058	-0.0421323	0.801427	DNA clamp loader, putative
CNB04450	-0.330835	0.00208894	0.495552	0.000788897	4-nitrophenylphosphatase, putative
CNB04460	0.204234	0.235864	0.546245	7.15808e-05	hypothetical protein
CNB04470	-0.0578523	0.643058	0.874124	3.95922e-13	expressed protein
CNB04480	-2.65049	9.74306e-94	0.682689	4.22582e-07	carboxypeptidase s precursor, putative
CNB04500	0.181326	0.131217	-0.0929104	0.69371	hypothetical protein
CNB04510	0.00603533	0.970472	0.746985	4.7447e-08	DNA unwinding-related protein, putative
CNB04520	0.169242	0.475032	-0.250264	0.155733	conserved hypothetical protein
CNB04530	0.422317	0.0124956	-1.56084	4.98722e-11	conserved hypothetical protein
CNB04540	0.137844	0.243815	0.532577	1.5828e-05	expressed protein
CNB04550	-0.137799	0.457098	0.110293	0.534812	expressed protein
CNB04560	-0.19394	0.0892811	0.244973	0.0495649	f-actin-capping protein subunit alpha
CNB04570	-0.0736247	0.616846	0.032514	0.84572	nuclear poly (A) binding protein (PAB2)
CNB04580	-0.125592	0.118791	0.354786	0.000105617	structural molecule, putative
CNB04590	0.371994	1.29235e-06	0.158743	0.208246	expressed protein
CNB04600	0.267521	0.695006	-0.128008	0.703837	uridine transporter, putative
CNB04610	-0.912207	1.04262e-10	0.410935	0.0157915	hydantoinase, putative
CNB04620	-0.104211	0.757547	-0.389595	0.001403	hypothetical protein
CNB04630	0.515833	0.01473	-0.51205	7.5617e-06	conserved hypothetical protein
CNB04640	0.3716	0.000443436	-1.02311	0.0285758	rRNA processing-related protein, putative
CNB04650	-0.0632636	0.755584	-0.420652	0.000931104	hypothetical protein
CNB04660	-0.382322	0.0056798	1.43157	8.46444e-07	hypothetical protein
CNB04670	-0.305322	0.0668852	0.354932	0.010618	expressed protein
CNB04680	-0.572805	0.00226073	0.141546	0.466188	ATP(GTP)-binding protein Fet5, putative
CNB04690	-0.339345	0.037484	0.636529	1.96748e-06	conserved hypothetical protein
CNB04700	0.0227201	0.937796	0.251841	0.0903047	expressed protein
CNB04710	-0.751438	7.37668e-14	0.374638	0.000119331	oxidoreductase, putative
CNB04720	-0.25002	0.0517281	0.232813	0.0739409	glutathione-dependent oxidoreductase (GRX5)
CNB04730	0.0799246	0.481144	-0.0341204	0.821689	nam9 protein, mitochondrial precursor, putative
CNB04740	0.124517	0.286602	0.159564	0.161979	conserved hypothetical protein
CNB04750	-0.526178	0.059877	0.106226	0.676422	conserved hypothetical protein
CNB04760	0.1193	0.49061	-0.011963	0.955616	conserved hypothetical protein
CNB04770	0.173417	0.350243	0.285883	0.0214645	integral to membrane protein, putative
CNB04780	0.299304	0.0833599	-0.232937	0.105107	GTP-binding protein 1 (g-protein 1), putative
CNB04790	0.0571359	0.720616	0.789763	4.29934e-06	microtubule binding protein (BIM1)
CNB04800	0.262217	0.126923	0.640061	9.54471e-07	C-terminal protein carboxyl methyltransferase, putative
CNB04810	-0.129302	0.175002	-0.413797	0.00316666	guanosine-diphosphatase, putative
CNB04820	0.0429094	0.80119	-0.202529	0.0917167	mads-box transcription factor (RLM1)
CNB04830	0.42192	0.448467	0.0236014	0.937695	hypothetical protein
CNB04840	-0.169756	0.352796	0.348037	0.113504	aerobic respiration-related protein, putative
CNB04850	-0.168752	0.0708192	0.648974	1.35382e-08	conserved hypothetical protein
CNB04860	-0.465837	3.72798e-05	0.31683	0.0174025	protein hob3, putative
CNB04870	2.12815	2.4779e-131	0.989242	5.1473e-27	hypothetical protein
CNB04880	-0.0929123	0.338289	0.277852	0.0344059	40s ribosomal protein s3ae-a (s1-a), putative
CNB04890	-0.0929123	0.338289	0.277852	0.0344059	cytoplasm protein, putative
CNB04900	0.325959	0.47053	1.24632	2.36369e-20	septin ring protein, putative
CNB04910	-0.260382	0.00100629	-0.384549	0.000433107	leucyl aminopeptidase, putative
CNB04920	-0.035209	0.80119	-0.273175	0.0485291	GTP cyclohydrolase I, putative
CNB04930	-0.420698	1.44399e-05	0.256309	0.0602423	60s ribosomal protein l37a, putative
CNB04940	1.85779	6.24551e-36	-1.02444	5.30102e-09	expressed protein
CNB04950	0.460253	0.000221801	-0.752855	2.2238e-05	potassium channel, putative
CNB04960	-0.131646	0.19775	0.613043	2.47135e-08	conserved hypothetical protein
CNB04980	1.83274	1.06938e-14	1.13718	7.08802e-20	conserved hypothetical protein
CNB04990	-0.72281	9.67595e-07	0.194542	0.142454	protein-methionine-R-oxide reductase, putative
CNB05000	-7.91459e-05	0.999798	0.782175	2.32323e-09	conserved hypothetical protein
CNB05030	-0.111036	0.240491	0.60791	1.13156e-05	structural constituent of ribosome, putative
CNB05040	-0.178967	0.137928	-0.0480779	0.750192	translation initiation factor, putative
CNB05050	0.0280883	0.856696	-0.671293	1.97306e-06	hypothetical protein
CNB05060	-0.592013	0.0608473	-0.444811	0.0505438	myo-inositol transporter (ITR5)
CNB05080	-1.67959	9.73376e-09	-2.36821	8.86385e-55	transaldolase, putative
CNB05090	-0.0799578	0.733705	0.0170952	0.935954	CHL1 helicase, putative
CNB05100	0.300705	0.657922	-0.895236	0.0117813	hypothetical protein
CNB05110	-0.0952574	0.320139	0.107998	0.291957	RNA binding protein, putative
CNB05120	0.390499	3.30187e-05	1.22862	1.01683e-43	conserved hypothetical protein
CNB05130	0.0299726	0.923308	-0.212061	0.224074	cell division protein, putative
CNB05140	-0.136095	0.123734	0.355032	0.0025054	ATPase, putative
CNB05150	0.289958	0.00543153	0.0742882	0.524616	alpha glucosidase, putative
CNB05160	0.026548	0.886077	-0.371265	0.0866861	expressed protein
CNB05180	0.0818836	0.788327	0.139441	0.331579	hypothetical protein
CNB05190	0.457537	8.04452e-06	-0.633382	0.000208635	hypothetical protein
CNB05200	0.201679	0.314144	-0.373154	0.0429936	hexose transport-related protein, putative
CNB05230	0.00366748	0.981618	0.303646	0.00478306	serine/threonine-protein kinase nrc-2, putative
CNB05240	0.131313	0.415397	0.741672	1.04195e-06	hypothetical protein
CNB05260	0.179948	0.8166	0.187255	0.637368	conserved hypothetical protein
CNB05270	0.157159	0.232069	-0.841311	1.42529e-06	conserved hypothetical protein
CNB05280	0.0395475	0.825106	-0.159593	0.410165	hypothetical protein
CNB05290	-0.0124802	0.958	0.62234	0.000117512	expressed protein
CNB05310	0.297709	0.0308905	-0.376551	0.00367557	hypothetical protein
CNB05320	0.110992	0.295831	0.029898	0.833144	53 kda brg1-associated factor b (actin-related protein baf53b), putative
CNB05330	0.126296	0.333172	-0.518267	0.00824661	serine/threonine protein phosphatase 5 phosphatase, putative
CNB05340	-0.0718917	0.518698	0.135824	0.303895	pre-mRNA splicing factor, putative
CNB05350	0.0507547	0.765866	-0.200821	0.187943	ATP-dependent RNA helicase A, putative
CNB05360	0.31758	0.00348511	0.557217	7.47203e-06	ATP dependent DNA helicase, putative
CNB05370	0.417191	0.0141242	-0.987809	1.03789e-08	expressed protein
CNB05380	-0.274076	0.00052818	0.395564	0.000265111	suppressor of initiator codon mutations, putative
CNB05390	-0.159597	0.571414	0.59178	0.000556592	expressed protein
CNB05400	-0.188963	0.197259	0.31173	0.0891637	hypothetical protein
CNB05410	-0.0193239	0.90105	0.513606	3.9396e-05	conserved hypothetical protein
CNB05430	1.00754	0.00488781	1.71913	5.19457e-24	expressed protein
CNB05440	0.118821	0.867994	-0.36656	0.208365	hypothetical protein
CNB05450	0.51815	2.76745e-08	-0.988524	9.22406e-07	rRNA processing-related protein, putative
CNB05460	-0.253324	0.158497	-0.30057	0.14218	Selenoprotein W, putative
CNB05480	-0.225323	0.023602	0.499858	0.00335671	conserved hypothetical protein
CNB05490	0.166954	0.523855	-0.0867094	0.713908	conserved hypothetical protein
CNB05500	-0.263677	0.00149776	-0.296276	0.0038258	conserved hypothetical protein
CNB05510	-0.0517076	0.659162	0.505994	6.76095e-05	60s ribosomal protein, putative
CNB05520	-0.190994	0.0700629	0.25203	0.027426	conserved hypothetical protein
CNB05530	-0.552278	0.000184084	-0.12019	0.558493	exonuclease, putative
CNB05540	-0.0772467	0.522446	0.621604	7.00428e-08	proteasome subunit alpha type 1, putative
CNB05550	0.521614	1.8308e-07	-1.2503	2.13304e-09	cytosolic large ribosomal subunit protein, putative
CNB05560	0.0224023	0.907413	-0.147402	0.435515	conserved hypothetical protein
CNB05570	-0.226816	0.00555519	0.244166	0.0338741	ER to Golgi transport-related protein, putative
CNB05580	0.159397	0.147492	-1.04202	6.03256e-07	small nucleolar ribonucleoprotein protein, putative
CNB05600	-0.156469	0.190825	0.427849	0.000434396	dolichyl-diphosphooligosaccharide-protein glycotransferase, putative
CNB05610	0.115108	0.361984	0.233274	0.119696	expressed protein
CNB05620	-0.309275	0.00994148	-0.122373	0.454758	3-hydroxyanthranilate 3,4-dioxygenase, putative
CNB05630	0.477674	0.000388953	-0.279558	0.0350102	hypothetical protein
CNB05640	0.249163	0.00865116	-0.169287	0.274274	proline-tRNA ligase, putative
CNB05650	-0.431985	0.00220427	-0.137334	0.378045	dolichol kinase, putative
CNB05660	-0.181217	0.659162	-1.2387	3.32681e-17	oxidoreductase, putative
CNB05670	0.741899	5.09105e-12	0.361284	0.00691377	hypothetical protein
CNB05680	-0.109176	0.363421	0.389536	0.00143671	coatomer zeta subunit (zeta-coat protein), putative
CNB05690	0.243632	0.131719	-0.399929	0.0085265	activating transcription factor (ATF1)
CNB05700	0.0305975	0.940749	1.69957	4.24568e-20	hypothetical protein
CNB05710	0.378772	0.0095636	-0.394327	0.00347208	sugar transporter, putative
CNB05720	0.378772	0.0095636	-0.394327	0.00347208	putative transcription factor (YRM103)
CNB05730	-0.138362	0.626542	-0.0552063	0.78355	hypothetical protein
CNB05740	-0.504557	0.0158105	-0.879947	4.95003e-10	conserved hypothetical protein
CNB05750	-1.32496	7.64686e-13	-0.301952	0.0376114	racemase, putative
CNB05760	-2.30827	6.08107e-17	-0.536906	0.000517244	glucose 1-dehydrogenase, putative
CNB05770	-0.421651	0.0189964	-0.406049	0.0102256	ATP-binding cassette transporter (PDR5-2)
CNC00020	0.496298	0.0143464	-0.453877	6.21667e-05	conserved hypothetical protein
CNC00030	0.200045	0.191123	-0.41602	0.0266712	expressed protein
CNC00040	-0.110039	0.421757	-0.155332	0.2491	expressed protein
CNC00050	0.144641	0.23994	0.655861	1.02986e-09	putative chitin synthase (CHS8)
CNC00060	-0.821847	3.47305e-16	1.22927	2.71163e-12	sugar transporter, putative
CNC00080	0.297379	0.163997	0.22061	0.258888	expressed protein
CNC00090	-0.0746835	0.895643	0.0384913	0.883338	conserved hypothetical protein
CNC00100	-0.0561335	0.72507	-0.197031	0.294788	RNA helicase, putative
CNC00110	0.0831723	0.57673	0.606957	2.96383e-10	fatty acid elongase, putative
CNC00130	-0.0684625	0.655883	-0.0111901	0.945716	hypothetical protein
CNC00140	-0.00412291	0.98455	0.307597	0.0549928	expressed protein
CNC00160	-0.23418	0.000959993	-0.261267	0.00742148	phosphopyruvate hydratase, putative
CNC00180	-0.233812	0.144532	0.216552	0.362909	histone lysine N-methyltransferase, putative
CNC00190	-0.592919	1.81635e-05	-0.87407	2.5351e-13	hydrolase, putative
CNC00200	-2.1304	2.8852e-08	0.312526	0.340153	conserved hypothetical protein
CNC00210	-0.782209	2.07493e-05	-0.875931	2.72342e-06	conserved hypothetical protein
CNC00220	0.285798	0.0012415	0.923196	0.000252241	CTP synthase, putative
CNC00230	-0.287429	0.0265303	-0.0577383	0.612074	ER to Golgi transport-related protein, putative
CNC00240	0.342644	0.00584633	-1.17489	2.27364e-07	ribosomal large subunit biogenesis-related protein, putative
CNC00250	-0.0935936	0.428154	0.054133	0.689661	hypothetical protein
CNC00260	0.233638	0.0349036	-0.112329	0.364657	conserved hypothetical protein
CNC00270	-0.432726	0.000128169	0.450696	0.000357307	multiple drug resistance protein, putative
CNC00290	0.1047	0.798788	-0.266241	0.257707	multiple drug resistance protein, putative
CNC00300	-0.171931	0.405689	-0.465225	0.0232858	hypothetical protein
CNC00310	1.66663	0.012041	0.235932	0.239237	Hmp1 protein, putative
CNC00320	0.311122	0.0320701	-0.074556	0.738304	hypothetical protein
CNC00330	0.505237	6.07459e-05	-0.418559	0.0129507	bud site selection-related protein, putative
CNC00340	0.34836	0.0900226	-0.18322	0.252139	conserved hypothetical protein
CNC00350	-0.162459	0.152703	0.365711	0.00346238	ribosomal protein, putative
CNC00360	0.206568	0.010725	0.309407	0.0249357	protein phosphatase type 2C, putative
CNC00370	0.774827	9.82466e-05	0.1653	0.53693	polyamine transporter, putative
CNC00380	-0.202227	0.630722	0.289173	0.0340018	expressed protein
CNC00390	-0.190142	0.0712701	0.353242	0.00579637	hypothetical protein
CNC00400	-0.153073	0.350566	-0.374387	0.0386532	cytoplasm protein, putative
CNC00410	0.0907334	0.671188	1.26628	3.52591e-16	hypothetical protein
CNC00420	0.0679554	0.592344	0.469326	4.69777e-06	hypothetical protein
CNC00430	-0.0241165	0.882754	-0.0264407	0.909648	expressed protein
CNC00440	0.134271	0.536997	1.06196	2.11713e-06	conserved hypothetical protein
CNC00450	-0.0563243	0.865384	0.227752	0.265178	hypothetical protein
CNC00460	-0.250705	0.0706101	0.251154	0.115096	SNARE binding protein, putative
CNC00470	-0.257156	0.117889	-0.108923	0.470288	conserved hypothetical protein
CNC00480	-0.150473	0.463509	1.72019	6.0773e-10	conserved hypothetical protein
CNC00490	0.356826	0.0358019	-0.152392	0.354391	potassium ion transporter, putative
CNC00500	0.396507	0.0160679	-0.574407	7.34696e-05	3'-5' exonuclease, putative
CNC00510	0.354943	0.0662223	-0.359788	0.228305	conserved hypothetical protein
CNC00520	-0.258492	0.0746666	0.588634	8.49494e-06	hypothetical protein
CNC00550	0.209413	0.252897	0.0304945	0.895573	conserved hypothetical protein
CNC00560	0.344243	0.369393	-0.438208	0.0163062	hypothetical protein
CNC00570	0.123766	0.235383	-0.658512	2.15225e-10	conserved hypothetical protein
CNC00590	-0.208533	0.147331	0.233632	0.054144	vacuolar ATP synthase subunit d, putative
CNC00600	-0.0192714	0.888144	-0.198756	0.0605811	conserved hypothetical protein
CNC00620	0.0672135	0.631993	0.667234	2.70715e-06	hypothetical protein
CNC00630	-0.13022	0.411124	0.272189	0.161578	hypothetical protein
CNC00640	-0.415244	0.527859	0.403387	0.0110297	expressed protein
CNC00650	0.0978016	0.670217	-0.140574	0.491393	expressed protein
CNC00660	0.411723	0.000168673	-0.482632	2.08024e-05	long-chain-fatty-acid-CoA ligase, putative
CNC00670	-0.111292	0.362584	-0.283483	0.025328	nucleus protein, putative
CNC00680	-0.00644952	0.971136	0.121208	0.506847	hypothetical protein
CNC00690	-0.0520917	0.79444	-0.539838	4.39008e-07	chaperone regulator, putative
CNC00720	0.317967	0.0204131	-0.78785	4.00427e-06	conserved hypothetical protein
CNC00730	-0.672034	1.70935e-14	-1.07222	4.0529e-27	quorum sensing-like molecule (CQS1)
CNC00740	0	1	0	1	conserved hypothetical protein
CNC00760	0.184696	0.0803138	1.13916	3.73573e-33	pr4/barwin domain protein (BLP4)
CNC00780	-0.201628	0.0761318	0.324024	0.00295229	histone deacetylase clr3, putative
CNC00790	0.557125	6.8749e-08	-1.39377	2.59683e-08	RNA-binding protein, putative
CNC00800	0.342595	0.000854664	0.23381	0.151587	biotin-[acetyl-CoA-carboxylase] ligase, putative
CNC00810	0.0278642	0.889409	0.271632	0.139874	gamma-tubulin complex component 3 (gcp-3), putative
CNC00820	-1.62335	1.44861e-19	0.120684	0.538789	conserved hypothetical protein
CNC00830	-0.0742511	0.441625	0.0502817	0.69371	t-complex protein 1, alpha subunit (tcp-1-alpha), putative
CNC00840	0.227297	0.134854	-0.405592	0.0140644	expressed protein
CNC00850	-0.284825	0.338262	0.421357	0.0112982	transporter, putative
CNC00860	-0.462193	0.0346548	0.412627	0.00203736	hypothetical protein
CNC00870	0.113341	0.519601	1.15205	7.22481e-13	Mih1p, putative
CNC00880	0.129732	0.316063	0.798232	2.43894e-08	expressed protein
CNC00890	0.278698	0.0582483	-0.853253	2.04232e-07	hypothetical protein
CNC00900	0.261243	0.0120584	-0.0408854	0.758923	ATP-binding cassette (ABC) transporter, putative
CNC00910	-0.447999	1.05077e-05	-0.181476	0.0577871	hypothetical protein
CNC00920	-1.33283	4.7414e-80	-0.208124	0.395867	glutamate dehydrogenase (NADP+), putative
CNC00940	-0.255289	0.0383721	-0.034355	0.832763	vacuolar membrane protein, putative
CNC00950	-0.136334	0.373972	0.365888	0.00181251	sterol regulatory element-binding protein cleavage-activating protein (SCP1)
CNC00960	-0.133272	0.313425	0.0264143	0.855584	late endosome to vacuole transport-related protein, putative
CNC00970	0.442469	0.670425	-1.18397	1.62274e-13	conserved hypothetical protein
CNC00980	0.442745	0.518547	-0.3298	0.259428	expressed protein
CNC00990	-0.0330088	0.727508	0.524833	4.72168e-09	ATP synthase, putative
CNC01000	0.0670727	0.65487	0.219868	0.1293	conserved hypothetical protein
CNC01010	0.96204	0.00861869	0.245634	0.332067	cation transport-related protein, putative
CNC01030	0.161112	0.336166	-0.0203947	0.940521	ribosomal protein YmL32 precursor, putative
CNC01040	0.346064	0.00097525	0.0110501	0.949603	chromatin modification-related protein, putative
CNC01050	0.384433	0.00138373	1.11732	2.41197e-27	protein-S-isoprenylcysteine O-methyltransferase, putative
CNC01060	0.255627	0.0261206	-1.39599	5.85302e-15	rRNA binding protein, putative
CNC01070	-0.144023	0.254925	-0.831285	5.99471e-06	glycine dehydrogenase mitochondrial precursor, putative
CNC01080	0.0730268	0.677291	-0.240114	0.108912	hypothetical protein
CNC01090	0.346303	0.00928334	-0.743364	6.99766e-05	hypothetical protein
CNC01110	0.0899085	0.406581	-0.157458	0.294563	conserved hypothetical protein
CNC01130	0.488949	3.29554e-05	-0.538086	0.00426981	ribosome biogenesis-related protein, putative
CNC01140	0.05304	0.865704	0.445432	0.00191456	lipase, putative
CNC01150	0.204594	0.198976	0.438117	0.0046769	conserved hypothetical protein
CNC01160	1.4185	6.25321e-80	0.474983	6.0682e-05	hypothetical protein
CNC01170	0.768241	3.33315e-06	0.355447	0.0376814	conserved hypothetical protein
CNC01180	-0.688995	0.140506	-0.268897	0.330538	Rossman fold oxidoreductase, putative
CNC01190	0	1	-2.15359	0.0522964	hypothetical protein
CNC01200	0.00465855	0.984326	0.094473	0.683827	thioredoxin (TRX2)
CNC01210	0.350494	0.0142227	-0.276273	0.136301	conserved hypothetical protein
CNC01220	0.221225	0.0242773	0.442887	0.000871418	cystathionine gamma-synthase, putative
CNC01230	-0.349742	0.00225196	0.00264785	0.989333	DigA protein, putative
CNC01240	0.755802	0.028299	0.28132	0.117287	infection related protein of unknown function (LIV8)
CNC01250	-0.526442	0.526081	-1.46839	5.11495e-11	expressed protein
CNC01260	1.81438	2.02375e-42	1.09907	3.40344e-13	SNF1 family protein kinase, putative
CNC01270	0.121365	0.415322	0.363822	0.0027294	expressed protein
CNC01280	0.123134	0.379576	-0.150092	0.3495	putative ubiquitin carboxyl-terminal hydrolase (UBP10)
CNC01290	-0.503857	0.0428334	0.0963615	0.642796	aldo-keto reductase, putative
CNC01300	0.126986	0.312818	0.149891	0.293897	hypothetical protein
CNC01310	0.216737	0.0722121	-0.0810262	0.552068	bZip transcription factor (YAP4)
CNC01320	0.185279	0.557329	-0.525739	0.00170987	expressed protein
CNC01330	-0.690387	0.000388953	0.489283	0.0018657	polyamine transport-related protein, putative
CNC01340	-0.300942	0.0215228	-0.170245	0.328268	hypothetical protein
CNC01350	2.01623	6.88828e-26	-0.507986	0.000536467	expressed protein
CNC01360	-0.241461	0.329197	-0.710169	0.000697525	expressed protein
CNC01370	0.247183	0.0585997	-0.831539	2.38784e-07	pseudouridylate synthase 4, putative
CNC01380	-0.339598	0.0308905	0.0745619	0.710133	expressed protein
CNC01390	-0.174703	0.13162	-0.18596	0.277403	predicted saga histone acetyltransferase complex component (ADA2)
CNC01400	-0.410439	0.000204972	-0.587984	7.51212e-05	conserved hypothetical protein
CNC01410	-0.14903	0.268595	0.37416	0.0131374	ribosomal protein S20, putative
CNC01420	-0.107	0.615005	-0.364892	0.103135	conserved hypothetical protein
CNC01430	0.0908018	0.566426	-0.0607982	0.708958	conserved hypothetical protein
CNC01440	0.206173	0.114252	-0.21255	0.243659	mRNA (guanine-N7-)-methyltransferase, putative
CNC01450	-0.269465	0.145175	-0.0956876	0.654681	triacylglycerol lipase, putative
CNC01470	0.316433	0.00458181	-0.765601	5.65433e-05	GTP-binding protein, putative
CNC01480	-0.415825	0.313073	-1.56434	2.0844e-18	conserved hypothetical protein
CNC01490	-0.196999	0.13284	0.365975	0.038739	cyclophilin-like peptidyl prolyl cis-trans isomerase, putative
CNC01500	0.103723	0.419527	0.143051	0.315089	ER to Golgi transport-related protein, putative
CNC01510	-0.185781	0.266268	0.518281	0.0013912	mitotic spindle checkpoint-related protein, putative
CNC01520	0.00221845	0.990491	-0.734015	0.00321729	elongation factor g 1, mitochondrial precursor (mef-g-1), putative
CNC01530	0.104316	0.615978	-0.0826536	0.542099	fermentation-related protein, putative
CNC01540	0.251126	0.059619	-1.14343	8.178e-07	DNA-directed DNA polymerase, putative
CNC01550	0.268681	0.0227826	-0.350358	0.000456925	conserved hypothetical protein
CNC01570	0.175351	0.175387	-0.229226	0.0571165	protein of unknown function (MLN4)
CNC01580	1.11535	0.000291722	0.148529	0.589386	hypothetical protein
CNC01590	-0.233354	0.165599	0.141593	0.382782	Rab escort protein, putative
CNC01600	0.207887	0.077474	0.218469	0.100702	hypothetical protein
CNC01610	-0.036	0.785185	0.14785	0.14701	hypothetical protein
CNC01620	0.109488	0.408912	0.137501	0.265523	conserved hypothetical protein
CNC01630	0.183343	0.112501	0.143	0.380161	60s ribosomal protein l7, mitochondrial precursor, putative
CNC01640	-0.373538	0.515405	-0.570224	7.5617e-06	glicosidase, putative
CNC01650	-0.632267	1.75249e-06	-2.27944	2.30096e-73	peptide N-glycanase (PNG1)
CNC01660	-0.632267	1.75249e-06	-2.27944	2.30096e-73	cytokine inducing-glycoprotein (CIG1)
CNC01670	-0.517812	5.8816e-05	-1.06296	2.45335e-11	putative capsule structure designer protein (CAS34)
CNC01680	-0.133885	0.190491	0.216753	0.0570949	dynamin protein dnm1, putative
CNC01690	0.897562	2.94987e-13	0.893108	0.000357837	expressed protein
CNC01700	0.665005	2.38779e-16	-0.388958	0.000136447	fumarate hydratase, putative
CNC01710	0.11991	0.4819	0.422994	0.00110957	expressed protein
CNC01720	0.433971	0.00974585	-0.0699127	0.751682	expressed protein
CNC01730	-0.0672016	0.764048	0.0766811	0.730496	translation initiation factor eif-2b subunit alpha (GCN3)
CNC01740	-0.0287799	0.888237	0.559433	3.45131e-06	hypothetical protein
CNC01750	-0.0726597	0.696856	0.70052	6.03184e-08	Cdc2 cyclin-dependent kinase, putative
CNC01760	-0.122912	0.626046	-0.88821	2.49051e-06	hypothetical protein
CNC01770	-0.209843	0.162356	-0.0664564	0.789872	u6 snRNA-associated sm-like protein lsm2, putative
CNC01780	-0.111755	0.532108	0.00353309	0.989667	4-hydroxybenzoate polyprenyl transferase (COQ2)
CNC01790	0.480856	0.720391	1.64864	2.52314e-12	conserved hypothetical protein
CNC01800	-0.274095	0.0268989	0.46937	0.00139923	conserved hypothetical protein
CNC01810	-0.352317	0.289919	0.732689	0.000466005	hypothetical protein
CNC01820	-1.10298	0.000475921	-0.53805	0.00106426	acetyl/propionyl CoA carboxylase, beta subunit, putative
CNC01830	-0.923901	0.137848	0.16609	0.283237	RAS1, putative
CNC01840	0.0691038	0.600974	0.272684	0.0197607	expressed protein
CNC01850	-0.152925	0.708616	-0.0169711	0.941449	MFS transporter, putative
CNC01860	-0.594601	0.000220841	-1.29982	9.21196e-38	conserved hypothetical protein
CNC01870	0.212731	0.145243	-1.16197	5.56546e-08	eukaryotic translation initiation factor 3 62 kda subunit, putative
CNC01880	0.0192724	0.908665	0.337325	0.037875	ER to Golgi transport-related protein, putative
CNC01890	0.248694	0.00659478	-0.0977523	0.55501	Na+/H+ antiporter (NHA1)
CNC01900	0.442012	2.58725e-08	-0.0212483	0.912615	structural constituent of ribosome, putative
CNC01920	-0.159804	0.131029	-0.554343	0.295346	cytosine permease (FCY2)
CNC01930	-0.152323	0.105463	-0.0860759	0.508747	conserved hypothetical protein
CNC01940	0.030138	0.853424	2.48123	5.05276e-59	putative monosaccharide transporter (STL1)
CNC01950	-0.643485	2.19931e-06	-0.174129	0.16143	conserved hypothetical protein
CNC01960	0.291798	0.0159744	-0.762877	4.44019e-07	conserved hypothetical protein
CNC01970	0.164536	0.11612	-0.0140386	0.945439	ATP-dependent peptidase, putative
CNC01990	-0.423479	0.266462	-1.23145	3.69799e-17	conserved hypothetical protein
CNC02000	-0.270184	0.0850227	0.161895	0.221478	rub1/nedd8 activating enzyme (UBA3)
CNC02020	0.042258	0.781938	0.304487	0.00336212	hypothetical protein
CNC02030	0.192152	0.612342	1.19289	1.15664e-19	hypothetical protein
CNC02040	0.185184	0.142323	-0.229499	0.130236	DNAj protein, putative
CNC02050	0.216001	0.0889998	-0.01741	0.926036	expressed protein
CNC02060	-0.112702	0.776235	-0.681174	0.000251906	histone deacetylase 1-1 (hd1), putative
CNC02070	0.0632681	0.600296	0.66297	8.28265e-11	importin-alpha export receptor, putative
CNC02100	0.391467	0.0780577	0.0369057	0.872834	integral to membrane protein, putative
CNC02110	-0.336765	0.179564	-0.5341	0.000160825	expressed protein
CNC02120	0.241605	0.00659478	1.08972	1.10591e-17	conserved hypothetical protein
CNC02130	-0.205757	0.0828241	0.249184	0.0128214	regulator of G protein signaling (CRG3)
CNC02140	0.140917	0.28835	-0.570236	0.0005861	hypothetical protein
CNC02150	-0.031491	0.823638	0.492934	0.000349831	translation initiation factor, putative
CNC02160	-0.22524	0.0294043	-0.24421	0.0551835	glycerol-3-phosphate O-acyltransferase, putative
CNC02170	0.19357	0.157582	-0.570326	0.00339831	expressed protein
CNC02180	-1.66059	0.00510092	2.13848	6.79415e-32	sulfonate dioxygenase, putative
CNC02190	0.424882	0.000130119	-1.14525	0.0196617	GTP binding protein, putative
CNC02200	0.0863781	0.636255	-0.135392	0.381997	hypothetical protein
CNC02210	-0.000117884	0.999774	0.394786	0.0015172	regulation of transcription from Pol II promoter-related protein, putative
CNC02220	0.292273	0.059125	-0.385498	0.00393852	expressed protein
CNC02230	-0.7929	0.324573	-0.543118	0.0183337	expressed protein
CNC02240	-0.427289	0.00102261	-0.202263	0.233094	predicted escrt-I complex protein (VPS23)
CNC02250	0.0898127	0.426756	-0.238163	0.155784	porphobilinogen deaminase (HEM3)
CNC02260	-0.210885	0.0862064	-0.0149723	0.910126	late endosome to vacuole transport-related protein, putative
CNC02270	0.00550987	0.980628	0.656034	2.30529e-07	expressed protein
CNC02310	-0.0287004	0.823415	0.475293	7.80464e-06	transcriptional elongation regulator, putative
CNC02320	-0.218639	0.00203298	1.01546	4.30411e-23	heat shock protein 70, putative
CNC02330	0.0954962	0.708616	-0.0743966	0.702314	expressed protein
CNC02340	0.286051	0.0389718	-0.930977	6.18931e-05	conserved hypothetical protein
CNC02350	0.163161	0.322403	0.922339	1.98942e-13	map kinase kinase (STE7)
CNC02360	0.0724709	0.704382	-0.503595	0.000334959	hypothetical protein
CNC02370	-0.46805	2.63341e-05	0.505635	0.000436995	ER-associated protein catabolism-related protein, putative
CNC02380	0.0424463	0.690454	0.193509	0.0602004	nuclear matrix protein NMP200, putative
CNC02390	-0.154071	0.167837	0.00589474	0.973841	pre-mRNA splicing factor, putative
CNC02400	2.74043	8.55336e-47	-0.242831	0.0757654	expressed protein
CNC02410	-0.214527	0.0243444	0.720932	6.06408e-06	C-4 methyl sterol oxidase (ERG25)
CNC02420	0.0995117	0.623048	-0.224975	0.215947	hypothetical protein
CNC02430	-0.106241	0.558966	0.641325	2.21192e-10	hypothetical protein
CNC02440	0.0660639	0.617202	1.10831	1.15555e-22	septin (CDC12)
CNC02450	0.730601	8.63323e-09	0.410001	0.000947242	aquaporin water channel (AQY1)
CNC02460	0.400796	0.102871	-0.134384	0.477924	expressed protein
CNC02470	0.122816	0.424297	-0.124313	0.31039	phosphatase, putative
CNC02480	-0.24218	0.128606	-0.157755	0.236715	glycerol-3-phosphate dehydrogenase (NAD+), putative
CNC02490	-0.107697	0.628323	0.0681026	0.754936	regulation of translational termination-related protein, putative
CNC02500	0.0532462	0.770324	0.114901	0.552816	ATPase, putative
CNC02510	-0.417556	0.271785	-0.237983	0.0824528	beta-glucosidase, putative
CNC02520	-1.05562	8.7363e-18	-0.796183	4.40194e-11	chaperone, putative
CNC02530	-0.855164	0.0724914	-1.37633	6.38951e-22	expressed protein
CNC02540	0.410851	7.05156e-08	0.386885	7.09638e-05	organic acid transporter, putative
CNC02550	2.10355	1.12484e-58	0.215422	0.30332	hypothetical protein
CNC02560	-0.370078	0.00271858	-0.159965	0.266544	expressed protein
CNC02570	0.152377	0.244551	-0.844012	0.00206466	hypothetical protein
CNC02580	0.130862	0.486947	-0.843096	0.000961472	import inner membrane translocase subunit tim22, putative
CNC02590	0.811636	6.23852e-05	0.0334232	0.864694	polygalacturonase (PGU1)
CNC02600	2.25552	1.42476e-18	0.436862	0.0497354	vacuolar membrane protein, putative
CNC02610	0.718531	0.00546986	0.402672	0.0067441	conserved hypothetical protein
CNC02620	0.595553	1.08083e-07	-0.850495	3.97372e-12	expressed protein
CNC02630	-0.221055	0.2526	-1.3714	1.82616e-43	expressed protein
CNC02640	-0.0947301	0.692052	0.415447	0.000251906	cytoplasm protein, putative
CNC02650	-0.62556	7.86166e-05	0.455194	2.59538e-05	cytoplasm protein, putative
CNC02670	0.550059	0.0522434	0.897229	3.10038e-15	ferric reductase (FRE5)
CNC02680	0.355822	0.0021428	0.70191	5.39172e-05	conserved hypothetical protein
CNC02690	-0.104853	0.338037	-0.0342883	0.819127	mitochondrial inner membrane protein, putative
CNC02700	0.0110946	0.946626	0.332039	0.0247884	mitochondrion organization and biogenesis-related protein, putative
CNC02710	-0.119168	0.536228	0.637812	4.11884e-05	sterol metabolism-related protein, putative
CNC02720	-0.200154	0.0814875	1.03589	2.6264e-13	conserved hypothetical protein
CNC02730	-0.101126	0.585865	0.268994	0.0366959	conserved hypothetical protein
CNC02740	0.083944	0.639331	0.518967	1.87619e-05	hypothetical protein
CNC02750	1.1423	2.05679e-07	-0.941914	7.36018e-16	conserved hypothetical protein
CNC02760	-0.0983871	0.576192	-0.381793	0.000725968	glyoxylate reductase, putative
CNC02770	0.081551	0.62966	0.197275	0.0847836	expressed protein
CNC02780	0.191841	0.246402	0.00621939	0.967887	expressed protein
CNC02790	0.29412	0.00199654	0.381975	0.00934919	cytoplasm protein, putative
CNC02800	0.225781	0.106704	-0.102106	0.568112	tRNA guanylyltransferase, putative
CNC02810	0.00880335	0.97157	-0.0106365	0.960475	conserved hypothetical protein
CNC02820	0.528921	6.92097e-07	-0.849851	4.35488e-05	conserved hypothetical protein
CNC02830	0.275225	0.0161744	0.0351772	0.828782	DNA repair and recombination protein pif1, mitochondrial precursor, putative
CNC02840	0.11508	0.484593	-0.201914	0.210643	expressed protein
CNC02850	0.956076	9.35465e-20	0.232062	0.0648191	2-hydroxyacid dehydrogenase, putative
CNC02860	-0.60101	4.74859e-05	0.31209	0.0183132	hypothetical protein
CNC02870	1.9411	2.48334e-81	0.548002	1.85478e-07	expressed protein
CNC02880	0.169251	0.145926	0.278881	0.0587837	expressed protein
CNC02890	0.0318425	0.861232	0.541766	1.98625e-06	phosphatase activator, putative
CNC02920	0.137689	0.334583	-0.0780356	0.707343	cytoplasm protein, putative
CNC02950	0.48675	0.031456	1.62893	7.7759e-32	expressed protein
CNC02960	-0.000309432	0.999284	0.383971	0.00248141	ATP dependent helicase, putative
CNC02970	-0.056229	0.642996	-0.0558899	0.668277	oxaloacetate carrier, putative
CNC02980	0.0288282	0.876772	0.523225	5.62966e-05	small nuclear ribonucleoprotein hPrp3, putative
CNC02990	0.167819	0.515405	-1.01091	0.0218754	DNA-directed RNA polymerase i 13.7 kda polypeptide, putative
CNC03000	-0.00970041	0.96369	-0.127329	0.426829	conserved hypothetical protein
CNC03010	0.218305	0.0790729	-0.9742	1.50713e-08	ribosomal large subunit biogenesis-related protein, putative
CNC03030	0.0672552	0.482007	0.284623	0.00183018	hypothetical protein
CNC03040	-0.0769022	0.624881	-0.380923	0.00164004	hypothetical protein
CNC03050	-0.367244	0.00177223	0.139217	0.318767	signal recognition particle binding protein, putative
CNC03060	-0.260629	0.0107181	0.095731	0.603395	hypothetical protein
CNC03070	-0.106909	0.360628	0.0144055	0.945439	ribosomal protein L1, putative
CNC03080	-0.41041	2.86199e-10	-0.065765	0.629142	pyruvate kinase (PYK1)
CNC03090	0.714335	2.85505e-05	1.285	8.64231e-23	expressed protein
CNC03100	0.291471	0.0456367	0.527887	0.000274785	expressed protein
CNC03110	0.0431848	0.777075	-0.093588	0.492362	conserved hypothetical protein
CNC03120	0.470559	4.76931e-10	-0.0528022	0.626291	transmembrane protein, putative
CNC03130	0.482687	0.000166085	-0.106967	0.540687	expressed protein
CNC03150	0.372894	0.0109538	-0.53967	0.00205232	transcriptional activator, putative
CNC03160	-0.00549839	0.980352	0.00816352	0.96263	chaperone regulator, putative
CNC03170	0.160269	0.307594	-0.276929	0.0713942	conserved hypothetical protein
CNC03180	0.271859	0.0206218	-1.03136	1.57554e-10	ATP-dependent RNA helicase, putative
CNC03190	-0.170134	0.419967	0.0882236	0.601323	hypothetical protein
CNC03200	0.100365	0.351546	-0.0860251	0.563272	cap binding protein, putative
CNC03210	0.305843	0.00603406	-0.589933	5.88624e-07	expressed protein
CNC03220	0.0985077	0.484222	0.38716	0.00126184	receptor, putative
CNC03230	-0.434861	0.142797	-1.01859	1.40218e-06	long-chain acyl-CoA synthetase, putative
CNC03240	-0.336684	0.000108503	-0.189223	0.0960992	protein-Golgi retention-related protein, putative
CNC03250	0.606342	5.26751e-11	0.400601	0.000960293	peptidyl-prolyl cis-trans isomerase (ESS1)
CNC03260	-0.00458681	0.970472	1.49469	8.67011e-66	tubulin beta chain (TUB1)
CNC03270	0.395472	0.000130121	-0.117709	0.497818	hypothetical protein
CNC03280	0.0142572	0.931199	0.157114	0.268363	elongation factor ts (ef-ts), putative
CNC03290	-0.0129462	0.970472	1.05089	4.00048e-13	tetracycline efflux protein, putative
CNC03300	-0.0234478	0.85878	0.319054	0.00277641	protein kinase C (PKC1)
CNC03310	-0.475152	0.00371671	-0.464168	0.0106064	conserved hypothetical protein
CNC03320	-0.354199	0.0509227	-0.0784951	0.66125	hypothetical protein
CNC03330	0.0370193	0.780505	0.0499633	0.684208	conserved hypothetical protein
CNC03340	0.194302	0.0489704	0.753124	7.10984e-19	two-component-like sensor kinase (TCO1)
CNC03350	-0.883262	1	0.219718	0.775483	hypothetical protein
CNC03360	0.271745	0.0183459	0.12421	0.435515	hypothetical protein
CNC03370	0.11161	0.512957	-0.483894	0.00535352	conserved hypothetical protein
CNC03380	0.266095	0.000329617	0.342471	0.000207305	expressed protein
CNC03390	0.388059	0.000685181	0.17303	0.192857	conserved hypothetical protein
CNC03400	0.813764	3.24735e-05	1.05809	2.28113e-14	hypothetical protein
CNC03410	0.0819464	0.659455	-0.124953	0.46031	hypothetical protein
CNC03420	-0.320396	8.02989e-05	-0.169176	0.283546	elongation factor 1-beta (ef-1-beta), putative
CNC03430	-0.222081	0.273056	0.00494357	0.982653	alpha-1,6-mannosyltransferase, putative
CNC03440	-0.101062	0.519191	0.243802	0.0362765	expressed protein
CNC03460	1.52334	2.79131e-22	-1.89826	4.63834e-74	conserved hypothetical protein
CNC03480	0.385644	6.91911e-06	-1.04791	7.56115e-06	GTP-binding protein, putative
CNC03500	0.200531	0.017334	1.42945	3.47671e-45	conserved hypothetical protein
CNC03510	0.0156051	0.939708	-0.428038	0.000451529	expressed protein
CNC03520	-0.317045	0.0388098	2.19776	3.61455e-29	expressed protein
CNC03530	-0.0877299	0.406774	0.654876	3.42455e-08	proteasome subunit, beta type, 7, putative
CNC03540	0.0359938	0.782667	-0.146574	0.160951	cytoplasm protein, putative
CNC03550	-0.138139	0.621138	0.104497	0.772375	peroxisomal membrane protein pex13 (peroxin-13), putative
CNC03560	0.0976993	0.519728	0.372958	0.00134831	hypothetical protein
CNC03570	-0.0756056	0.588687	-0.334261	0.00126525	AMP deaminase, putative
CNC03580	-0.361883	0.000281766	1.67812	4.40727e-30	hexose transport-related protein, putative
CNC03590	1.11955	8.43674e-11	0.392945	0.0140168	monooxygenase protein, putative
CNC03600	0.18933	0.521515	0.282982	0.1654	conserved hypothetical protein
CNC03610	-0.202304	0.027056	0.396562	0.000125287	t-complex protein 1, theta subunit (tcp-1-theta), putative
CNC03630	0.285108	0.0210821	0.0466518	0.816264	conserved hypothetical protein
CNC03640	0.155179	0.273461	-0.0951918	0.571196	expressed protein
CNC03660	0.0816645	0.647411	0.710581	1.22654e-09	mitochondrial intermediate peptidase, mitochondrial precursor, putative
CNC03670	-0.0656859	0.659162	0.16505	0.134111	dicer (DCR1)
CNC03680	0.272048	0.0180827	-0.426162	0.00375867	dicer (DCR2)
CNC03700	0.13436	0.0758508	0.346289	0.000170412	UTP-glucose-1-phosphate uridylyltransferase, putative
CNC03710	-0.0529785	0.718158	0.54153	2.59327e-05	hypothetical protein
CNC03720	0.283358	0.0860031	0.0947646	0.718393	expressed protein
CNC03730	0.885887	0.0790859	-0.58473	0.0120581	conserved hypothetical protein
CNC03740	0.227647	0.518882	-0.461208	0.0109775	conserved hypothetical protein
CNC03750	0.260035	0.00726502	0.075798	0.589667	endoplasmic reticulum protein (LIV13)
CNC03760	-0.109743	0.310636	0.445377	0.00269488	40S ribosomal protein S12, putative
CNC03770	-0.0183211	0.933713	0.45043	0.00371565	expressed protein
CNC03780	-0.000250323	0.999774	-0.0505119	0.81018	geranylgeranyltransferase-I beta subunit (CDC43)
CNC03790	0.148265	0.316694	-0.24141	0.0219088	expressed protein
CNC03810	0.200991	0.158497	0.199529	0.0500567	hypothetical protein
CNC03820	-0.0455739	0.806832	-0.0396435	0.846447	ER to Golgi transport-related protein, putative
CNC03830	-0.119101	0.155579	0.300676	0.00221244	inorganic phosphate transporter pho88, putative
CNC03840	-0.158768	0.140449	0.262544	0.0701394	hypothetical protein
CNC03850	0.123262	0.227038	0.035958	0.833576	phenylalanyl-tRNA synthetase beta chain, putative
CNC03860	-0.470275	0.0242129	-0.476833	0.0269653	peroxisomal ATP-binding cassette transporter (PXA2)
CNC03870	-0.675904	0.00995166	-1.06261	2.31168e-22	conserved hypothetical protein
CNC03880	0.133248	0.358525	-0.28247	0.047498	hypothetical protein
CNC03890	-0.0407588	0.84421	-0.150697	0.413518	transcription initiation factor TFIIE alpha subunit, putative
CNC03900	-0.168234	0.343437	-0.00869305	0.969771	cytochrome c oxidase biogenesis-related protein, putative
CNC03920	0.131274	0.398423	0.504422	0.000534749	DNA supercoiling, putative
CNC03930	-0.0837509	0.594456	-0.346732	0.000785868	hypothetical protein
CNC03940	-0.00769493	0.956376	-0.497055	0.00666281	exosome complex exonuclease (RRP6)
CNC03950	0.261826	0.0191861	-0.058885	0.816251	expressed protein
CNC03960	-0.14647	0.722656	-0.883338	0.128263	inorganic phosphate transporter (PHO84)
CNC03970	-0.264604	0.0617746	-0.165789	0.39841	nicotinate-nucleotide pyrophosphorylase (BNA6)
CNC03980	0.0103031	0.950949	-0.0293031	0.852302	kynureninase (BNA5)
CNC03990	0.0728099	0.880099	-1.64161	3.03924e-27	conserved hypothetical protein
CNC04000	0.0773319	0.625252	-0.0780907	0.659987	cytoplasm protein, putative
CNC04010	-0.209798	0.232287	0.110881	0.687222	hypothetical protein
CNC04020	0.240687	0.246374	-0.683657	6.82152e-06	conserved hypothetical protein
CNC04030	0.0592853	0.710631	-0.36602	0.0183121	hypothetical protein
CNC04040	-0.215966	0.0923138	-0.215889	0.0985523	folic acid and derivative biosynthesis-related protein, putative
CNC04050	-0.269251	0.186668	0.286843	0.146635	dephospho-CoA kinase, putative
CNC04060	0.00780552	0.978205	0.0153604	0.952683	expressed protein
CNC04070	-0.19679	0.096097	0.0828529	0.560775	urea transport-related protein, putative
CNC04080	-0.307747	0.00662959	-0.106843	0.589622	galactinol synthase, putative
CNC04100	0.024823	0.939241	-0.00378431	0.991827	conserved hypothetical protein
CNC04110	-0.0546006	0.823415	-0.322381	0.0886664	AAA family ATPase, putative
CNC04120	-0.113641	0.484374	-0.0361487	0.842999	conserved hypothetical protein
CNC04130	0.0717878	0.576178	0.796113	7.63309e-17	Dihydroorotate dehydrogenase, mitochondrial precursor, putative
CNC04140	-1.01468	3.09891e-14	0.0881278	0.540687	phosphoribosylglycinamide formyltransferase, putative
CNC04150	-0.155707	0.15145	0.755496	1.04491e-09	family II 2-keto-3-deoxy-D-arabino-heptulosonate aldolase, putative
CNC04160	-0.138409	0.363421	0.0942182	0.433745	putative secreted protein (CPL1)
CNC04170	-0.369953	0.0042595	0.0735332	0.691934	conserved hypothetical protein
CNC04180	0.0628085	0.696856	-0.65947	0.00014287	dihydroxyacetone kinase 1, putative
CNC04190	0.142311	0.364386	0.325554	0.00702892	expressed protein
CNC04200	-0.243089	0.00767445	0.565375	7.523e-08	thioredoxin (TRX1)
CNC04210	0.484292	0.390444	-0.416162	0.0798637	inositol/phosphatidylinositol kinase, putative
CNC04220	0.194037	0.460689	-0.740738	0.000112479	hypothetical protein
CNC04230	0.230756	0.666096	0.322712	0.0199608	beta-type carbonic anhydrase (CAN1)
CNC04240	0.487504	2.12464e-06	0.126518	0.516349	di-, tri-valent inorganic cation transporter, putative
CNC04270	0.277628	0.030648	-0.901515	3.0852e-05	hypothetical protein
CNC04280	0.257096	0.00155609	-0.309202	0.528321	pumilio-family mRNA binding protein (PUF4)
CNC04300	0.00708505	0.961035	0.103485	0.474854	ornithine carbamoyltransferase (ARG3)
CNC04310	0.397022	3.25568e-07	1.49572	2.81012e-33	glycerol-3-phosphate dehydrogenase, putative
CNC04320	-0.0515727	0.842662	-0.246318	0.173323	conserved hypothetical protein
CNC04330	0.100882	0.331099	-0.0570011	0.672324	nucleoporin-interacting protein NIC96, putative
CNC04340	-0.395031	3.36214e-05	0.181261	0.0952011	rab family GTPase (SAV1)
CNC04350	-1.35924	7.31443e-28	-0.391206	0.00203547	aminomethyltransferase, mitochondrial precursor, putative
CNC04360	-0.781949	2.25768e-08	-0.407609	0.0297985	vacuolar membrane protein, putative
CNC04370	0.0700308	0.72771	-0.709781	0.000606262	serine/threonin kinase, putative
CNC04380	-0.0110117	0.971136	-0.351071	0.0539187	hypothetical protein
CNC04390	1.07754	4.796e-10	-0.401684	0.00787301	expressed protein
CNC04400	0.175681	0.128935	0.566053	0.00022386	ATP-dependent DNA helicase hus2/rqh1, putative
CNC04410	0.144156	0.380976	0.11702	0.561814	conserved hypothetical protein
CNC04420	-0.139241	0.129574	0.33855	0.00331967	argininosuccinate lyase, putative
CNC04430	-0.410052	0.00191611	-0.0494942	0.802934	amino-acid N-acetyltransferase, putative
CNC04440	-0.133627	0.463432	0.393329	0.00350288	ubiquitin-like protein (RUB1)
CNC04460	0.321081	0.000920881	0.480064	2.08791e-05	shk1 kinase-binding protein 1, putative
CNC04470	-0.39381	9.993e-06	1.08159	3.37806e-25	C-24(28) sterol reductase (ERG4)
CNC04480	-0.427181	0.309873	-1.23888	2.77095e-10	endopeptidase, putative
CNC04490	-0.322369	0.0044904	0.142153	0.464008	hypothetical protein
CNC04500	-0.268079	0.12282	0.0708098	0.58506	UDP-glucose:sterol glucosyltransferase, putative
CNC04510	0.0969511	0.566426	-1.23971	2.4169e-12	conserved hypothetical protein
CNC04520	0.277685	0.0903179	-0.0222077	0.917409	conserved hypothetical protein
CNC04530	-0.389578	0.00218078	0.20098	0.142002	hypothetical protein
CNC04540	0.0670996	0.620558	-0.320007	0.0528052	30S ribosomal protein S17, putative
CNC04560	-0.525496	0.271505	-0.132429	0.71848	conserved hypothetical protein
CNC04570	-0.476499	0.00589064	-0.458047	0.00173997	conserved hypothetical protein
CNC04580	-0.0685666	0.642996	-0.245714	0.112296	hypothetical protein
CNC04590	-0.548551	5.94313e-08	-0.0234854	0.856162	conserved hypothetical protein
CNC04600	-0.067221	0.704312	0.418459	0.0102348	CDP-diacylglycerol-glycerol-3-phosphate 3-phosphatidyltransferase, putative
CNC04610	0.0249715	0.880453	0.355965	0.0104008	conserved hypothetical protein
CNC04620	0.0301278	0.942518	-0.528869	7.49197e-06	endoplasmic reticulum protein, putative
CNC04630	0.458536	0.0257156	1.63293	1.56255e-20	thymidylate kinase, putative
CNC04640	1.31403	7.51373e-13	1.13469	7.6158e-25	expressed protein
CNC04660	0.598423	0.251359	-0.736393	0.0281112	glutathione transferase, putative
CNC04670	0.196352	0.0267918	-0.32103	0.0286201	conserved hypothetical protein
CNC04680	-0.618327	8.90405e-08	-0.242313	0.0145936	threonine aldolase, putative
CNC04690	-0.00248464	0.990128	0.361207	0.0288407	aminotransferase, putative
CNC04700	0.324598	0.000394601	-0.629818	0.000683606	amidophosphoribosyltransferase, putative
CNC04710	-0.282169	0.0098217	-0.529588	6.15424e-06	hypothetical protein
CNC04720	-0.428773	0.000171089	0.66457	3.93336e-07	hypothetical protein
CNC04730	-0.190553	0.0939181	-0.203169	0.120293	potassium transport protein, high-affinity, putative
CNC04740	0.296589	0.00600949	-0.298965	0.110461	response to drug-related protein, putative
CNC04750	-0.112222	0.161199	0.145976	0.254109	adenylosuccinate synthetase (ADE12)
CNC04760	0.128139	0.431842	-0.105721	0.522524	NADH kinase, putative
CNC04770	-0.214333	0.00953951	0.132507	0.144043	endo-1,3(4)-beta-glucanase (EBG1)
CNC04790	-0.505454	0.00216531	-0.0594477	0.828782	histidinol-phosphatase, putative
CNC04800	-0.437978	0.0377677	0.134872	0.555265	conserved hypothetical protein
CNC04810	-0.310803	0.0180827	-0.293253	0.149116	pantothenate kinase, putative
CNC04820	0.384008	0.000243443	-0.146314	0.561291	phosphatidylinositol phospholipase C (PLC1)
CNC04830	0.301536	0.0224817	0.0740835	0.73034	tryptophan 2,3-dioxygenase, putative
CNC04840	-0.0981872	0.566426	0.283448	0.0283951	folylpolyglutamate synthetase (MET7)
CNC04850	-0.247925	0.178498	-0.2934	0.047824	conserved hypothetical protein
CNC04860	-0.116411	0.659654	0.614249	0.000826853	signal peptidase I, putative
CNC04870	-0.302853	0.0503473	0.818747	1.04207e-10	hypothetical protein
CNC04880	-0.043004	0.855513	-1.44312	3.7756e-13	conserved hypothetical protein
CNC04890	-0.148389	0.0931319	-0.167303	0.117256	ornithine decarboxylase, putative
CNC04900	-1.85125	2.17359e-06	-1.76552	2.94621e-15	conserved hypothetical protein
CNC04910	0.00499367	0.984751	-0.0391335	0.828782	expressed protein
CNC04920	-0.00641145	0.975361	0.0579163	0.731502	hypothetical protein
CNC04930	-0.218048	0.0142015	-0.345854	0.0666666	cytoplasm protein, putative
CNC04940	0.0305971	0.903594	0.581761	2.76803e-05	cytidine deaminase, putative
CNC04960	0.393936	0.0206856	0.93053	6.41733e-21	ras-like gtp-binding protein (RAC1)
CNC04970	0.269281	0.182756	0.671329	0.00114367	hypothetical protein
CNC04980	0.330321	1.39052e-05	0.555422	2.15206e-09	capsule-associated protein (CAP64)
CNC04990	-0.119275	0.318715	0.399213	0.000465389	proteasome subunit beta type 2, putative
CNC05000	-0.539671	1.24297e-07	0.00760902	0.960475	golgi-specific brefeldin a-resistance guanine nucleotide exchange factor 1 (bfa-resistant gef 1), putative
CNC05010	-0.459708	0.0205224	0.593796	2.23048e-05	protein-glutamine gamma-glutamyltransferase, putative
CNC05020	0.455778	0.298437	0.192548	0.544601	expressed protein
CNC05030	0.299352	0.0343874	-0.136584	0.489771	hypothetical protein
CNC05040	0.249044	0.0224581	0.369075	0.0010285	endoplasmic reticulum protein, putative
CNC05050	-0.242743	0.26534	-0.199028	0.184076	GPI anchor biosynthesis-related protein, putative
CNC05060	-0.298419	0.444664	-1.92772	1.09951e-38	conserved hypothetical protein
CNC05070	-0.340421	0.00874079	-0.287706	0.00543947	dynamin GTPase, putative
CNC05090	-0.588227	6.18289e-15	0.376842	0.000863951	hypothetical protein
CNC05100	0.0952521	0.446848	0.451694	0.00236997	RNA binding protein, putative
CNC05110	-0.965646	1.83979e-08	-0.189772	0.15931	expressed protein
CNC05120	-0.136805	0.291984	-0.0380649	0.818953	glycine rich protein, putative
CNC05130	-0.0954648	0.705991	0.500843	0.0332962	expressed protein
CNC05140	-0.0525648	0.744329	0.223898	0.0782628	zinc-type alcohol dehydrogenase, putative
CNC05150	-0.0651026	0.722472	0.0870405	0.708938	conserved hypothetical protein
CNC05160	-0.46006	8.48919e-05	0.269701	0.049104	ubiquitin-conjugating enzyme e2-24 kda, putative
CNC05170	-0.0574542	0.739552	-0.101859	0.670816	conserved hypothetical protein
CNC05200	0.460989	0.000162446	-0.0851277	0.662909	hypothetical protein
CNC05210	0.247378	0.0838609	0.370133	0.00599351	hypothetical protein
CNC05220	-0.192215	0.0886646	0.214886	0.0736377	protein serine/threonine phosphatase 4 regulatory subunit 1, putative
CNC05230	-0.262101	0.161723	-0.196423	0.375475	hypothetical protein
CNC05240	-0.086558	0.617967	-0.0715512	0.752242	hypothetical protein
CNC05250	-0.0311877	0.870187	0.200503	0.20565	serine threonine protein kinase (PDK1)
CNC05260	-0.168731	0.200675	0.442979	0.000308222	hydrogen-transporting ATP synthase, putative
CNC05270	-0.0674846	0.539782	-0.520349	0.00775153	YHM1, putative
CNC05280	-0.415789	1.65866e-06	-0.644108	3.70991e-11	acetyl-CoA C-acetyltransferase (ERG10)
CNC05290	-0.268959	0.0324092	0.367255	0.0238202	hydrolase, putative
CNC05300	0.130511	0.2139	-0.281912	0.00673859	hypothetical protein
CNC05310	-0.225148	0.0639196	0.0276569	0.863602	hypothetical protein
CNC05320	0.0234333	0.88087	-0.237341	0.104547	mitochondrial 60s ribosomal protein l38 (yml38), putative
CNC05330	-0.997025	1.00861e-10	-1.56087	5.78013e-55	histone H1, putative
CNC05340	0.064217	0.581921	-0.442141	0.00700831	d-arabinitol 2-dehydrogenase, putative
CNC05350	0.205132	0.0687856	0.366464	0.00201982	protein disulfide isomerase, putative
CNC05360	-0.170075	0.0450155	0.453513	0.000559704	60s ribosomal protein l5-b, putative
CNC05370	-0.193643	0.112679	0.0952544	0.489854	transcription initiation factor tfiid 111 kda subunit, putative
CNC05390	0.132203	0.345279	0.847789	1.2875e-14	virulence related protein of unknown function (LIV10)
CNC05400	-0.290005	0.183179	0.259264	0.371524	hypothetical protein
CNC05410	-0.281426	0.200514	0.112981	0.537597	hypothetical protein
CNC05420	-0.142974	0.501907	-0.442374	0.0112676	Quinone oxidoreductase, putative
CNC05430	-0.983112	0.600043	-0.355805	0.533266	expressed protein
CNC05440	-0.679303	0.0010257	0.13667	0.14933	hypothetical protein
CNC05450	-2.56347	1.43364e-63	1.13075	3.691e-12	oxidoreductase, putative
CNC05460	-0.0680301	0.515477	0.221273	0.0589391	3'-5' exoribonuclease, putative
CNC05470	0.020628	0.867457	0.576455	6.50919e-08	conserved hypothetical protein
CNC05480	0.0515738	0.642553	0.153656	0.143896	X15341 cytochrome C oxidase subunit, putative
CNC05490	-0.0942495	0.47053	-0.0896727	0.566182	Pex3p, putative
CNC05500	-0.346703	0.00215928	0.619964	4.1774e-11	conserved hypothetical protein
CNC05510	0.324013	0.0173237	-0.833691	1.21629e-13	hypothetical protein
CNC05520	-0.841587	0.354785	-0.0272908	0.983865	expressed protein
CNC05530	0.563492	2.19283e-12	-0.254503	0.0841088	cytoplasm protein, putative
CNC05540	0.177163	0.483142	-0.606841	0.0038087	phosphate-repressible vacuolar acid phosphatase (APH1)
CNC05550	-0.184362	0.583288	0.160617	0.512854	hypothetical protein
CNC05560	0.324677	0.00100488	-0.432422	0.0168803	ribosomal large subunit biogenesis-related protein, putative
CNC05570	-0.266333	0.0640408	-0.182441	0.220525	clathrin-coated vesicle protein, putative
CNC05580	0.155458	0.0801332	-0.231972	0.155593	translation release factor, putative
CNC05590	0.0222045	0.87633	-0.110645	0.379235	thioredoxin (GRX3)
CNC05600	0.0576094	0.796134	-0.809978	2.92918e-06	hypothetical protein
CNC05610	-0.15234	0.405166	-0.124259	0.585495	hypothetical protein
CNC05640	0.0400188	0.883339	0.309495	0.0734164	expressed protein
CNC05650	-0.159469	0.201711	0.025007	0.873429	conserved hypothetical protein
CNC05660	-0.215823	0.0178355	0.125703	0.277716	farnesyl-diphosphate farnesyltransferase, putative
CNC05670	-0.0584083	0.710631	-0.263353	0.0703076	X-Pro aminopeptidase, putative
CNC05680	-0.506431	0.113188	-0.495505	0.00644792	expressed protein
CNC05690	-3.13865	5.46926e-35	-0.508608	0.00491246	ferroxidase (CFO2)
CNC05700	-3.09568	6.75096e-15	-0.332952	0.092599	iron permease (CFT2)
CNC05710	0.314521	0.0354844	-1.07727	1.26425e-10	MipD, putative
CNC05730	-0.273237	0.00495972	0.0537103	0.680088	conserved hypothetical protein
CNC05740	0.0612303	0.737234	0.148114	0.367057	Cell division control protein 23, putative
CNC05750	-0.119823	0.652789	0.89551	4.9948e-10	expressed protein
CNC05760	0.289318	0.634638	1.74499	1.21223e-22	carboxypeptidase D, putative
CNC05770	0.874487	9.63036e-05	1.53676	2.24769e-11	expressed protein
CNC05780	-0.423772	0.119307	-0.805766	3.56811e-08	phosphatidylinositol-specific phospholipase C (PLC2)
CNC05790	0.0627972	0.797595	-1.37055	2.17245e-31	conserved hypothetical protein
CNC05800	0.0109898	0.956319	0.13747	0.340442	mapk signaling pathway adaptor protein (STE50)
CNC05810	1.24873	6.64841e-43	-0.0200924	0.934411	shuttle craft like transcriptional regulator, putative
CNC05820	-0.0658583	0.717467	-0.15417	0.475372	tRNA-intron endonuclease, putative
CNC05830	-0.0766715	0.479975	0.379291	0.000100151	voltage-dependent ion-selective channel, putative
CNC05840	-0.0773961	0.612342	0.136276	0.358436	expressed protein
CNC05850	-0.495532	3.69992e-05	0.134071	0.398196	riboflavin kinase, putative
CNC05860	0.0287783	0.872607	0.541134	1.34618e-06	metal resistance protein ycf1, putative
CNC05870	-0.479776	0.0322037	-0.416388	0.00122721	hypothetical protein
CNC05880	0.354634	0.0747031	0.752215	9.87842e-05	hypothetical protein
CNC05890	0.0914509	0.588911	0.648464	5.90922e-07	conserved hypothetical protein
CNC05900	-0.0462468	0.704486	-0.222146	0.0278234	Sin3 protein, putative
CNC05910	0.371987	0.000204972	-0.999002	0.000120454	hypothetical protein
CNC05920	-0.35664	0.000944355	0.239805	0.0517573	expressed protein
CNC05930	-0.123085	0.649072	-0.0535331	0.823882	Peroxisomal sarcosine oxidase, putative
CNC05940	-0.140503	0.341319	0.0517373	0.723307	nuclear mRNA splicing, via spliceosome-related protein, putative
CNC05950	-0.337541	0.0991947	-0.727579	0.000103426	phosphoribosyl-ATP diphosphatase, putative
CNC05960	-0.173944	0.546755	0.0583245	0.836608	conserved hypothetical protein
CNC05970	-0.195011	0.165086	0.127571	0.27987	hypothetical protein
CNC05980	-0.579364	1.81513e-08	1.27327	9.16258e-24	nucleus protein, putative
CNC05990	-0.131348	0.185855	0.135461	0.240132	actin filament severing, putative
CNC06000	-0.000506868	0.999284	0.749017	1.31407e-05	actin cross-linking, putative
CNC06010	-0.107575	0.470033	0.463859	0.000129025	hypothetical protein
CNC06020	0.344284	6.44948e-05	-0.0322771	0.795431	hypothetical protein
CNC06030	0.0215098	0.890633	0.0637638	0.62754	RNA binding protein, putative
CNC06060	-0.173266	0.445616	-0.396251	0.00900485	conserved hypothetical protein
CNC06070	-0.011085	0.955829	0.252026	0.10777	conserved hypothetical protein
CNC06080	-0.242997	0.036814	-0.63088	4.23288e-07	nucleus protein, putative
CNC06090	-0.346188	0.0608587	-0.335846	0.0904613	expressed protein
CNC06100	-0.206263	0.0164572	0.419164	0.00139656	ribosomal protein S19, putative
CNC06110	0.0484184	0.805126	-1.73655	8.90819e-16	rRNA primary transcript binding protein, putative
CNC06120	-0.182481	0.783275	0.43524	0.600237	hypothetical protein
CNC06140	0.171838	0.159417	-0.302081	0.0210025	SWI/SNF-related matrix associated protein, putative
CNC06150	-0.146766	0.347037	0.196684	0.21856	riboflavin synthase, putative
CNC06160	0.271532	0.12027	-0.674967	0.0325452	expressed protein
CNC06170	0.281493	0.394829	-0.372054	0.145338	expressed protein
CNC06180	-0.0435569	0.945427	1.33101	1.08015e-13	conserved hypothetical protein
CNC06190	-0.0507798	0.793171	-0.30821	0.129419	hypothetical protein
CNC06200	-0.0983095	0.672597	1.13947	3.63173e-10	putative ER membrane protein (ERG28)
CNC06210	0.525343	0.0155147	-0.790756	1.02826e-07	conserved hypothetical protein
CNC06220	-2.0215	1.40348e-09	-0.0538196	0.839317	glycerate-and formate-dehydrogenase, putative
CNC06240	-0.199606	0.167837	0.392094	0.000244497	negative regulation of gluconeogenesis-related protein, putative
CNC06250	0.0838064	0.539031	-0.153579	0.305746	conserved hypothetical protein
CNC06260	-1.02587	1.402e-11	0.255791	0.248472	zinc-binding dehydrogenase, putative
CNC06280	-0.0813691	0.511115	-0.0340603	0.81302	calmodulin (CAM1)
CNC06290	0.0335897	0.868613	0.052943	0.770074	cytoplasm protein, putative
CNC06300	-0.141947	0.318924	-0.247338	0.0567572	lipid binding protein, putative
CNC06310	0.092506	0.501547	0.387662	0.00965234	conserved hypothetical protein
CNC06320	0.182291	0.431348	0.583356	0.00302222	BET1 protein, putative
CNC06330	-0.428262	0.0250366	-0.207584	0.149806	gata family transcription factor (GAT201)
CNC06340	0.10132	0.592008	-0.0594867	0.77807	conserved hypothetical protein
CNC06350	0.0281029	0.835318	0.0626336	0.684954	RNA splicing factor PRP9, putative
CNC06360	0.0728406	0.490918	0.0292084	0.843181	conserved hypothetical protein
CNC06370	-0.277587	0.00937728	0.23807	0.0298297	WD-repeat protein, putative
CNC06380	0.266901	0.274365	-0.606036	0.0043968	S-adenosylmethionine-dependent methyltransferase, putative
CNC06390	-0.59863	0.0418641	0.391024	0.0303954	conserved hypothetical protein
CNC06400	-0.097031	0.351106	-0.16786	0.25094	histidine-tRNA ligase, putative
CNC06410	-0.0328924	0.863848	-0.0215796	0.911424	Golgi to vacuole transport-related protein, putative
CNC06420	-5.03428	2.1885e-42	-0.162701	0.808158	conserved hypothetical protein
CNC06430	1.1011	1.41896e-15	0.789477	1.53594e-18	dehydrogenase, putative
CNC06440	-0.683763	7.86607e-18	0.454055	0.00250492	inositol-3-phosphate synthase, putative
CNC06450	0.150868	0.630722	1.0331	4.0616e-21	ER to Golgi transport-related protein, putative
CNC06460	0.275931	0.000239242	0.276608	0.00473845	virulence associated ATP-dependent mRNA helicase (VAD1)
CNC06470	0.219162	0.102388	0.712872	2.72956e-11	nonmuscle myosin heavy chain b, putative
CNC06480	0.266752	0.00490606	-0.562763	0.00469508	hypothetical protein
CNC06490	0.193969	0.0973467	0.943505	4.53316e-17	Rho GTPase activator, putative
CNC06500	-0.0716934	0.630091	-0.203056	0.0868054	conserved hypothetical protein
CNC06510	-0.0422977	0.851841	-0.434144	0.0245784	ATP-dependent DNA helicase pcra, putative
CNC06520	0.133253	0.23353	0.305929	0.00838782	transcription factor (MGA2)
CNC06530	-0.150467	0.323417	-0.355989	0.0637326	conserved hypothetical protein
CNC06540	0.102641	0.469543	-0.078269	0.688299	conserved hypothetical protein
CNC06550	1.09662	0.027056	0.780916	4.02272e-07	expressed protein
CNC06560	-0.669114	3.08903e-14	0.730943	1.70163e-11	conserved hypothetical protein
CNC06570	1.52528	3.99743e-30	0.466797	0.00367888	hypothetical protein
CNC06590	0.1181	0.213466	-0.134312	0.211327	mitogen-activated protein kinase (HOG1)
CNC06600	-0.487532	2.4619e-05	-0.0301647	0.852362	phenylalanyl-tRNA synthetase, putative
CNC06610	-0.167095	0.65487	-0.940739	8.7e-11	hypothetical protein
CNC06620	0.0147157	0.946707	-0.700761	3.31646e-06	protein-arginine N-methyltransferase, putative
CNC06630	-0.463167	0.0427758	-0.0435999	0.864408	conserved hypothetical protein
CNC06640	0.619174	3.73386e-07	-0.224949	0.159674	conserved hypothetical protein
CNC06650	-0.442216	0.0267918	0.0944085	0.66967	conserved hypothetical protein
CNC06660	-0.137436	0.246483	0.162731	0.186233	conserved hypothetical protein
CNC06670	0.0715375	0.800093	-1.20891	3.20382e-23	xylitol dehydrogenase, putative
CNC06680	0.77314	1.46154e-10	0.516161	2.92888e-06	expressed protein
CNC06690	-1.41647	5.25092e-80	-0.0501288	0.721328	conserved hypothetical protein
CNC06710	-0.0606838	0.688721	-0.0467843	0.775829	conserved hypothetical protein
CNC06720	-0.231848	0.23491	-0.457867	0.0145	expressed protein
CNC06730	-0.298008	0.00356774	0.00422492	0.984829	conserved hypothetical protein
CNC06740	-0.0939175	0.660338	0.259534	0.120194	hypothetical protein
CNC06750	0.377072	0.338832	0.333131	0.0363117	conserved hypothetical protein
CNC06760	-0.1474	0.540558	0.243182	0.151299	hypothetical protein
CNC06770	-0.938926	0.167088	-0.339585	0.305883	mitochondrion protein, putative
CNC06780	0.063818	0.683086	-0.0893899	0.537246	major facilitator protein, putative
CNC06790	0.603497	0.00810447	-0.424761	0.0627308	conserved hypothetical protein
CNC06800	3.88373	2.91623e-13	3.13014	1.97002e-59	taurine dioxygenase, putative
CNC06810	0.535408	0.0853307	0.840157	8.1905e-05	transporter, putative
CNC06820	0.811242	1.36995e-11	1.84759	1.08982e-36	Arylsulfatase precursor, putative
CNC06830	1.05749	2.83146e-06	1.10674	3.88681e-09	multidrug resistance protein fnx1, putative
CNC06840	-0.126597	0.393655	-0.443635	0.00279121	phosphoprotein phosphatase, putative
CNC06850	0.275651	0.0481353	-0.780702	1.66946e-09	conserved hypothetical protein
CNC06860	1.38652	0.109372	1.55656	0.00843388	hypothetical protein
CNC06870	0.450712	0.607729	-0.26517	0.362909	hypothetical protein
CNC06880	-0.274917	0.00119614	-0.20726	0.045349	expressed protein
CNC06890	0.123189	0.488726	0.277943	0.0472538	hypothetical protein
CNC06900	0.191705	0.387506	0.311478	0.0517573	expressed protein
CNC06910	-0.436982	0.65821	-1.06662	1.19613e-05	unspecified product
CNC06920	-0.850222	0.276586	1.151	0.16609	maltose O-acetyltransferase (CAS9)
CNC06940	-0.196408	0.0376671	0.588648	2.17004e-06	structural constituent of ribosome, putative
CNC06950	-0.00645946	0.970474	0.0783939	0.642863	D-lactate dehydrogenase (cytochrome) oxidoreductase protein, putative
CNC06960	0.0655502	0.657414	-0.00319163	0.98828	hypothetical protein
CNC06970	0.135853	0.224582	-0.0402552	0.804786	mitochondrial carrier protein, putative
CNC06980	0.299029	0.0909065	-0.20598	0.283004	expressed protein
CNC06990	-0.106904	0.238114	0.441189	0.000365518	conserved hypothetical protein
CNC07000	-0.192718	0.377526	-0.146666	0.538195	conserved hypothetical protein
CNC07010	-0.103837	0.544322	-0.224346	0.187453	monooxygenase, putative
CNC07020	0.116346	0.24555	0.517005	1.40967e-07	hypothetical protein
CNC07030	-0.165301	0.211013	-0.531405	6.02613e-05	hypothetical protein
CNC07040	-0.0198603	0.868613	0.301806	0.00995029	sphingolipid C9-methyltransferase (SMT1)
CNC07050	0.945085	8.9417e-27	0.409596	3.20412e-05	hypothetical protein
CNC07070	0.0184267	0.922789	-0.0255555	0.855985	endoplasmic reticulum protein, putative
CNC07080	0.265271	0.057371	-0.576992	2.41415e-05	hypothetical protein
CNC07090	0.0247497	0.851841	0.175337	0.215941	conserved hypothetical protein
CNC07100	1.18129	0.00114022	0.480035	0.00281762	expressed protein
CNC07110	0.30885	0.103737	0.117888	0.396241	CDP-diacylglycerol-serine O-phosphatidyltransferase, putative
CNC07120	0.147855	0.34834	0.586243	9.52424e-05	protein regulator of cytokinesis 1, putative
CNC07130	0.290008	0.0886646	0.385994	0.0074713	vacuolar membrane protein, putative
CNC07140	0.170548	0.287382	-0.114813	0.480303	expressed protein
CNC07150	-0.572766	0.000456044	-0.215519	0.339978	5' flap endonuclease, putative
CNC07160	-0.264347	0.572373	-0.612163	0.15367	flavohemoglobin (FHB1)
CNC07170	-0.28763	0.237039	-0.266978	0.0872251	hypothetical protein
CNC07180	-0.20807	0.0541087	0.168984	0.214668	retrograde transport, endosome to Golgi-related protein, putative
CND00010	-0.397847	9.04206e-06	0.0595061	0.73904	hypothetical protein
CND00030	0.0679845	0.91033	-0.447966	0.0407607	putative O-acetyltransferase (CAS92)
CND00040	-0.0598765	0.71553	-0.887067	1.96091e-16	transketolase, putative
CND00070	0.0153308	0.976683	0.164223	0.418987	myo-inositol transporter (ITR3A)
CND00090	-0.723704	1.71507e-08	-0.795066	8.00096e-14	ATP-binding cassette transporter (PDR5)
CND00100	-0.328711	0.192507	-0.944269	9.57662e-10	conserved hypothetical protein
CND00110	-0.0410142	0.85429	-0.370283	0.00493094	ATP-dependent DNA helicase, putative
CND00120	1.67862	1.55814e-47	1.20622	1.01511e-19	expressed protein
CND00130	0.39998	0.00016597	-1.0423	1.1778e-06	tRNA (cytosine-5-)-methyltransferase, putative
CND00140	-0.217359	0.226984	-0.395136	0.0030706	GTPase, putative
CND00150	1.35481	9.48176e-17	0.190147	0.430642	ferric reductase (FRE7)
CND00160	0.131514	0.41127	0.0913654	0.545344	adenylate kinase, putative
CND00180	-0.294355	0.00170578	-0.193386	0.044449	glutamate dehydrogenase, putative
CND00190	0.155687	0.178527	-0.374718	0.00298398	conserved hypothetical protein
CND00200	0.450205	0.00268248	0.160515	0.258778	Zn2-Cys6 zinc-finger transcription factor (ECM2201)
CND00210	-0.0514479	0.761236	0.0358567	0.826209	exocyst complex component protein, putative
CND00220	0.399412	0.641133	0.0342307	0.952683	hypothetical protein
CND00240	0.420223	5.50883e-07	-0.0371987	0.883599	adenosylhomocysteinase (SAH1)
CND00250	0.227551	0.400314	2.01097	1.75609e-40	hypothetical protein
CND00260	-0.31621	0.0482039	0.152236	0.387053	calcineurin b, regulatory subunit (CNB1)
CND00280	-0.149186	0.642553	-1.12352	2.24998e-16	hypothetical protein
CND00290	0.146584	0.224393	0.640619	7.3829e-08	expressed protein
CND00300	0.0752267	0.49217	-0.497548	0.0141185	ATP-binding cassette (ABC) transporter, putative
CND00310	-0.815973	0.000295976	-0.972264	3.58244e-07	conserved hypothetical protein
CND00320	0.0292493	0.9135	-0.236823	0.0659805	expressed protein
CND00340	-0.389433	1.6032e-05	0.177295	0.293492	expressed protein
CND00350	-1.91227	8.64303e-98	-1.77038	0.00113212	zinc ion transporter (ZIP1)
CND00370	-2.27819	1.63297e-28	-1.94586	9.04109e-40	transcription factor, putative
CND00380	1.39415	4.30063e-32	-0.305124	0.000582309	putative glucosidase (SKN1)
CND00390	-0.902533	0.0402554	-1.5798	9.03844e-20	multidrug efflux pump, putative
CND00400	0.258877	0.104536	-1.3998	4.7567e-12	hypothetical protein
CND00410	0.106841	0.806782	0.484639	0.109932	hypothetical protein
CND00420	-0.434843	0.0470677	0.0462035	0.785526	expressed protein
CND00430	0.000478191	0.999342	0.301747	0.185325	hypothetical protein
CND00440	0.404531	0.000670878	-0.163887	0.294041	aflatoxin efflux pump AFLT, putative
CND00450	-0.764554	0.127315	-0.901154	0.0024682	MFS transporter, putative
CND00460	0.17218	0.195639	-0.554823	0.00732587	nucleolus protein, putative
CND00470	0.486215	0.0169668	-0.0911298	0.524822	expressed protein
CND00480	-0.0588104	0.669047	0.762528	5.19193e-14	protein phosphatase inhibitor, putative
CND00490	0.148654	0.193155	0.210742	0.0512001	hypothetical protein
CND00500	-0.103428	0.864473	0.601166	0.0888609	conserved hypothetical protein
CND00510	-0.579513	0.0194679	0.673612	0.000216894	amino acid transporter, putative
CND00530	-7.9315	1.31535e-196	-0.817957	0.000189982	putative urea transporter (DUR3)
CND00550	0.381452	1.20052e-05	0.791582	4.68445e-13	putative beta-glucan synthase (KRE6)
CND00560	0.533641	0.184444	0.65407	9.78581e-06	hypothetical protein
CND00570	-0.00455923	0.978205	0.0547169	0.730951	transcription factor, putative
CND00580	-0.257932	0.113086	0.24864	0.0927905	alkylbase DNA N-glycosylase, putative
CND00600	0.3981	0.0593396	0.584524	0.00380928	carboxypeptidase D, putative
CND00610	-0.995006	9.49178e-09	-0.614011	1.60888e-07	protein-binding protein, putative
CND00620	-0.289733	0.249286	-0.276601	0.0981212	glutathione transferase, putative
CND00630	0.580238	1.16159e-05	-0.394073	0.0403482	expressed protein
CND00640	-0.65064	4.03553e-08	0.993948	1.95465e-13	membrane protein, putative
CND00650	3.53917	2.97262e-215	2.63966	4.74174e-93	hypothetical protein
CND00660	-0.656807	6.10978e-08	-0.332605	0.00680486	glycolipid mannosyltransferase, putative
CND00670	0.0832848	0.686218	-0.10954	0.559574	guanyl nucleotide binding protein, putative
CND00680	0.0870882	0.541381	0.0172917	0.909265	peptidase, putative
CND00690	-0.0571639	0.804254	0.0640334	0.72204	expressed protein
CND00700	0.361139	6.48519e-06	0.0226895	0.920578	argininosuccinate synthase, putative
CND00710	-0.417464	0.071363	0.0313055	0.905393	protein transporter, putative
CND00720	-0.471412	0.00298006	0.595222	4.65374e-06	conserved protein
CND00730	-0.340744	0.150625	-0.311118	0.122154	hypothetical protein
CND00740	-1.32884	4.72111e-26	-0.174581	0.544572	allantoinase (DAL1)
CND00750	0.410351	3.13729e-05	-0.0485957	0.680088	conserved hypothetical protein
CND00760	-0.186494	0.374993	0.0196011	0.915152	lipid particle protein, putative
CND00770	0.776506	1.60084e-06	0.580565	6.11094e-05	expressed protein
CND00780	0.171414	0.547764	-0.088572	0.650615	expressed protein
CND00790	0.43211	0.166827	0.840686	3.89834e-07	glucan 1,3-beta-glucosidase, putative
CND00800	0.0339117	0.788467	-0.0723783	0.652929	exosome complex exonuclease (RRP44)
CND00810	1.55244	3.84813e-05	-0.456293	0.180578	hypothetical protein
CND00820	0	1	0	1	hypothetical protein
CND00850	0.713196	0.0709242	-1.04576	1.05205e-07	hypothetical protein
CND00870	-1.88761	1	0	1	hypothetical protein
CND00900	-0.0109916	0.938147	0.174237	0.128518	pre-mRNA splicing factor, putative
CND00910	0.0515604	0.774957	-0.196674	0.132659	expressed protein
CND00920	0.0515604	0.774957	-0.196674	0.132659	mitochondrion protein, putative
CND00940	-0.164317	0.0479086	-0.880529	7.95736e-18	conserved hypothetical protein
CND00950	0.018252	0.926682	0.12381	0.349242	Aromatic-L-amino-acid decarboxylase, putative
CND00960	0.0203493	0.938685	-0.159166	0.285439	expressed protein
CND00970	-0.580955	0.0500957	0.202953	0.50973	conserved hypothetical protein
CND00980	0.112438	0.696717	-0.0349339	0.891373	conserved hypothetical protein
CND00990	0.247578	0.00258579	0.274388	0.00984529	phosphatidate cytidylyltransferase, putative
CND01000	-0.264243	0.118658	-0.162657	0.226525	protein-vacuolar targeting protein, putative
CND01010	0.275706	0.00154422	0.119399	0.37239	hypothetical protein
CND01020	0.082304	0.719972	0.569541	0.0108601	hypothetical protein
CND01030	-1.85481	1	-0.880038	0.183567	conserved hypothetical protein
CND01040	-0.0337008	0.893598	0.0920118	0.713662	hypothetical protein
CND01050	-0.200728	0.00876991	-0.152637	0.540687	carbamoyl-phosphate synthase (glutamine-hydrolyzing), putative
CND01060	0.1208	0.28869	0.613464	2.70514e-11	Golgi to vacuole transport-related protein, putative
CND01070	-0.0860823	0.409799	-0.107806	0.349419	NADH dehydrogenase (ubiquinone), putative
[truncated: 3,878 more rows]
