# Supplementary material for: Regulatory basis for reproductive flexibility in a meningitis-causing fungal pathogen
Source: Nat Commun. 2022 Dec 24;13:7938. doi: 10.1038/s41467-022-35549-y (PMC9790007; doi:10.1038/s41467-022-35549-y)
Supplement: Supplementary file 12 — Supplementary Data 9 [file 41467_2022_35549_MOESM12_ESM.xlsx]

## Sheet: Sheet1
Supplementary Data 9. Cell-cyle related genes that were upregulated by both Pum1 and Cqs2 based on RNA-seq analysis
Shown are DESeq2 Wald Test results. 'padj' is the FDR-adjusted p-value.
Gene ID	PUM1OE_24h vs. wild-type_24h	padj	CQS2OE_24h vs. wild-type_24h	padj	Domain	Annotation
CNC00870	1.16406	2.0128e-08	1.15205	7.22481e-13	Cdc25 phosphatases domain.	Protein tyrosine phosphatase involved in cell cycle control; regulates the phosphorylation state of Cdc28p; homolog of S. pombe cdc25 (MIH1)
CNC02440	1.51705	3.87741e-22	1.10831	1.15555e-22	CDC/Septin GTPase family.	Septin (CDC12) ，cytokinesis-related protein
CND04860	1.52604	5.42344e-24	1.25545	4.53035e-31	CDC/Septin GTPase family.	Septin ring protein (CDC10)
CNE03430	1.2719	1.48819e-15	1.00114	2.08138e-26	CDC/Septin GTPase family.	Septin (CDC11)
CNE04400	1.40444	8.31603e-16	1.95446	6.83025e-51	Cyclin (Cell division and chromosome partitioning).	Cyclin-dependent protein kinase regulator, putative (CBC1).
CNH01910	1.2836	3.23479e-06	1.12093	3.6621e-11	Mob1/phocein family.	Kinase regulator, putative (MOB2)
CND01290	3.30943	5.03964e-46	1.35234	6.26934e-23	DNA topoisomerase 2-like protein.	DNA topoisomerase 2-like protein
CNG04000	2.34834	2.81086e-43	1.38257	2.18193e-20	Protein Kinases, catalytic domain.	Serine/threonine kinase and DNA damage checkpoint effector, mediates cell cycle arrest via phosphorylation of Pds1p; phosphorylated by checkpoint signal transducer Mec1p; homolog of S. pombe and mammalian Chk1 checkpoint kinase (CHK1)
CNH03200	1.90624	3.04925e-16	1.41658	3.17962e-19	Chromosome segregation ATPase; Sec24-related protein; transcriptional regulator ICP4.	Expressed protein
CNH03430	1.4033	2.02749e-09	1.21742	6.65395e-11	Hus1 super family.	Hypothetical protein
CNI01440	3.33418	9.32656e-56	1.71315	9.19834e-36	Rad21_Rec8 super family.	Hypothetical protein
CNA06220	1.50696	8.26176e-25	1.09978	5.39152e-25	Cell division protein ZipA; transcriptional regulator ICP4; large tegument protein UL36; cell envelope integrity inner membrane protein TolA.	Conserved hypothetical protein
CNI02840	1.01653	0.000256233	1.77626	7.27169e-15	Catalytic domain of the Serine/Threonine Kinase, Never In Mitosis gene A (NIMA)-related kinase 2.	Conserved hypothetical protein
