# Supplementary material for: Regulatory basis for reproductive flexibility in a meningitis-causing fungal pathogen
Source: Nat Commun. 2022 Dec 24;13:7938. doi: 10.1038/s41467-022-35549-y (PMC9790007; doi:10.1038/s41467-022-35549-y)
Supplement: Supplementary file 13 — Supplementary Data 10 [file 41467_2022_35549_MOESM13_ESM.xlsx]

## Sheet: Sheet1
Supplementary Data 10. Strains used in this study
Strain	Genotype
XL280α	Cryptococcus deneoformans MATα
XL280a	Cryptococcus deneoformans MATa
PH140	XL280α/α
PH136	MATα, NEO
PH137	MATa, HYG
HG57	MATα, MF1α::NEO, MF2/3α::NAT
HG154	MATα, STE3α::NEO
HL139	MATα, SXI1α::NEO
PH138	MATα, MF1α::NEO, MF2/3α::NEO, STE3α::NAT
PH139	MATα, MF1α::NEO, MF2/3α::NEO, STE3α::NAT,SXI1α::NEO
XT235	MATα, CQS1::NAT
XT240	MATα, CQS2::NEO
LL174	MATα, PDMC1-DMC1-mCherry::HYG
HG441	MATα, CQS1::NEO, PDMC1-DMC1-mCherry::HYG
HG464	MATα, CQS2::NEO, PDMC1-DMC1-mCherry::HYG
XT239	MATα, CQS1::NEO, PCFL1-CFL1-mCherry::HYG
HX8	MATα, PCTR4-2-CQS2-mCherry::HYG
HX57	MATα, CQS2::NEO, PCTR4-2-CQS2-mCherry::HYG
HX61	MATα, CQS2::NEO, PCTR4-2-CQS2-FLAG::HYG
PH117	MATα, PH3-CQS2::NEO
HG613	MATα, PH3-CQS2::NEO, PDMC1-DMC1-mCherry::HYG
Linlab1393	MATα, PUM1::NEO
LS12	MATα, PCTR4-2-PUM1-mCherry::HYG
HG657	MATα, PUM1::NEO,PH3-CQS2-mCherry::HYG
PH141	MATα, CQS2::NEO, PCTR4-2-PUM1-mCherry::HYG
PH142	MATα, PUM1::NEO,PCTR4-2-CQS2-mCherry::HYG
PH178	MATα, PH3-CQS2-FLAG::NEO
HG651	XL280a, HYG, CQS2::NAT
HG652	XL280a, HYG, PH3-CQS2::NAT
HG653	XL280a, HYG, PH3-CQS2::NAT
HL305	XL280α/a, NEO, HYG
HL326	XL280α/a, NAT, HYG
HL306	XL280α/a, PCTR4-PUM1-mCherry::NEO
PH192	MATα, CDC10::NEO
PH193	MATα, CNH03200::NEO
PH194	MATα, CNI01440::NEO
PH195	MATα, CNG04000::NEO
PH196	MATα, PCTR4-2-PUM1-mCherry::HYG,CUA1::NEO
PH197	MATα, PCTR4-CUA1-mCherry::HYG
PH198	MATα, PCTR4-CUA1-mCherry::HYG; PUGE2-GFP-Spc98::NAT
PH550	MATα, CUA1::NEO
PH200	MATα, CNH02820::NEO
PH201	MATα, CNJ03080::NEO
PH202	MATα, CNB05690::NEO
PH203	MATα, CNN00060::NEO
PH204	MATα, CND03290::NEO
PH205	MATα, CNN01670::NEO
PH206	MATα, CNH00430::NEO
PH207	MATα, CNG01750::NEO
PH208	MATα, CNG04450::NEO
PH209	MATα, CNA05415::NEO
PH210	MATα, CNL05980::NEO
PH211	MATα, CND05440::NEO
PH212	MATα, CNC01390::NEO
PH213	MATα, CNJ02310::NEO
PH214	MATα, CNI04020::NEO
PH215	MATα, CNJ02030::NEO
PH216	MATα, CNC00300::NEO
PH217	MATα, CNB02370::NEO
PH218	MATα, CNN00200::NEO
PH219	MATα, CNM02250::NEO
PH220	MATα, CNC06330::NEO
PH221	MATα, CNJ03310::NEO
PH222	MATα, CND00370::NEO
PH223	MATα, CND05810::NEO
PH224	MATα, CNG02160::NEO
PH225	MATα, CNA07670::NEO
PH226	MATα, CNG02960::NEO
PH227	MATα, CND02990::NEO
PH228	MATα, CNK02235::NEO
PH229	MATα, CNH00870::NEO
PH230	MATα, CNK02870::NEO
PH231	MATα, CNL04700::NEO
PH232	MATα, CNJ00280::NEO
PH233	MATα, CNE01220::NEO
PH234	MATα, CNI03130::NEO
PH235	MATα, CNA01820::NEO
PH236	MATα, CNH00600::NEO
PH237	MAT α, CNA05415::NEO
PH238	MAT α, CNL05980::NEO
PH239	MAT α, CND05440::NEO
PH240	MAT α, CNC01390::NEO
PH241	MAT α, CNJ02310::NEO
PH242	MAT α, CNI04020::NEO
PH243	MAT α, CNJ02030::NEO
PH244	MAT α, CNC00300::NEO
PH245	MAT α, CNB02370::NEO
PH246	MAT α, CNN00200::NEO
PH247	MAT α, CNM02250::NEO
PH248	MAT α, CNC06330::NEO
PH249	MAT α, CNJ03310::NEO
PH250	MAT α, CND00370::NEO
PH251	MAT α, CND05810::NEO
PH252	MAT α, CNG02160::NEO
PH253	MAT α, CNA07670::NEO
PH254	MAT α, CNG02960::NEO
PH255	MAT α, CND02990::NEO
PH256	MAT α, CNK02235::NEO
PH257	MAT α, CNH00870::NEO
PH258	MAT α, CNK02870::NEO
PH259	MAT α, CNL04700::NEO
PH260	MAT α, CNJ00280::NEO
PH261	MAT α, CNE01220::NEO
PH262	MAT α, CNI03130::NEO
PH263	MAT α, CNA01820::NEO
PH264	MAT α, CNH00600::NEO
PH265	MAT α, CNA00970::NEO
PH266	MAT α, CNA01820::NEO
PH267	MAT α, CNA04880::NEO
PH268	MAT α, CNA07670::NEO
PH269	MAT α, CNA08090::NEO
PH270	MAT α, CNC03930::NEO
PH271	MAT α, CNB00600::NEO
PH272	MAT α, CNB00520::NEO
PH273	MAT α, CNB00850::NEO
PH274	MAT α, CNB03080::NEO
PH275	MAT α, CNB03630::NEO
PH276	MAT α, CNB05180::NEO
PH277	MAT α, CNB05670::NEO
PH278	MAT α, CNB05720::NEO
PH279	MAT α, CNC00300::NEO
PH280	MAT α, CND01440::NEO
PH281	MAT α, CND02990::NEO
PH282	MAT α, CND03070::NEO
PH283	MAT α, CND05540::NEO
PH284	MAT α, CNE00410::NEO
PH285	MAT α, CNE00510::NEO
PH286	MAT α, CNE01220::NEO
PH287	MAT α, CNE01470::NEO
PH288	MAT α, CNE01640::NEO
PH289	MAT α, CNE02090::NEO
PH290	MAT α, CNE02410::NEO
PH291	MAT α, CNE02410::NEO
PH292	MAT α, CNF02750::NEO
PH293	MAT α, CNF04390::NEO
PH294	MAT α, CNF04730::NEO
PH295	MAT α, CNG02240::NEO
PH296	MAT α, CNG02270::NEO
PH297	MAT α, CNG02960::NEO
PH298	MAT α, CNG03860::NEO
PH299	MAT α, CNG04340::NEO
PH300	MAT α, CNH00870::NEO
PH301	MAT α, CNH00970::NEO
PH302	MAT α, CNH01260::NEO
PH303	MAT α, CNH01390::NEO
PH304	MAT α, CNH03100::NEO
PH305	MAT α, CNH03110::NEO
PH306	MAT α, CNI01970::NEO
PH307	MAT α, CNI02700::NEO
PH308	MAT α, CNI03130::NEO
PH309	MAT α, CNJ00280::NEO
PH310	MAT α, CNJ02620::NEO
PH311	MAT α, CNJ02660::NEO
PH312	MAT α, CNK00090::NEO
PH313	MAT α, CNK01850::NEO
PH314	MAT α, CNK02870::NEO
PH315	MAT α, CNK03380::NEO
PH316	MAT α, CNL04410::NEO
PH317	MAT α, CNL04700::NEO
PH318	MAT α, CNL04900::NEO
PH319	MAT α, CNL05080::NEO
PH320	MAT α, CNL05640::NEO
PH321	MAT α, CNL06060::NEO
PH322	MAT α, CNM01040::NEO
PH323	MAT α, CNM01580::NEO
PH324	MAT α, CNN00550::NEO
PH325	MAT α, CNN00590::NEO
PH326	MAT α, CNH02820::NEO
PH327	MAT α, CNJ03080::NEO
PH328	MAT α, CNB05690::NEO
PH329	MAT α, CNN00060::NEO
PH330	MAT α, CND03290::NEO
PH331	MAT α, CNN01670::NEO
PH332	MAT α, CNH00430::NEO
PH333	MAT α, CNA00110::NEO
PH334	MAT α, CNG01750::NEO
PH335	MAT α, CNG04450::NEO
PH336	MAT α, CNA05415::NEO
PH337	MAT α, CNL05980::NEO
PH338	MAT α, CND05440::NEO
PH339	MAT α, CNC01390::NEO
PH340	MAT α, CNJ02310::NEO
PH341	MAT α, CNI04020::NEO
PH342	MAT α, CNJ02030::NEO
PH343	MAT α, CNC00300::NEO
PH344	MAT α, CNB02370::NEO
PH345	MAT α, CNN00200::NEO
PH346	MAT α, CNM02250::NEO
PH347	MAT α, CNC06330::NEO
PH348	MAT α, CNJ03310::NEO
PH349	MAT α, CND01980::NEO
PH350	MAT α, CNK02235::NEO
PH351	MAT α, CNG04460::NEO
PH352	MAT α, CNE00170::NEO
PH353	MAT α, CNA01450::NEO
PH354	MAT α, CNG00420::NEO
PH355	MAT α, CNJ00250::NEO
PH356	MAT α, CNA04960::NEO
PH357	MAT α, CNK00590::NEO
PH358	MAT α, CNA05720::NEO
PH359	MAT α, CNC06330::NEO
PH360	MAT α, CNJ03310::NEO
PH361	MAT α, CND01980::NEO
PH362	MAT α, CNK02235::NEO
PH363	MAT α, CNG00420::NEO
PH364	MAT α, CNJ00250::NEO
PH365	MAT α, CNA04960::NEO
PH366	MAT α, CNK00590::NEO
PH367	MAT α, CNA05720::NEO
PH368	MAT α, CNC06330::NEO
PH369	MAT α, CNJ03310::NEO
PH370	MAT α, CND01980::NEO
PH371	MAT α, CNK02235::NEO
PH372	MAT α, CNA05415::NEO
PH373	MAT α, CNL05980::NEO
PH374	MAT α, CND05440::NEO
PH375	MAT α, CNC01390::NEO
PH376	MAT α, CNJ02310::NEO
PH377	MAT α, CNI04020::NEO
PH378	MAT α, CNJ02030::NEO
PH379	MAT α, CNC00300::NEO
PH380	MAT α, CNB02370::NEO
PH381	MAT α, CNN00200::NEO
PH382	MAT α, CNM02250::NEO
PH383	MAT α, CNC06330::NEO
PH384	MAT α, CNJ03310::NEO
PH385	MAT α, CND00370::NEO
PH386	MAT α, CND05810::NEO
PH387	MAT α, CNG02160::NEO
PH388	MAT α, CNA07670::NEO
PH389	MAT α, CNG02960::NEO
PH390	MAT α, CND02990::NEO
PH391	MAT α, CNK02235::NEO
PH392	MAT α, CNH00870::NEO
PH393	MAT α, CNK02870::NEO
PH394	MAT α, CNL04700::NEO
PH395	MAT α, CNJ00280::NEO
PH396	MAT α, CNE01220::NEO
PH397	MAT α, CNI03130::NEO
PH398	MAT α, CNA01820::NEO
PH399	MAT α, CNH00600::NEO
PH400	MAT α, CNA00970::NEO
PH401	MAT α, CNA01820::NEO
PH402	MAT α, CNA04880::NEO
PH403	MAT α, CNA07670::NEO
PH404	MAT α, CNA08090::NEO
PH405	MAT α, CNB00120::NEO
PH406	MAT α, CNB00600::NEO
PH407	MAT α, CNB00520::NEO
PH408	MAT α, CNB00850::NEO
PH409	MAT α, CNB03080::NEO
PH410	MAT α, CNB03630::NEO
PH411	MAT α, CNB05180::NEO
PH412	MAT α, CNB05670::NEO
PH413	MAT α, CNB05720::NEO
PH414	MAT α, CNC00300::NEO
PH415	MAT α, CND01440::NEO
PH416	MAT α, CND02990::NEO
PH417	MAT α, CND03070::NEO
PH418	MAT α, CND05540::NEO
PH419	MAT α, CNE00410::NEO
PH420	MAT α, CNE00510::NEO
PH421	MAT α, CNE01220::NEO
PH422	MAT α, CNE01470::NEO
PH423	MAT α, CNE01640::NEO
PH424	MAT α, CNE02090::NEO
PH425	MAT α, CNE02410::NEO
PH426	MAT α, CNE02410::NEO
PH427	MAT α, CNF02750::NEO
PH428	MAT α, CNF04390::NEO
PH429	MAT α, CNF04730::NEO
PH430	MAT α, CNG02240::NEO
PH431	MAT α, CNG02270::NEO
PH432	MAT α, CNG02960::NEO
PH433	MAT α, CNG03860::NEO
PH434	MAT α, CNG04340::NEO
PH435	MAT α, CNH00870::NEO
PH436	MAT α, CNH00970::NEO
PH437	MAT α, CNH01260::NEO
PH438	MAT α, CNH01390::NEO
PH439	MAT α, CNH03100::NEO
PH440	MAT α, CNH03110::NEO
PH441	MAT α, CNI01970::NEO
PH442	MAT α, CNI02700::NEO
PH443	MAT α, CNI03130::NEO
PH444	MAT α, CNJ00280::NEO
PH445	MAT α, CNJ02620::NEO
PH446	MAT α, CNJ02660::NEO
PH447	MAT α, CNK00090::NEO
PH448	MAT α, CNK01850::NEO
PH449	MAT α, CNK02870::NEO
PH450	MAT α, CNK03380::NEO
PH451	MAT α, CNL04410::NEO
PH452	MAT α, CNL04700::NEO
PH453	MAT α, CNL04900::NEO
PH454	MAT α, CNL05080::NEO
PH455	MAT α, CNL05640::NEO
PH456	MAT α, CNL06060::NEO
PH457	MAT α, CNM01040::NEO
PH458	MAT α, CNM01580::NEO
PH459	MAT α, CNN00550::NEO
PH460	MAT α, CNN00590::NEO
PH461	MAT α, CNH02820::NEO
PH462	MAT α, CNJ03080::NEO
PH463	MAT α, CNB05690::NEO
PH464	MAT α, CNN00060::NEO
PH465	MAT α, CND03290::NEO
PH466	MAT α, CNN01670::NEO
PH467	MAT α, CNH00430::NEO
PH468	MAT α, CNA00110::NEO
PH469	MAT α, CNG01750::NEO
PH470	MAT α, CNG04450::NEO
PH471	MAT α, CNA05415::NEO
PH472	MAT α, CNL05980::NEO
PH473	MAT α, CND05440::NEO
PH474	MAT α, CNC01390::NEO
PH475	MAT α, CNJ02310::NEO
PH476	MAT α, CNI04020::NEO
PH477	MAT α, CNJ02030::NEO
PH478	MAT α, CNC00300::NEO
PH479	MAT α, CNB02370::NEO
PH480	MAT α, CNN00200::NEO
PH481	MAT α, CNM02250::NEO
PH482	MAT α, CNC06330::NEO
PH483	MAT α, CNJ03310::NEO
PH484	MAT α, CND01980::NEO
PH485	MAT α, CNK02235::NEO
PH486	MAT α, CNG04460::NEO
PH487	MAT α, CNE00170::NEO
PH488	MAT α, CNA01450::NEO
PH489	MAT α, CNG00420::NEO
PH490	MAT α, CNJ00250::NEO
PH491	MAT α, CNA04960::NEO
PH492	MAT α, CNK00590::NEO
PH493	MAT α, CNA05720::NEO
PH494	MAT α, CNC06330::NEO
PH495	MAT α, CNJ03310::NEO
PH496	MAT α, CND01980::NEO
PH497	MAT α, CNK02235::NEO
PH498	MAT α, CNG00420::NEO
PH499	MAT α, CNJ00250::NEO
PH500	MAT α, CNA04960::NEO
PH501	MAT α, CNK00590::NEO
PH502	MAT α, CNA05720::NEO
PH503	MAT α, CNC06330::NEO
PH504	MAT α, CNJ03310::NEO
PH505	MAT α, CND01980::NEO
PH506	MAT α, CNK02235::NEO
