# Supplementary material for: Regulatory basis for reproductive flexibility in a meningitis-causing fungal pathogen
Source: Nat Commun. 2022 Dec 24;13:7938. doi: 10.1038/s41467-022-35549-y (PMC9790007; doi:10.1038/s41467-022-35549-y)
Supplement: Supplementary file 14 — Supplementary Data 11 [file 41467_2022_35549_MOESM14_ESM.xlsx]

## Sheet: Sheet1
Supplementary Data 11. Primers used in this study
Comments	Primer ID	Sequence
MF1α deletion	Wanglab25	GGGCAAGGAGATACACGGAG
	Wanglab26	CTGGCCGTCGTTTTACTGGTTGTGGAGTAGCGATGG
	Wanglab27	GTCATAGCTGTTTCCTGGACCCTTTGTGTCATCGCCT
	Wanglab28	CAGTTGAAGAAGGCGGGTCT
	Wanglab5317	CTTCTGAAGCTCCTCGCAACAACAGTATACCCTGCCGGTG
	Wanglab5318	GTTGCGAGGAGCTTCAGAAGGTTTTAGAGCTAGAAATAGCAAGTT
MF2/3α deletion	Wanglab19	CTAAATGTCGGCGCTCGTTC
	Wanglab20	CTGGCCGTCGTTTTACATTCCTCGCCCAATCGGTTT
	Wanglab21	GTCATAGCTGTTTCCTGACGAAGCGTATGGGACTTGTT
	Wanglab22	CAAGTCTGACGAAGGTGCGA
	Wanglab5317	CTTCTGAAGCTCCTCGCAACAACAGTATACCCTGCCGGTG
	Wanglab5318	GTTGCGAGGAGCTTCAGAAGGTTTTAGAGCTAGAAATAGCAAGTT
STE3α deletion	Wanglab62	AGGTACTTAGTCCACTCTAGGCTAGCT
	Wanglab334	CTGGCCGTCGTTTTACCCGCAAGTTGAGAGGTCAGAGT
	Wanglab335	GTCATAGCTGTTTCCTGCGGCTACAGGACGAACAACCAA
	Wanglab63	CGCCAAGTAAGTCTACGTTGAAAT
SXI1α deletion	wanglab2854	TATCACCGTGTGAGGTTGCC
	wanglab2855	CTGGCCGTCGTTTTACTTGTCTGATATGCGCGATGGT
	wanglab285	GTCATAGCTGTTTCCTGGTCATAGCTGTTTCCTGTGGGAGTCCAATCCGATCCT
	wanglab2857	TCTCGACCATCATAAGCGGC
	Wanglab5325	CTTTGATCCAGTCACCAACCAACAGTATACCCTGCCGGTG
	Wanglab5326	GGTTGGTGACTGGATCAAAGGTTTTAGAGCTAGAAATAGCAAGTT
STE3α QPCR	Wanglab861	TAGCGGAGCGGACTGGAAAGA
	Wanglab862	CTCGACCGAGACGGCAATCATTA
MFα QPCR	Wanglab865	ATCTTCACCACCTTCACTTCT
	Wanglab866	CTAGGCGATGACACAAAGG
TEF1 QPCR	Wanglab857	CGTCACCACTGAAGTCAAGT
	Wanglab858	AGAAGCAGCCTCCATAGG
SXI1α QPCR	Wanglab6180	GATGAACAGGGTGGAGAAAGGT
	Wanglab6181	TGAAGGCGGAGTTCTGGGT
PUM1 QPCR	Wanglab867	TTGTTGGAGGATTTCAGGTTGA
	Wanglab868	GTCTTCAGGAGTGGCGGTTT
For CQS2 promoter swap	wanglab4481	ACTACGGAAGGGAAAGAAGGC
	wanglab4482	CTGGCCGTCGTTTTACGTCTACGAATGGATGAATTA
	wanglab4483	AGTTAATTAATGGCGGAGGCATGGCCGGCTCAGAAACGTC
	wanglab4484	GGTCAAACGTAAATGCCCTGT
CQS2 overexpression	Wanglab446	TGATCTGGCCGGCCCGTAGACATGATGGCCGGCTC
	Wanglab447	GTTTAATTAAACGCCACCATTTCTTTCATCTT
PUM1 overexpression	Wanglab2213	TGATCTGGCCGGCCGGTTGAAATGGCTACGCAGGGCA
	Wanglab2214	GTTTAATTAACCACGAGAGATTAATCACCACCCTT
CNC00870 QPCR	Wanglab7820	GCTGCTTGATGCCTGTTATT
	Wanglab7821	ATTTGGGCTCTGTCCGTTAT
CNE04400 QPCR	Wanglab7873	CCGACGATTACGACGTTCAA
	Wanglab7874	TTCCTGGCGAGATACATTCC
CNH01910 QPCR	Wanglab7875	CACCAACTACCGCCATTTCC
	Wanglab7876	ATCCCATCCAGAGTCTCCTAAACC
CND01290 QPCR	Wanglab7879	CAATAACGGCAAGCAGGAAC
	Wanglab7880	GCGAGTGAATGACGACGAAT
CNG04000 QPCR	Wanglab7881	ATCGCCCACCGAGACCTTAA
	Wanglab7882	GTTCTGCCGCATACCCTTGT
CNH03200 QPCR	Wanglab7883	CGGACATCCAAATAAGAAACCC
	Wanglab7884	TGACGACGAGTCAGACCCAGTA
CNH03430 QPCR	Wanglab7885	TGTCCTCGCCCAGACATACA
	Wanglab7886	GACGACCTTACTGCTAATTCCATC
CNI01440 QPCR	Wanglab7887	CCATCTCACTCATGTACCCAAGT
	Wanglab7888	CGAGGTCAATGTTGCCAAAC
CNA06220 QPCR	Wanglab7889	GACCCGAGGATACCCACAAA
	Wanglab7890	CATCACCAAGGAAGGCAGGA
CNI02840 QPCR	Wanglab7891	CACCAAATCAATGGGCAATC
	Wanglab7892	AGCAACGACAATAGAGGGAGC
CNC02440 QPCR	Wanglab7822	AATATCTCCGTCTACACTCCG
	Wanglab7823	TCATTCTCAACTTCGGCTAC
CND04860 QPCR	Wanglab7824	CATTTGCCACCCTTCCATCC
	Wanglab7825	CAGTTTGCCCGACTACCATC
CNE03430 QPCR	Wanglab7826	GTATTCCCGTCTACAACTTTCC
	Wanglab7827	GGTATCTCCTTCCTCGCACA
CND00370 deletion	Wanglab1787	GAAAGGATGTCGTCCCGTATG
	Wanglab1788	CTGGCCGTCGTTTTACGTGGTGTACATACTTTTCCAGCTTG
	Wanglab1789	GTCATAGCTGTTTCCTGTAAAGGATGTTGTAAATGGCTAGTG
	Wanglab1790	GCGAATGAAAGGGAGTAATGTTG
CND05810 deletion	Wanglab2375	GGCTACAGGACGAACAACCAA
	Wanglab2376	CTGGCCGTCGTTTTACCCATACCGCCGATGAGATTC
	Wanglab2377	GTCATAGCTGTTTCCTGGCTAGTTGGGAGATGAGGATGAGA
	Wanglab2378	CTACCGACGGGCTATCTATTACG
CNG02160 deletion	Wanglab5217	GCTCGACTCACTTGGAGGTC
	Wanglab5218	CCAATCACCCTGCGAAATGC
	Wanglab5219	CTGGCCGTCGTTTTACCAAGCAGCAAGACGGAATCG
	Wanglab5220	GTCATAGCTGTTTCCTGACCCATCTCATGATTCGCCA
	Wanglab5221	AGTTCTATCCTCCGCCCAGT
	Wanglab5222	CTGTGAGCCCAAGGTTGTGA
CNH00600 deletion	Wanglab2234	CGACGACGATGAAAGGATAAAC
	Wanglab2235	CTGGCCGTCGTTTTACCCAAGGATTGTTGTGGCTGAA
	Wanglab2236	GTCATAGCTGTTTCCTGCATGACTATTCATAACAAGCCACCTG
	Wanglab2237	GAGAGATGAGTAAGCAGAAGGAGGA
CNA01820 deletion	wanglab3586	ATGTCGGTTGATGATAGCCGC
	wanglab3587	CTGGCCGTCGTTTTACGTTGGTTTCGGTAGAAGTGGACG
	wanglab3588	GTCATAGCTGTTTCCTGTGAGCGAATGAATAGGAGCAGTG
	wanglab3589	TCCCCAATATCAGACCGAAGG
	wanglab3590	CGTCTTCCGTCTTCTTATCGCG
	wanglab3591	AACTGACCCTTCATAGTCTCCGG
CNA04880 deletion	wanglab3592	AAACTCAACCCAGTCACGCAG
	wanglab3593	GACTTCTCACAGTCCGTAGCAAAG
	wanglab3594	CTGGCCGTCGTTTTACCGTGTCGTAATATCAACCAGGTCTG
	wanglab3595	CGAAATCAACAACGCCACC
	wanglab3596	GTCATAGCTGTTTCCTGGCTAAATGTGATAGGAGGAGAGCAG
	wanglab3597	GAAGGACAAGAAAGACAAGAAGGG
CNA07670 deletion	wanglab3598	CCAAGGTCGTGGTGAATTGG
	wanglab3599	CTGGCCGTCGTTTTACGGAGAATGCCTCCTATCGTCG
	wanglab3600	GTCATAGCTGTTTCCTGAACGCTCCGAGGTTCATCAG
	wanglab3601	CCATCGTTGTGCCGCTTT
	wanglab3602	TAGAAAGCGCCAACTCCTTCTAG
	wanglab3603	TTGCAACAATTAGGGCTGTGC
CNA08090 deletion	wanglab3604	CCATATTTCACCGCTCTATCACC
	wanglab3605	CTGGCCGTCGTTTTACCCAGAAGACCCTGCTTGTTGT
	wanglab3606	GTCATAGCTGTTTCCTGTGCCATCTGCGAGTAACAGTTTC
	wanglab3607	CGGCAAGGGAAGAGGTGAA
	wanglab3608	GGCTAATTACGGACCCATTAGC
	wanglab3609	TCACCGACAGGGCAGATAGC
CNB00120 deletion	wanglab3610	TGAGTCGAAAGATGATGGTTGATG
	wanglab3611	CTGGCCGTCGTTTTACCGTCGAGTGGGAAAGCGAAT
	wanglab3612	GTCATAGCTGTTTCCTGGTAATTGCCCAAAGTGGCCTC
	wanglab3613	TCTGCGACCGTCATGGATCT
	wanglab3614	AAATCGTGTCGCCAACACGT
	wanglab3615	GAAACTGCTGGTCTGCTTATTGATG
CNB00520 deletion	wanglab3622	CGGTAGTTGTACAGAAGTACAACGG
	wanglab3623	CTGGCCGTCGTTTTACCGCCCAGCATTACCAGAACTT
	wanglab3624	GTCATAGCTGTTTCCTGGCGGATAGCAGGTCAAGACG
	wanglab3625	CCGAACAGCGTAAACAACTCG
	wanglab3626	GTGTTTATACGGCTGGTTCACTG
	wanglab3627	GGACTACGAAACGCTGTTGTCC
CNB00850 deletion	wanglab3628	CCAGACATGGAAATGGCGTT
	wanglab3629	CTGGCCGTCGTTTTACCGAGAAGTGATGATGAGTCCGAAG
	wanglab3630	GTCATAGCTGTTTCCTGAGGGACTGTGGGACATAGGAGT
	wanglab3631	GGATCGTGTTAGGTGGTATTTCG
	wanglab3632	CGTCAGGAAGCCGTTATCACA
	wanglab3633	AGATTTGAGCAGATGAGCACCG
CNB05180 deletion	wanglab3646	CTAACGACAACAAGAAACCACGAC
	wanglab3647	CTGGCCGTCGTTTTACAGGCGGAGGAAGGTAGGAGAA
	wanglab3648	GTCATAGCTGTTTCCTGGTAGGTAATGTTGACGGTGGTGA
	wanglab3649	GTCTTAGTGGTCTGAGCCGAATAC
	wanglab3650	AGGACGCTATTCGCTCTATCGG
	wanglab3651	GATCCTTCACCCTGACTCTGTTCA
CNB05670 deletion	wanglab3652	GCGGTCTTCCAATCAACAGTTC
	wanglab3653	CTGGCCGTCGTTTTACCGCACGCTAGAACCAACATCA
	wanglab3654	GTCATAGCTGTTTCCTGAGTAAGGGATGCGATTGCTGG
	wanglab3655	CAGAGACAAGTTTCTCGTGGGTC
	wanglab3656	TGACTGGGCGTAAAGGTCGT
	wanglab3657	ACGGAGTTGGTCTGCTGGAAA
CNB05720 deletion	wanglab3658	GAGGTGCCAATGAAGTCGTGTA
	wanglab3659	CTGGCCGTCGTTTTACCGAGGGTGGAATAAGAGGTTTCT
	wanglab3660	GTCATAGCTGTTTCCTGAGCCTGGTTTGGAGGACTTGT
	wanglab3661	TGTGAGGAGGGTAGCGATTGTATC
	wanglab3662	GCTCAATCAGGCAACGAATTC
	wanglab3663	TGGAAATGTGAAGAGGACCAGC
CND01440 deletion	wanglab3670	TGGCGGCTTGTTAGGACTGAT
	wanglab3671	CTGGCCGTCGTTTTACCTCGAAACCAGTGGCTTGAGTT
	wanglab3672	GTCATAGCTGTTTCCTGGACCCCTCGTCTTCTTGTTCTCT
	wanglab3673	CGTCTGCGGTAAGTTGGCTGT
	wanglab3674	CTAGAGGTGGCGGGTAAAAAGT
	wanglab3675	GTCCTATGACTCGCTGTGGTTCTT
CND02990 deletion	wanglab3676	TCATCGGCAGTGTAGGCATGT
	wanglab3677	CTGGCCGTCGTTTTACGGACATGGAGGAACTCTGAAACG
	wanglab3678	GTCATAGCTGTTTCCTGTTCAGTTCCGGTCTTGTATCAGTG
	wanglab3679	GAGGCTTTAGTCATCTGTTTGAACC
	wanglab3680	GCCTTTGCGGTTGGATAATTC
	wanglab3681	TATGAGCCGTGGGATGGAGA
CNE00410 deletion	wanglab3694	GATCTCTCTTGTATTTGTTGCTTCCC
	wanglab3695	CTGGCCGTCGTTTTACGCTTGCGGATAGCCTTTCTT
	wanglab3696	GTCATAGCTGTTTCCTGACAGACGACAAGACTGGGTCCAC
	wanglab3697	TCCAGGGATGTGAACGGAGA
	wanglab3698	CGAACAACACCTCCAAACCCA
	wanglab3699	GAAACATCAAGCCGTCTCCGA
CNE01220 deletion	wanglab3706	TCGATGTAAGCAGCACTAACTGCT
	wanglab3707	CTGGCCGTCGTTTTACATGCTCACGGCGATCCTATTC
	wanglab3708	GTCATAGCTGTTTCCTGTTGATCGCTGGGCTACGGTT
	wanglab3709	AAGCTGCTTGGGAAGGGAAA
	wanglab3710	AAGGTTGTTACGGAGGGCCT
	wanglab3711	AGTCAGGAGCAGGTGGGAGTC
CNE01640 deletion	wanglab3718	AGCAAGAGGAGGCAAGAGTGC
	wanglab3719	CCAACCACCTACTATTTATGGAGGG
	wanglab3720	CTGGCCGTCGTTTTACCTTGTGGGCGGTGAATGTG
	wanglab3721	GTGCGTATGATTTGCTGCCTT
	wanglab3722	GTCATAGCTGTTTCCTGCCACATTCTATTTATCCCTGTCATG
	wanglab3723	GGAATCTGGGTCTTCCAGCATAA
CNE02090 deletion	wanglab3724	AGGTGAGCGTCTATGGTATTTGG
	wanglab3725	CTGGCCGTCGTTTTACAAGTTGATGATGGCTGAGTACACG
	wanglab3726	GTCATAGCTGTTTCCTGAAGCCGTCGTGGTTGGATT
	wanglab3727	AGGTTGGAAGGCGAATGCA
	wanglab3728	CGCGAATTTGAAGGTGTTGC
	wanglab3729	GGAAGTTGTGCGAAGAGGGTT
CNE02410 deletion	wanglab3736	TGCGGCTTCAATGCTGAATG
	wanglab3737	GCTGCTCACTTGCTATTCGTATCC
	wanglab3738	CTGGCCGTCGTTTTACCGTTCTGAAACTGGGACATCGTCT
	wanglab3739	CCGACACCAGCATCACTCTTC
	wanglab3740	GTCATAGCTGTTTCCTGTGCTACATCGTGGGAAATGG
	wanglab3741	CGCCAACCCTCACTCTTCTT
CNF02750 deletion	wanglab3742	CCCTCCTCTTCAAGGCAACTT
	wanglab3743	CTGGCCGTCGTTTTACGGGTCCGCCATTGTGATTT
	wanglab3744	GTCATAGCTGTTTCCTGCGGTCTGCCTCGTTATCAGTAAT
	wanglab3745	GCTCTTCGCTATCTATGTCGTGC
	wanglab3746	CCGAAGGAACAATGATGGCTG
	wanglab3747	AAACTGGGACATAACTGCCACG
CNF04730 deletion	wanglab3754	CCTTGTTTGTGCATTGGCTCTATC
	wanglab3755	CTGGCCGTCGTTTTACGCAAAACCGTGAAGACTGGAAGA
	wanglab3756	GTCATAGCTGTTTCCTGGTCGACCGTTTACCTTTCTTTGTC
	wanglab3757	TGATGTAGATACCGACTATGAGGAGG
	wanglab3758	GGGCTACGGTAGTAAGTATCCAACA
	wanglab3759	GTGCGTGAAGAAGGGCAAGA
CNG02240 deletion	wanglab3760	CATCGTGTAGGTCGTGGAATCTAG
	wanglab3761	CTGGCCGTCGTTTTACGGTCTTCCAAAGTGGTGAGGG
	wanglab3762	GTCATAGCTGTTTCCTGCGCACATCACACTTATCCATTCC
	wanglab3763	CTCTGGGACAACCAATACCCTC
	wanglab3764	TTGGTAGAGCAGGAACGGCC
	wanglab3765	CGCGCATACAGGGAGTCATAG
CNG02960 deletion	wanglab3772	GTCACTTTTCCTGGGATAGTCTGC
	wanglab3773	CTGGCCGTCGTTTTACGGTCAATACCCTCCTGCTGCTT
	wanglab3774	GTCATAGCTGTTTCCTGGCCTGAGGCTTCGGAATGATAT
	wanglab3775	CAGCAATCCCAACAACTGAATCTA
	wanglab3776	CATCCGTAAACTCCAACAAGGG
	wanglab3777	GACGAGAGGAAGAAAGGGAATG
CNG03860 deletion	wanglab3778	CATTCGGAAGCAGGAGAGTCCT
	wanglab3779	CTGGCCGTCGTTTTACCAGACCAAGCGGATTCAAGG
	wanglab3780	GTCATAGCTGTTTCCTGGAGAGGAGTTGTAAGGGTCGTGTAG
	wanglab3781	TCGTCGTTCTATCCGCTATTCTG
	wanglab3782	CGACACCTTCTTCCCCCTATTT
	wanglab3783	GTCTCCTTATCGGTTCAAACTGTG
CNH00870 deletion	wanglab3790	CTTTAGATGGGTCTTTGGTTG
	wanglab3791	CTGGCCGTCGTTTTACTTGTATTCGGACGGAGTTTGGT
	wanglab3792	GTCATAGCTGTTTCCTGGTGGTGTCCCTGCGAAGTAAAA
	wanglab3793	CTGGTCAGCACCCTCTCCTTT
	wanglab3794	CCTTCATCAGCCATCACTAGCC
	wanglab3795	TTTCCCGTCGCCGAAACAA
CNH00970 deletion	wanglab3796	GAATGTCAACAGTTGCCTAGGCT
	wanglab3797	CTGGCCGTCGTTTTACCTTTCTTTGTCAAGTGCCTCGCT
	wanglab3798	GTCATAGCTGTTTCCTGAGAGGGTTGAGGTGGTTGCTT
	wanglab3799	GATCCCTGAAGGAATGGGAGAT
	wanglab3800	TACCCACTGGATATTCGTTCCC
	wanglab3801	CGTGACTTTCCTTTCATCTATTACCG
CNH01260 deletion	wanglab3802	GTGGCGGTTTGAGTTGGTTG
	wanglab3803	CTGGCCGTCGTTTTACGGTGGAAGGTTCATGCCAGAC
	wanglab3804	GTCATAGCTGTTTCCTGAGTACGACCTCTAGTGTTCCCTCG
	wanglab3805	ACCGCCATCGCTACCTCTT
	wanglab3806	TTCTGTTGACCCTTCTGTTGACC
	wanglab3807	GACGAGGTTGTTGACGCTGAT
CNH01390 deletion	wanglab3808	CTCTTATCGCCTCCAACTACGTT
	wanglab3809	CTGGCCGTCGTTTTACTGCAGTCACGACCTTTAGCATC
	wanglab3810	GTCATAGCTGTTTCCTGCTGCCTTTCCGCCCTATTTA
	wanglab3811	AAATAGGGCGGAAAGGCAG
	wanglab3812	CCCAATCAGTTCTCCTACCCTTG
	wanglab3813	GCTTGAAGGGATTGAGGAGCA
CNH03110 deletion	wanglab3820	ACGCTCAACACCCAGAGCTC
	wanglab3821	CTGGCCGTCGTTTTACTGCAAATCGTCCAAATCATCC
	wanglab3822	GTCATAGCTGTTTCCTGAGCGTCACTTCTTCTGCTGGTCT
	wanglab3823	ACGGCGTTGATGCCTTGGA
	wanglab3824	CGGCTTCTTCATTGCCTACTC
	wanglab3825	CGCTCATTGTAAGCTGCATTTC
CNI01970 deletion	wanglab3826	CGACAAGTGCGAAAGTAATGCC
	wanglab3827	CTGGCCGTCGTTTTACGTTAGCGGCTGACTAAACAGAGG
	wanglab3828	GTCATAGCTGTTTCCTGCAAGAGACATCAAGCGAAACAGC
	wanglab3829	TCAGAAGGAACGGGAGCAACA
	wanglab3830	GTAAACCACCCTCACCGGTAAC
	wanglab3831	CTCTCGCACTCTTTCCCTGTATTC
CNI02700 deletion	wanglab3832	CTGGCATCAATGTATCCGGTG
	wanglab3833	CTGGCCGTCGTTTTACCGTCGTTGTCGGCTTGTTGTT
	wanglab3834	GTCATAGCTGTTTCCTGAAAGTCCACAAGGAGGTGGCG
	wanglab3835	GGCTCAGTCATTCGGTATTCAGC
	wanglab3836	CTCACGTCTAACAGACAGCCACA
	wanglab3837	TGGCTTCCTCGCACATCTTCA
CNI03130 deletion	wanglab3838	AGAGAATGGAGGCTGCTATGGC
	wanglab3839	CTGGCCGTCGTTTTACAGCGAAGATGGGATGAAGGAAG
	wanglab3840	GTCATAGCTGTTTCCTGGGTGTCCCACTGGATTTCTTTC
	wanglab3841	CTGTCCATCAGGACTGGTCGTATT
	wanglab3842	CCCCTGAAGCGGTTGGTATAA
	wanglab3843	TCAAGGCATCTGGCATTTGG
CNJ00280 deletion	wanglab3844	GTGGCTGATGGAGAACTGAGATG
	wanglab3845	CTGGCCGTCGTTTTACTGGGACTGACATTGAAGGCAAG
	wanglab3846	GTCATAGCTGTTTCCTGGATGCGGTGAATGTGCTGGTAT
	wanglab3847	ACCTCTCGATGGGTTTCCCTAAG
	wanglab3848	AAACCATGCCGTAGTCCGTTG
	wanglab3849	GGAAAGGCGTGTTCATAGGTGTAG
CNJ02620 deletion	wanglab3850	AGATTCCAGTGCTCCTCTCATGC
	wanglab3851	CTGGCCGTCGTTTTACCTCTACCTTGGCGGTTGACATT
	wanglab3852	GTCATAGCTGTTTCCTGAACGGTCGGAGAGTGTAATGGG
	wanglab3853	CTCTCGACTCCTTCAGGGCTAA
	wanglab3854	TCGTCGGAGACAGACTAATGTCC
	wanglab3855	GTCGCAAGTTCACTGCACCA
CNJ02660 deletion	wanglab3856	TTGATTCCTGGTCCTGGTAAGG
	wanglab3857	CTGGCCGTCGTTTTACGTTGAGTTCGGGTGGTGTTTG
	wanglab3858	GTCATAGCTGTTTCCTGGGGTGAGTTGTTGGTTAGATGCT
	wanglab3859	CAGCATCGCATCAAGAAAGTGTG
	wanglab3860	CTCTTGTCGGTCAAATGTTGGC
	wanglab3861	CGGAACGTAACTTCAGAATAGCG
CNK00090 deletion	wanglab3862	TAAGCCTGCGATGGATGGAA
	wanglab3863	CTGGCCGTCGTTTTACACGACAGATAGGGACAAAGAGTGAC
	wanglab3864	GTCATAGCTGTTTCCTGCTTCTATGGCTTCTTCCGCAGA
	wanglab3865	ACAGCGTTTGTTCGGGTGACTA
	wanglab3866	GAAGGTAGCCAACGCTAGAGCT
	wanglab3867	TTACCAACCGCTCCAACTCG
CNK01850 deletion	wanglab3868	CGAGGCGTATGAAAGGGTAATG
	wanglab3869	CTGGCCGTCGTTTTACTCAGTGTCTTGTGAGGGTTGTGG
	wanglab3870	GTCATAGCTGTTTCCTGCGAGCAACGAGGAAAATAGTCG
	wanglab3871	CACCTTGACAGCCATTTCCATC
	wanglab3872	GAAGAATTGGGTGGAAGCGA
	wanglab3873	GACTACTAAACATGACGGAAGACGC
CNK02870 deletion	wanglab3874	GGCGAAATACGGTATCACTGTCA
	wanglab3875	CTGGCCGTCGTTTTACGAGAATGGCACGACAAGGATG
	wanglab3876	GTCATAGCTGTTTCCTGCTGTGGCCCTATCGAAGTTCTT
	wanglab3877	ACGGGTCAAAGTACCGTGATAAG
	wanglab3878	GCAGTGAAAGCCCAGGATTAAC
	wanglab3879	TGGGAAGCGAGAAGAGTAACCA
CNL04410 deletion	wanglab3886	GAATCATCCTGGCGAACAGTG
	wanglab3887	CTGGCCGTCGTTTTACCGAGTCAAAGAGTTAGAGGCTCGT
	wanglab3888	GTCATAGCTGTTTCCTGACCGCCCAAGAAGTAAAACCTG
	wanglab3889	GTGTCCTACCGAATAGCGAACAC
	wanglab3890	ACCCGTGAACGAAGATAGGACA
	wanglab3891	AGCTCGCAAGAGGAGCAGAGAA
CNL04700 deletion	wanglab3892	GAAGTTGAAGGAGAACGGGAAAG
	wanglab3893	CTGGCCGTCGTTTTACCTGGTAGTTGGTGAATGCGGTT
	wanglab3894	GTCATAGCTGTTTCCTGTTGGACGGAGGAGCGTTTGT
	wanglab3895	AAAGAGGCTCCTTGACACCGA
	wanglab3896	CCATGTGGCTAAAGGTAAGTTCG
	wanglab3897	AGGCCGATAGTAAGGGCAGAA
CNL04900 deletion	wanglab3898	ATTCTTACCTCATCGGGTGAGC
	wanglab3899	CTGGCCGTCGTTTTACGGGAATGGAAGATGTCACAACG
	wanglab3900	GTCATAGCTGTTTCCTGGAGACAGACTCAACCCGACCTTT
	wanglab3901	CATTACGAGACACGCCCGAT
	wanglab3902	CGGTGACGGATACTACACTGGTT
	wanglab3903	GCCTGCGTTCCATAACAGGT
CNL05080 deletion	wanglab3904	GCTGGTGGAGCGTGTAAACAA
	wanglab3905	CTGGCCGTCGTTTTACTACATCGCAAGCCCGAGATGA
	wanglab3906	GTCATAGCTGTTTCCTGCCGGTTTGTCAGTTGTATTGTTGG
	wanglab3907	GGATGAGGTCTGTCTAAAGGGTCAG
	wanglab3908	TCACATAGTGCCAGAGCGGAAA
	wanglab3909	CGACATGCGGTACTTGTCATCAG
CNL05640 deletion	wanglab3910	GTCTAACAATCGTCCCTTCTAGCC
	wanglab3911	CTGGCCGTCGTTTTACTTCGTGCTTCCTGCTTCTGCT
	wanglab3912	GTCATAGCTGTTTCCTGTCGTTCTTCCATTCGCCTACC
	wanglab3913	CTAGCCACCACAACTTGCTCTTC
	wanglab3914	GTCGTGCTCGTTGGTTTAGATAGG
	wanglab3915	CTTGTATCGCTACTTGCTTGGACC
CNL06060 deletion	wanglab3916	TGCTGACGCAACGACATTCAC
	wanglab3917	CTGGCCGTCGTTTTACCGCCGCCTTATCAAACAATG
	wanglab3918	GTCATAGCTGTTTCCTGGAGTGCGTGGGATGAAAGTTG
	wanglab3919	TCTAACAGCGTGCGAGCGACTA
	wanglab3920	AAGGATTCTGTCGGGTTCCTCT
	wanglab3921	ACTGTAGCTAGCACGGATCTACATTC
CNM01040 deletion	wanglab3922	TGGCCCATCAAGTCATCAAGC
	wanglab3923	CTGGCCGTCGTTTTACCTTACCAAGCGACCGAATAGGT
	wanglab3924	GTCATAGCTGTTTCCTGGGAAGACGGGCAATAGTGATACC
	wanglab3925	CGTGTATAGGCGATTGGTTGAGC
	wanglab3926	GAGCTCTTCGGATAGACGAAATGA
	wanglab3927	GCATCTCTGCCACCACTGTTATAC
CNM01580 deletion	wanglab3928	CGAGAAGGTTTGTAAGGGAGGTC
	wanglab3929	CTGGCCGTCGTTTTACCGAAGGGTGTTTGTCAGTGAATG
	wanglab3930	GTCATAGCTGTTTCCTGTTCGTGCTGGCAGGAATGAA
	wanglab3931	GGACCGTGGTTTGCGACTTT
	wanglab3932	GATGGGTTGGAAAGGAGAAGGA
	wanglab3933	ATCCAGGTGAAGGCTGAGGGTA
CNN00550 deletion	wanglab3934	ATACGACAAGGCAAAGCGACC
	wanglab3935	CTGGCCGTCGTTTTACGTAGTCGAATACAGCAGGATGGAG
	wanglab3936	GTCATAGCTGTTTCCTGGAGAGTGCGATGGTCGTAAAAGAG
	wanglab3937	TGCTGGTAACAGAAAGGGCGA
	wanglab3938	GTGCGGTTTCAACCGATTATG
	wanglab3939	TGCTTGGACTCGCAATAAGAAG
CNN00590 deletion	wanglab3940	CTGTGCGTTCCCATTGTATGTC
	wanglab3941	CTGGCCGTCGTTTTACCTTGGAATCCCTTGTAGCCGTA
	wanglab3942	GTCATAGCTGTTTCCTGGAGACTTCTGCGTTCGCTGAGTT
	wanglab3943	CGTCTAGCCAGGTATGTGCAAC
	wanglab3944	TCTCAAGAGGACAAGGCAAAGC
	wanglab3945	TCACACCCGAAGAAGGGATGAG
CNH02820 deletion	wanglab3946	CAATCCCAACGGAAACATTCC
	wanglab3947	CTGGCCGTCGTTTTACTGCTGGCTTAGGAGGTATTAGACG
	wanglab3948	GTCATAGCTGTTTCCTGGCCGTCCGTAGTGTCTGCTATTA
	wanglab3949	CATGGCAAATCTCATTGGGTC
	wanglab3950	CTGGCATAACTCAACTCGCATC
	wanglab3951	ATGGATAGGGCAAGGAAGAGTG
CNJ03080 deletion	wanglab3952	TGCCTGGGATTGGAAGAAGAA
	wanglab3953	CTGGCCGTCGTTTTACATGGCTGCCTAACGAACTGCT
	wanglab3954	GTCATAGCTGTTTCCTGCGCTAGCCTTCTTCTGATGTGCA
	wanglab3955	CAAAGGATAGGGAGTGGAGTGACT
	wanglab3956	TGGTCAAACAGGGACGATAACC
	wanglab3957	GATGGACAAGATGGGTTCGTCT
CNB05690 deletion	wanglab3958	GGAAAGGGTTTGATGGAGCATC
	wanglab3959	CTGGCCGTCGTTTTACGACGAGTGAGGCATTGAAGGAG
	wanglab3960	GTCATAGCTGTTTCCTGATGGAGGAAGGCTGAGATGAGA
	wanglab3961	AGAGGACAAGAGGGAGGAAGATG
	wanglab3962	TCTTTTGCGACACCCTATCACG
	wanglab3963	AGCAGCAGCAGATGAAGCTGA
CNN00060 deletion	wanglab3964	ACAACATCACAGGCGAGAACTCC
	wanglab3965	CTGGCCGTCGTTTTACGAGGTGAAACCAGAAGCGAACTA
	wanglab3966	GTCATAGCTGTTTCCTGGGTCCGCTCAATCTTACTCTGTTC
	wanglab3967	ACAACCGCCACTGCTACTGAA
	wanglab3968	TCACCCTCACCCAAAGCCTA
	wanglab3969	CCACGAGACATCGCATTGCT
CND03290 deletion	wanglab3970	GCTCGGCAACTCTTGGAACA
	wanglab3971	CTGGCCGTCGTTTTACTTCGGGAGGAGGTGGAAGATG
	wanglab3972	GTCATAGCTGTTTCCTGCCATTGCGATCCGTGTTACATT
	wanglab3973	TCAGGTCCCACCATTCTTCGT
	wanglab3974	CAGGGATGGTGACTTTGACGTT
	wanglab3975	AGACCGATGAGTTTCTGTGCGT
CNN01670 deletion	wanglab3976	TCCTCAAACGACCAGACAAAGC
	wanglab3977	CTGGCCGTCGTTTTACTGTCCTGCGGAAACATTACTGAG
	wanglab3978	GTCATAGCTGTTTCCTGTGGCGAGAATAAGACAACGCA
	wanglab3979	AGCGAATGGTTCAGGAGGTGA
	wanglab3980	GGTTGTTGCTGGGATTGTCTGAC
	wanglab3981	AGGATCCAGGTTTACGAGGGTGA
CNH00430 deletion	wanglab3982	GTGAGGTAGATAGATGAGGGAAAGA
	wanglab3983	CTGGCCGTCGTTTTACGTTCGTGCGGGTATGGGTCT
	wanglab3984	GTCATAGCTGTTTCCTGACGGAAGAAGAAGAAACTGGG
	wanglab3985	GTCATTGGGCGTGTCAAACT
	wanglab3986	CTCGGCATAGTCGTTAGATCCA
	wanglab3987	GCATCTGCTGCTGACTTGAACC
CNA00110 deletion	wanglab3988	GAATCCACGTTTAGTGCCTAGCC
	wanglab3989	CTGGCCGTCGTTTTACACGGAATACAACATCCACCTCC
	wanglab3990	GTCATAGCTGTTTCCTGGTTTAGGGTATCGTTTAGGGGGTTAG
	wanglab3991	GTATTCGTCTGGTTGCTGTGGG
	wanglab3992	CAGGCAAGAAGTGGGAGATACAC
	wanglab3993	AGGAGAGGAGGATGAGGAGGAA
CNG01750 deletion	wanglab3994	TGAGACTCGGCAGTAGCGATGTA
	wanglab3995	CTGGCCGTCGTTTTACTGTCAGAGGACGCAGTTGATGAG
	wanglab3996	GTCATAGCTGTTTCCTGCGTTTCCAGGTGGTGTTTGTC
	wanglab3997	TCGTTGGGCACTGTCTTCCT
	wanglab3998	GAGAAGGTACGGAAAGGAGATGTTG
	wanglab3999	ATCCTGATGTATTGACGGTGTGC
CNG04450 deletion	wanglab4000	AACAGCGACGGACATGGGAA
	wanglab4001	CTGGCCGTCGTTTTACCGGATAACAACAAGACAAACGGA
	wanglab4002	GTCATAGCTGTTTCCTGGGTAGAAGCGGGATGATGATGT
	wanglab4003	GTCATGGAAGCCGTATGGAAGA
	wanglab4004	CCTTTCCCGCAACTGTAATTGT
	wanglab4005	GAGGGTTGGGCACTTATAGTAGTGC
CNA05415 deletion	wanglab4006	AAGGCGTTATTGAAGCGCAA
	wanglab4007	CTGGCCGTCGTTTTACGCGAGAAGGGCGTATGGAGTAT
	wanglab4008	GTCATAGCTGTTTCCTGCTGACAGCCAACTCAGTAAAGAAGAG
	wanglab4009	CAGGGAGATCCAGGTCAAAGCA
	wanglab4010	GTGCACATTTACCCAACCAACAAC
	wanglab4011	AGCACGACCTCGAATACTGCCTA
CNL05980 deletion	wanglab4012	AGACAATGCCTATCAACGTCGC
	wanglab4013	CTGGCCGTCGTTTTACCATTACCCGCAGAAACATGCTAC
	wanglab4014	GTCATAGCTGTTTCCTGTGAGGAGGTAGAGCCACTCATGA
	wanglab4015	GCATTCTGCAACATCCACGAGA
	wanglab4016	ACGCATCTCCACGCAGTATCA
	wanglab4017	ATCATGCCAGTCAAACCCATG
CND05440 deletion	wanglab4018	CTCACTTTCCCTTGCCGATCT
	wanglab4019	CTGGCCGTCGTTTTACATACCCGCTGCTCTTCACATG
	wanglab4020	GTCATAGCTGTTTCCTGCTCGTTCTTGCCCTCCATGAT
	wanglab4021	AGCTTGCCCTGTAATTCTGTCAG
	wanglab4022	CTTATCCTGAACGGTGCTGAAAC
	wanglab4023	CAGGCCAAAGGTAAAGGGTGT
CNC01390 deletion	wanglab4024	GGGAGTTTAGATGAAGCGACAGC
	wanglab4025	CTGGCCGTCGTTTTACCTCTTATTGCACGTCAAAGCAGC
	wanglab4026	GTCATAGCTGTTTCCTGGCCAGTCGTCTCATCCTGATTTC
	wanglab4027	AAATAGCCCGTGCTGTATCTGG
	wanglab4028	GCTGGCAGCAGAGTAAGTTTCA
	wanglab4029	CTTGGCAGCGAGTTATTCCAAG
CNJ02310 deletion	wanglab4030	GGCTTATTGTCATTTGGAGACTCTG
	wanglab4031	CTGGCCGTCGTTTTACGTGGATGGGAGATGCTTGAGAG
	wanglab4032	GTCATAGCTGTTTCCTGGACTGGAGGGCGATTTAGATGA
	wanglab4033	GACGATAGGCGTTAGACTGGACA
	wanglab4034	GGGAATCTTGATACGGACAAAGAG
	wanglab4035	GTGATATGACCTCTTGGGCTGTG
CNI04020 deletion	wanglab4036	AAAGCGGTAGTGTTGGGGTAGAG
	wanglab4037	CTGGCCGTCGTTTTACTTTCTGTAGGCGGACGTTGAGA
	wanglab4038	GTCATAGCTGTTTCCTGGTGACTTTGCGTTGTACTTCTATGTAGC
	wanglab4039	ACAGCGTGCTTACTGTTTTGACC
	wanglab4040	TCGCGTGAGAAATACGAAGAGG
	wanglab4041	CTCGAAGAAACCCGAGAATGC
CNJ02030 deletion	wanglab4042	TGCCGTTTGGTATGTGGCA
	wanglab4043	CTGGCCGTCGTTTTACTAGGAAGCAAGGATGGCGAAG
	wanglab4044	GTCATAGCTGTTTCCTGTGGTGGACTGCCAAACTATGATC
	wanglab4045	CATACACACCAACACCACGATGAG
	wanglab4046	AGGAGCACCGTGTTTCTCCAA
	wanglab4047	TGGTCCTGATGTTGTCCCTTGT
CNC00300 deletion	wanglab4048	GTTTCAGGTGATGCGATTAAGGTC
	wanglab4049	CTGGCCGTCGTTTTACGTACTGGGAGTGCCGAGTGTAGT
	wanglab4050	GTCATAGCTGTTTCCTGAGATTCTGGCGATGTGGGTACA
	wanglab4051	AGGCGGGTGACGGTTACTTAGA
	wanglab4052	GATACGCTGCCTGATGTGACG
	wanglab4053	GATCTTCGTTTGTGCCGGAA
CNB02370 deletion	wanglab4054	GTCAGAGTAATGGTGGGTATGGAGG
	wanglab4055	CTGGCCGTCGTTTTACGAGATTGTTATGGGAGATGCAAGG
	wanglab4056	GTCATAGCTGTTTCCTGTCGTCCTCTTAACAACGAAGACC
	wanglab4057	CTCTTCTGTGAAGGAATCCGAACC
	wanglab4058	CTCATCTGGGCTCAACTTCCA
	wanglab4059	TGAGCGAACCGTGTAATCTGC
CNN00200 deletion	wanglab4060	ACGAGATGTTCGGCGAGTATGA
	wanglab4061	CTGGCCGTCGTTTTACTCCGAGTAAGGAGACGGTGGAGT
	wanglab4062	GTCATAGCTGTTTCCTGTGATAGCTGTGGTCGAGGTCCT
	wanglab4063	GCGTAAAGGCGGCAGAAGA
	wanglab4064	GATCTAACGACCCACTCCATAAGTAC
	wanglab4065	TCATCCCTAACCTCACCCATCTAG
CNM02250 deletion	wanglab4066	TCCCACATCATCTTCTCGACCA
	wanglab4067	CTGGCCGTCGTTTTACACGGGATGGTGCTCTGTAAGTG
	wanglab4068	GTCATAGCTGTTTCCTGGGAGCACAGCGAGTAGAAAGATAAG
	wanglab4069	GCGATGAAGATGGGAAACAAGAC
	wanglab4070	ATCCCGAGGAAGGTGAAGAGA
	wanglab4071	GGTGCTGGGTTTGGAATGATC
CNG04460 deletion	wanglab4096	CCACTTTCGAGCAGTAATCGTCC
	wanglab4097	CTGGCCGTCGTTTTACGCACAGACGGATCTGCCATACTA
	wanglab4098	GTCATAGCTGTTTCCTGGTGCCGTAATGCTTGGATAGTC
	wanglab4099	TCAATCCCACTCAGCCAACC
	wanglab4100	CAACACCTCTTCCCTTCACACCT
	wanglab4101	TTGTGACCTTCCTTCCAACCC
CNE00170 deletion	wanglab4102	GGAAGCTGGTGACAGGTAAAGGT
	wanglab4103	CTGGCCGTCGTTTTACTCAGTAGGGACGGGCATTCT
	wanglab4104	GTCATAGCTGTTTCCTGGTATGCTTTCACCTTTAGCACCATTC
	wanglab4105	AGGGACGCTGATACGATTAGATGA
	wanglab4106	CTCCGCAGATACTCTATTGTTCAGC
	wanglab4107	ATTCTATGCCAACGACGTTCG
CNA01450 deletion	wanglab4108	GGGATTCCGACCGATTACAA
	wanglab4109	CTGGCCGTCGTTTTACACTGGTTGCTGGGCGAAGAT
	wanglab4110	GTCATAGCTGTTTCCTGAGCGGTCGAAGAAGAGTGAAAC
	wanglab4111	ACTCGGAGTTGAAGGCCGTGA
	wanglab4112	AGGTGGAGAGTTGCCGACTTACA
	wanglab4113	TTCCTCCACATCATCCCACTCT
CNG00420 deletion	wanglab4114	GAGAGAGACTTTGCCGATACCAGA
	wanglab4115	CTGGCCGTCGTTTTACGACTGCCTCCTTCTGACTGCAT
	wanglab4116	GTCATAGCTGTTTCCTGATCCACAAACCGCGAGAATG
	wanglab4117	TATCACCGCCCACCTCCAAT
	wanglab4118	AACCGCCACTTTCCTCCTCT
	wanglab4119	ACGAACCTACCACCAGACCAAC
CNJ00250 deletion	wanglab4120	GTTATTCCGTCTTCTCTCACCACC
	wanglab4121	CTGGCCGTCGTTTTACGTGAACTGGCTTGCGTTTGAG
	wanglab4122	GTCATAGCTGTTTCCTGGGGATGATGAGGAGAAGGGGTAT
	wanglab4123	TCGAAGGTGGTTCCAGGTAAGAC
	wanglab4124	GCCATATGATGAGCAAGGGTG
	wanglab4125	CGACTAATGTCGTTGGGTGAGTAC
CNA04960 deletion	wanglab4126	AGCGTTAGCGAGACCCAACAT
	wanglab4127	CTGGCCGTCGTTTTACTGGTGACGGAGCCATTTCTTAG
	wanglab4128	GTCATAGCTGTTTCCTGGACACCCAACCCTTCACATGTT
	wanglab4129	AGCGTAACCGTCAAGCACGA
	wanglab4130	TGTATGGCTGGCTTTCGCTCT
	wanglab4131	CGAGCCGCTTATCTTGGTTCT
CNK00590 deletion	wanglab4132	GCCGTAGATGTTGTGGATGGTT
	wanglab4133	CTGGCCGTCGTTTTACCGAGGTTGTAAATAGGCGGTGT
	wanglab4134	GTCATAGCTGTTTCCTGGCTCGTCTGTTTGGCGAGTAGA
	wanglab4135	GAAGGTTTCCCTGCCTACTTTG
	wanglab4136	GCTGTCCACAGACGAAATAAGGG
	wanglab4137	TGACGCAGGTGCCAAAACTC
CNA05720 deletion	wanglab4138	AAGCGGACGAGAACTACCTGCT
	wanglab4139	CTGGCCGTCGTTTTACAGCGAGCAAGGGAAGAAAGGT
	wanglab4140	GTCATAGCTGTTTCCTGTTGTATGCCTCGTAACAGCAGC
	wanglab4141	GACGTGCCAAAGAGCACCAAT
	wanglab4142	TATCCGCAGTATCCACCAAGG
	wanglab4143	CAGGTCAACAAGGCTGAACACT
CNC06330 deletion	wanglab4150	CGTCTCAACCACCAAAGGACAAC
	wanglab4151	CTGGCCGTCGTTTTACAACTGGAGGAGTGATACGGGGA
	wanglab4152	GTCATAGCTGTTTCCTGTGCGCCAAGATGAACATTACG
	wanglab4153	CCGAAAAGGACGATGAAGAGGA
	wanglab4154	TCCTGGGCAGATGTTATCGAGC
	wanglab4155	AGGGAGTGGGAGGCAAAAAGC
CNJ03310 deletion	wanglab4156	TTCGTTGGTGACTGACGCTGA
	wanglab4157	CTGGCCGTCGTTTTACAAGATCGGGTACTGGCTGGTTA
	wanglab4158	GTCATAGCTGTTTCCTGGAAACGAGGGCATAAAGTCGTC
	wanglab4159	TCCAGGCAAACGACAGAATCA
	wanglab4160	GCACAAAGACCGACCATCATCA
	wanglab4161	GCTGAAGGGATAGACAGGTAAAGAG
CND01980 deletion	wanglab4162	GACACTATCGCTATCTCAAAGCACC
	wanglab4163	CTGGCCGTCGTTTTACGCGTTGTCGTGGGTCTTCAA
	wanglab4164	GTCATAGCTGTTTCCTGACGTTTCCGATAGCCCTGATC
	wanglab4165	CAACCCATTTACCGACTTCCGT
	wanglab4166	TGCGGTGGCATCTTCACTCA
	wanglab4167	TGGAGCTGATGGCGTTTGTAG
CNK02235 deletion	wanglab4168	GCTTGGGAGTTACATTCGATGG
	wanglab4169	CTGGCCGTCGTTTTACGCTAGAGAGAGACCATTTCGACC
	wanglab4170	GTCATAGCTGTTTCCTGGATCGCCGCATTTAATGCAG
	wanglab4171	TCGGACATCTGTTCGCCTCT
	wanglab4172	ATCTCCACCTCCTCCGTTCG
	wanglab4173	CGTACAACTATTCCCGTTTCCAC
CNL04070 deletion	Wanglab118	AATAACCACCTGTCGACACTCAA
	Wanglab119	CTGGCCGTCGTTTTACAAGCAACTGTGGCTCAGAAAGA
	Wanglab120	GTCATAGCTGTTTCCTGTCAGCCTTATCATCAGTGCCAAT
	Wanglab121	TAAGAATGTGAGCACCGCATCAT
	Wanglab122	CCTAATAAGGCCCTAATTTCTTCC
	Wanglab123	TTACGTCGTCACCCACCTACAA
CNF00370 deletion	Wanglab1184	TTTGCTATCGGCGTTTGGA
	Wanglab1185	CGGACAAAGCATAGAGCAGGAC
	Wanglab1186	CTGGCCGTCGTTTTACCACCGCCGATAAGAAGGATAGA
	Wanglab1187	GTCATAGCTGTTTCCTGAAAGAAATGGTGGCGTGCTG
	Wanglab1188	TTAAGGAGTTTGAAAGGGTAAGTTGA
	Wanglab1189	TACTAATTAGACCCTAAAGGTTTCCA
CNJ02920 deletion	wanglab4390	CCAACGGCAGGGAAGATACA
	wanglab4391	ACCTCCATGCATTCATAGCGAA
	wanglab4392	CTGGCCGTCGTTTTACTGTCACCTGAGTGGCAACGT
	wanglab4393	AGTTAATTAATGGCGGAGGCCCCGAAACGCATACCTCCGC
	wanglab4394	CCTTCGCCACAAAGGAGTGG
	wanglab4395	TACCAACAGCAGGAACACGC
CNA05460 deletion	Wanglab9039	CTCTCGCCCTCCTTCAGTTC
	Wanglab9040	TGAGCAGTTTCTGCCGTGAA
	Wanglab9041	CTGGCCGTCGTTTTAC TGGGGAGTCCTTAGGGCAAT
	Wanglab9042	GTCATAGCTGTTTCCTG TTACGATTGTGCGAGTTGCG
	Wanglab9043	GTGCTGCGCTCTTGTGTATG
	Wanglab9044	GAGTTCCGCTCAGCCATTGA
CNA06480 deletion	wanglab3078	TGGCTAATTCCGCTCCTTCG
	wanglab3079	ACCATACAGCAAGCGACCTT
	wanglab3080	CCTCCATTGCCTCCTGTGAA
	wanglab3081	CTGGCCGTCGTTTTACGGTAATAGTGGCTGGGCTGG
	wanglab3082	GTCATAGCTGTTTCCTGTAGATGTTTGCCGTGGTGTGA
	wanglab3083	TGTGTCTCGTTCCGAAGCAT
CNA08180 deletion	Wanglab9976	AATCGCCCACAACTCGGT
	Wanglab9977	CTGGCCGTCGTTTTACCATGCACGTCACAATGTAGCTC
	Wanglab9978	GACAACTGGCAGCACTAAAGTACG
	Wanglab9979	GTCATAGCTGTTTCCTGGACAATGTGGGTGAGTTTCTGGA
	Wanglab9980	GATCTGAGCCCTCTTCTGGTTCT
	Wanglab9981	AGTTCGCCGAGAAAGTGGTT
CNI01980 deletion	CNI01980-Far-F	GCCGAGAAAGAGACGAAGAA
	CNI01980-LB-F	CGACCTATTGCTCGTGGAAGA
	CNI01980-LB-R	CTGGCCGTCGTTTTACGCTGATTCGCGATGACATGA
	CNI01980-RB-F	GTCATAGCTGTTTCCTGTCCAAAAGTCCGAACAGAGCAC
	CNI01980-RB-R	CCAGGCGAAAAAGCGTATTG
	CNI01980-Far-R	ATATCCCTTTTCGGACAGCC
CNJ02610 deletion	CNJ02610-Far-F	ATTCTCACTTGCCACGACGA
	CNJ02610-LB-F	ATGACTACAAGAAGGCTCGAGC
	CNJ02610-LB-R	CTGGCCGTCGTTTTACGTCACAGGAGCATAATCACGC
	CNJ02610-RB-F	GTCATAGCTGTTTCCTGTCGTCAAGGGTCCGAGATTAGA
	CNJ02610-RB-R	CGGAGAGCATGTAAAACAGGAC
	CNJ02610-Far-R	GCCACCGCCACTTCATATCT
CNC03320 deletion	CNC03320-Far-F	CACACGATAACATGTCGCCC
	CNC03320-LB-F	CGGCGTCCTAGTTGATGAGT
	CNC03320-LB-R	CTGGCCGTCGTTTTACGAGCTTTCGGTCCTCCGATT
	CNC03320-RB-F	GTCATAGCTGTTTCCTGATGCCTTTCTCGACTTGCCA
	CNC03320-RB-R	GATCGTATCCACCTTGAGAGCT
	CNC03320-Far-R	ATCGCGCCATGCGATTATTG
CND03730 deletion	CND03730-Far-F	TTCCCTGTTGCCGATACGTA
	CND03730-LB-F	TGCTTGAATTGGAAAGGCTGC
	CND03730-LB-R	CTGGCCGTCGTTTTACTTCCTCTTCGTGCTTTCGTG
	CND03730-RB-F	GTCATAGCTGTTTCCTGTCGCTGCTTGAGACTGGTGT
	CND03730-RB-R	CTCGACACGATCGTGGTAAGA
	CND03730-Far-R	TTCGCCTTGCCCTTCTTCA
CNG01820 deletion	CNG01820-Far-F	AACGGGAACTGTGGAAAGACTC
	CNG01820-LB-F	GGCAAAGTCCTCCAACGAAT
	CNG01820-LB-R	CTGGCCGTCGTTTTACGAATTTTGATGGAGGGTGGC
	CNG01820-RB-F	GTCATAGCTGTTTCCTGATAACTTTCGATCGCGCTGC
	CNG01820-RB-R	CTTCAGGAAGGTATGGGCGA
	CNG01820-Far-R	CAAACTCTACCGGAGACGCA
CNG01550 deletion	CNG01550Far-F	GAACAATGGTGCCGACAGAA
	CNG01550LB-F	ATCCAACCCTTGATGTCACTCG
	CNG01550LB-R	CTGGCCGTCGTTTTACCCAAATGTGCCAGTACGTCA
	CNG01550RB-F	GTCATAGCTGTTTCCTGTACAGAGGAAACAGCAGTGGGA
	CNG01550RB-R	GACTTACCATCCTCATCCCGAA
	CNG01550Far-R	CGAGAAAACGACAGACGAGCA
CNM02020 deletion	wanglab4174	GTCTGGTGTCGCAACTTCCAA
	wanglab4175	CTGACTGTCGAGGTATAATGGGTAAAG
	wanglab4176	CTGGCCGTCGTTTTACGCTTAGACGCCTGAGTGGTATACC
	wanglab4177	GTCATAGCTGTTTCCTGTTATGGCATAATGGGCAGTGG
	wanglab4178	TCTCATTTCGCCCGTTCCT
	wanglab4179	GTATCCTCTGTTCCTGCTAGCCT
CNM01880 deletion	Wanglab1055	ACACCGGAAGAAGTATTGAATTCG
	Wanglab1056	ACAGGGTTGAGAAACCTACAGTC
	Wanglab1057	CTGGCCGTCGTTTTACGGTTGTCACCAGTGACTGTTTAG
	Wanglab1058	GTCATAGCTGTTTCCTGGGATATGAGCCCCAGATCTTTG
	Wanglab1059	CACTCAGCATCAAGAGCTTTATAG
	Wanglab1060	ATCCTCCTTCTATTCCAACCACTC
CNL04560 deletion	wanglab4866	CGAGGAGAGCATAGAGGTGC
	wanglab4867	CTGGCCGTCGTTTTACCTTGATGCCTGTCCGCTAGT
	wanglab4868	TCTTGCCTTCTGCTCGTTGT
	wanglab4869	GTCATAGCTGTTTCCTGTATACTTGCATCGTCGCTCGG
	wanglab4870	AACGCTCTCTCACAGCACTT
	wanglab4871	CCAGTCGCTGACAACATGAC
	wanglab4872	GCTGCTTGGCTTGTTAAGCG
CND05990 deletion	Wanglab1792	GACGGACAGAGGACTTGGTG
	Wanglab1793	GGCGTGATTCGTTTTTTCG
	Wanglab1794	CTGGCCGTCGTTTTACTACGGATGGGAGGAATGAGTG
	Wanglab1795	GTCATAGCTGTTTCCTGTAGAACTCTTTGCCTTGTCGTG
	Wanglab1796	TAAATTCGGTGCCATATTCTGTG
	Wanglab1797	TTCGGGTGAAGGCTTTATGTC
CNG01790 deletion	wanglab3267	GGCGCGTTGTAAAGCAGTAG
	wanglab3268	TCTCCCCTCGGAAACAGCTA
	wanglab3269	AGCACCTTTGCGATGTCTGA
	wanglab3270	CTGGCCGTCGTTTTACGTTCCTGGACCCTTGATCCC
	wanglab3271	GTCATAGCTGTTTCCTGGCAGTAACGGTCCTGTTCCA
	wanglab3272	GTTCGATCAGAAACACGGCG
CNB02670 deletion	Wanglab5181	TTGGCGTTGTGAGAAGTAGCAA
	Wanglab5182	CTGGCCGTCGTTTTACAGTTTCTTTGGCAGTGGTGGA
	Wanglab5183	TGGGTACAAGTCCCAGCTTACAA
	Wanglab5184	GTCATAGCTGTTTCCTGACCAGTAAGAGTGTATGGAAGGGA
	Wanglab5185	GGACGCGTAAGGCAAGGAATA
	Wanglab5186	TGCTGAGCAGTGGGAACGTATT
CNC04900 deletion	Wanglab1172	AAAGCAGAAAGTGCTGGAAGATC
	Wanglab1173	GGACCGACTGACAACAGATTAGAG
	Wanglab1174	CTGGCCGTCGTTTTACATGGCTGCCAGATGATAAGGA
	Wanglab1175	GTCATAGCTGTTTCCTGGACCGCATCTGAAGGGACAC
	Wanglab1176	TCCAGGAACGACAACCGAAG
	Wanglab1177	GATATGGAATGCGATGGAGATG
CNJ00570 deletion	wanglab4872	GCTGCTTGGCTTGTTAAGCG
	wanglab4873	CTGGCCGTCGTTTTACCGACTTGTGAGTAAACGGCG
	wanglab4874	ATACGCGGCAGCTGTCAATA
	wanglab4875	GTCATAGCTGTTTCCTGTTCACATGTAGCAGTGCGGT
	wanglab4876	CTCTCGGTGTCGATGACTCG
	wanglab4877	TACTGCAGAACAGCACACCA
CNE02250 deletion	wanglab8326	TATTGACCTGCCTTTCTT
	wanglab8327	CTGGCCGTCGTTTTACTTGGTGGTTTATCGAGTT
	wanglab8328	CCAGCATATCATAGCGTCTC
	wanglab8329	GTCATAGCTGTTTCCTGGACTGGCATGGTTTATACTTG
	wanglab8330	TGCTGGGTGGGTTTCTTT
	wanglab8331	GTGGTGGGCGCTTTGCTC
CNC05810 deletion	wanglab2964	CTCACCTTCACCTGACGGAC
	wanglab2965	TGGAAGCCGAAGAGGACCTA
	wanglab2966	CCCAGATAGCAGTGTGTCGG
	wanglab2967	CTGGCCGTCGTTTTACGGTACTGGCCCTGTTTGTGT
	wanglab2968	GTCATAGCTGTTTCCTGGGACGTAGACGTCTGATATTGA
	wanglab2969	TGCGGTGTACCACCATTTCA
CNJ03190 deletion	wanglab4662	GAGGAGCAGGTCAACGATGCT
	wanglab4663	CTGGCCGTCGTTTTACTGAGACGACATCAGGGAGGAGA
	wanglab4664	GAGAAGGGCGAAGATAACAGTAGCT
	wanglab4665	GTCATAGCTGTTTCCTGAGCAGGCGATGAACTTTGCTATG
	wanglab4666	AACGCGGTATGGACCTTACTG
	wanglab4667	ACTCAGCTCGGACTCTGGTATCTC
CNB00390 deletion	Wanglab9625	cgttaacggcaacatgagcga
	Wanglab9626	cgagtccccgaggctctc
	Wanglab9627	GTCATAGCTGTTTCCTGaccttacgggcgagacttg
	Wanglab9628	gctctggtagcgttgagcttc
	Wanglab9629	gcaagtggagaatctcctcgct
	Wanglab9630	CTGGCCGTCGTTTTACacaaaagatcgccggctcaa
CND03600 deletion	Wanglab4396	AATTTGATGGCTGACGGGCG
	Wanglab4397	TGCGAGTACTGGCGACATCA
	Wanglab4398	CTGGCCGTCGTTTTACGTCAAGGCTGGCGCGTTGAG
	Wanglab4399	AGTTAATTAATGGCGGAGGCTCCGTTGCTGTCCCCCCACC
	Wanglab4400	TGCTCTGGTGGGTACTGCTCC
	Wanglab4401	ATGTCTGGCTTGACGTCCTCGT
CNI02050 deletion	Wanglab4548	TCAGAAGTCAAATCGATGCCG
	Wanglab4549	GATCCAGCTCCGGTACCAAC
	Wanglab4550	CTGGCCGTCGTTTTACGGAGACAGTAGTGGCTGGATG
	Wanglab4551	GTCATAGCTGTTTCCTGTAACTCCGCTGCACCTCTCA
	Wanglab4552	TTCGATTGCTGGGCTCAGTT
	Wanglab4553	TCACGTACAAGTGCTGGGTG
CND05950 deletion	Wanglab5175	CCCATGCCGACTTTGACATTC
	Wanglab5176	TATCACCGTGTGAGGTTGCC
	Wanglab5177	CTGGCCGTCGTTTTACGTTGTCTGATATGCGCGATGG
	Wanglab5178	GTCATAGCTGTTTCCTGGGGAGTCCAATCCGATCCTG
	Wanglab5179	CGACCATCATAAGCGGCGAT
	Wanglab5180	CTCCTTCCTTGAGCACCCTT
CNK00890 deletion	Wanglab9631	tctttaggtgcgccgttatcttt
	Wanglab9632	gcagctttactcagaaggtgagc
	Wanglab9633	CTGGCCGTCGTTTTACgcgtcggaaggttactcagag
	Wanglab9634	GTCATAGCTGTTTCCTGgtcctagtatgcagtccccagtt
	Wanglab9635	atcaaccgcgtgcccaag
	Wanglab9636	gacaaggaagcactcctcttcca
CNB04940 deletion	Wanglab4656	ACCACTGCTGTTCACAGGCGTATT
	Wanglab4657	CTGGCCGTCGTTTTACTGTGGCATTTGTAGCGAGTAGTTG
	Wanglab4658	CAAGGACGAAATTGGACGACAC
	Wanglab4659	GTCATAGCTGTTTCCTGGGAATCAAGCCCGAAGAAGAA
	Wanglab4660	ATCCTATACACCAACGCCATCTC
	Wanglab4661	CGCTAACGTAATCCCAATGCT
CNF01120 deletion	Wanglab1016	CGCAGCAGAACGGAGGTC
	Wanglab1017	AGAATGTCGGGCTGCGTG
	Wanglab1018	CTGGCCGTCGTTTTACTGATCGGAAGGGAAGATGGTG
	Wanglab1019	GTCATAGCTGTTTCCTGCTGGTTGGGATACACTTGACG
	Wanglab1020	GGCACGTTCTCACTCATCTAC
	Wanglab1021	ATACGCTACAGACGCCCTC
CNH00480 deletion	Wanglab2994	TTGGGATTCGAGCACGGTAG
	Wanglab2995	ACGAACGACAAACGATCCCA
	Wanglab2996	ATGGGATGGACTGAAGACGC
	Wanglab2997	CTGGCCGTCGTTTTACTTTTGGGAGTGCCGGAAGAAT
	Wanglab2998	GTCATAGCTGTTTCCTGCTTCTGATGAAGGCGGGTAGA
	Wanglab2999	TGCAGCGACGGATTCTAGTC
CNB02070 deletion	Wanglab879	CGGTGGTTCCTACCAACTCC
	Wanglab880	CTGGCCGTCGTTTTACAATGGATGCCGAAGGGTGAG
	Wanglab881	CTTGTCTGGTCAGGGTCGTC
	Wanglab882	GTCATAGCTGTTTCCTGGAGCTGGATGCGCTCCATTA
	Wanglab883	GGCAGAAGCAAGGCTTAGGT
	Wanglab884	TGAGAAGGTCCTCCAAGTGC
CNM01380 deletion	Wanglab3049	AGTGAAAGCAGGAGTTGCGA
	Wanglab3050	AATCTGGCAGACGCAGGTAT
	Wanglab3051	TCGTACATGAGCTGACAGAGC
	Wanglab3052	CTGGCCGTCGTTTTACAATAGGTGCGATGACGTGGC
	Wanglab3053	GTCATAGCTGTTTCCTGAGAAGGCCGGTGACAGAGAG
	Wanglab3054	CGCGAGATCATCCCCTTGAACAT
CNG02110 deletion	Wanglab1004	AGGAATATGGTCAGCGACATC
	Wanglab1005	GCTGGCTGGATTTGGGTC
	Wanglab1006	CTGGCCGTCGTTTTACGGAATGGGAAGGAAGACTTG
	Wanglab1007	GTCATAGCTGTTTCCTGAGTGTCATTGCTCGGAGTGTA
	Wanglab1008	GCAGCCTCTTCTACACCAAC
	Wanglab1009	TGCACCTTTCCTTTGCTCAAC
CNG03450 deletion	Wanglab891	GGAGATACCTGTCCGCGAAA
	Wanglab892	CTGGCCGTCGTTTTACACGCTGACTTGATGGACTGA
	Wanglab893	CCGTGGTCTGTGTTGAACTG
	Wanglab894	GTCATAGCTGTTTCCTGGCACGGTGTCTGTGATAGTT
	Wanglab895	TCCATCGCCACACACGTTTT
	Wanglab896	TCCACCCCAAACCTCATTCAC
