# Supplementary material for: Regulatory basis for reproductive flexibility in a meningitis-causing fungal pathogen
Source: Nat Commun. 2022 Dec 24;13:7938. doi: 10.1038/s41467-022-35549-y (PMC9790007; doi:10.1038/s41467-022-35549-y)
Supplement: Supplementary file 16 — Source data [file 41467_2022_35549_MOESM16_ESM.xlsx]

## Sheet: Figure 1b
Category	Number of TFs
Fungal Zn2-Cys6 binuclear cluster domain	22
GAL4-like	17
GATA zinc-finger domain	9
Helix-loop-helix (HLH) domain	5
Homeobox domain	5
HSF-type DNA-binding domain	4
Myb-like DNA-binding domain	2
Other zinc fingers: MIZ, NF-X1,CCHC,GRFtype	4
Basic region leucine zipper domain	7
C2H2 zinc-finger domain	14
Fork head domain	3
Others	8
Velvet factor	5
HMG domain	3
Beta-trefoil DNA-binding domain / p53-like transcription factors / DNA-binding protein LAG-1 (CSL)	1
CCAAT-binding transcription factor (CBF-B/NF-YA) subunit B	1
WSTF, HB1, Itc1p, MBD9 motif 2/3 / DDT domain	1

## Sheet: Figure 1d
Gene name	Yeast-to-hypha transtion	Hypal extension	Basidia maturation	Sporualtion	Cell-cell fusion	Autodiploidization	Aerial structure	Invasive structure		Phenome heat map scale
NRG1	3	-1	0	-1	-3	-3	3	0		3	Strongly enhanced
ADA2	-3	-3	-3	-1	-3	-3	-3	-3		2	Moderately enhanced
HCM1	3	-2	0	-3	-2	-3	2	0		1	Weakly enhanced
NHP6	-2	0	-3	-1	-2	-3	-1	-2		0	Wild-type like
ZFC4	0	0	-3	-1	-1	-3	0	1		-1	Weakly defective
CLR1	0	0	-2	-1	0	-3	0	0		-2	Moderately defective
CQS2	-3	-2	-2	-3	0	-3	-2	-2		-3	Strongly defective
GAT6	2	-2	-2	-1	-3	-2	2	-1
MLN1	-1	0	0	-3	0	-2	-1	-1		NA	Not available
CIR1	2	-1	0	0	-2	-2	1	1
LIV4	-1	-1	3	-2	-2	-2	-1	-1
FZC34	1	0	-2	-1	0	-2	0	0
FZC26	-2	0	-1	0	0	-2	-1	-1
ATF1	-3	-2	-3	-2	-2	-2	-3	0
STE12α	-3	-2	-2	-3	-1	-2	-3	0
BWC2	3	0	-1	0	-1	-2	3	1
BZP3	1	0	0	-2	-1	-2	0	0
FZC28	-2	-3	-3	-3	0	-2	-3	-2
VEL4	0	0	0	0	-1	-1	0	0
DDT1	-2	-2	0	0	0	-1	-1	-1
FZC55	1	-1	0	-1	-2	-1	0	0
CVA1	-3	-3	0	-1	-1	-1	-2	-2
SDD2	-3	-2	0	0	0	-1	-2	-1
FZC54	0	0	-3	-1	0	-1	0	0
FZC12	-1	-1	0	0	0	-1	0	0
FZC33	0	0	0	0	-1	-1	0	0
GRF1	1	0	0	0	0	-1	0	0
PRI101	-2	0	-1	0	0	-1	0	0
SRE1	2	0	0	0	-1	-1	0	0
GAT203	0	0	-2	-1	-1	-1	-1	0
ZAP104	0	0	1	0	-1	-1	0	0
PIP2	0	0	-1	0	0	-1	0	0
CCD4	1	0	-1	0	0	-1	0	0
HAP1	0	0	0	0	0	-1	0	0
BZP2	1	-1	1	0	-1	-1	2	0
ZFC7	0	0	-1	0	0	-1	0	0
FZC15	0	0	0	0	0	-1	0	0
MCM1	-3	-3	-3	-3	-2	-1	-2	-2
HSF3	0	-1	0	0	0	-1	0	-1
HOB1	-1	0	-2	-1	0	-1	0	0
VEL2	0	-1	0	0	0	-1	0	0
CNG1	-2	0	-1	-2	0	-1	-1	-1
NCP1	-1	0	-1	-2	0	-1	0	0
VEL1	0	0	1	-1	-3	-1	0	0
SKN7	1	0	0	-1	-2	-1	0	0
FZC51	-2	0	0	-1	-1	-1	0	0
GAT1	2	-1	-2	-2	1	-1	0	0
CLR4	-2	-2	0	-1	-1	-1	-1	0
FZC38	1	0	0	-1	0	-1	0	0
FZC1	1	0	-2	0	-1	0	0	0
FZC37	1	0	-1	0	-1	0	0	0
GIS201	-1	-1	0	-1	-1	0	0	0
MIG1	1	-1	0	0	0	0	0	0
FZC58	0	0	0	0	0	0	0	0
YRM103	0	0	-2	-1	0	0	0	0
FZC17	0	0	0	-1	0	0	0	0
PAN1	-1	0	-2	-1	-1	0	0	0
FAP1	1	0	1	0	-1	0	0	0
FZC3	-1	0	-2	0	0	0	0	0
GAT204	0	0	0	0	0	0	0	0
FZC56	0	0	-2	0	0	0	0	0
HAPX	0	0	0	0	0	0	0	0
GAT201	1	0	-2	-1	0	0	0	0
ARO8001	0	0	-1	0	0	0	0	0
HLH2	0	-1	0	-1	-1	0	-1	-1
ZAP103	1	0	0	0	-1	0	1	0
FZC7	0	0	0	0	0	0	0	0
FZC21	-1	0	0	0	0	0	0	0
FZC42	0	-1	0	0	0	0	-1	0
HOB7	-3	-3	0	-3	-3	0	-3	-2
GAT5	2	0	-3	-1	-2	0	3	0
MIZ1	1	0	0	-1	-2	0	0	0
SXI1α	0	0	0	0	0	0	0	0
HOB4	0	0	0	0	0	0	0	0
FZC9	-1	0	0	0	0	0	0	0
FZC31	0	0	0	0	0	0	0	0
ZFC1	0	0	0	0	0	0	0	0
USV101	0	0	0	2	-1	0	0	0
FZC10	-1	0	0	0	-1	0	0	0
FZC59	-1	0	1	-1	-1	0	0	0
FZC46	0	0	0	-1	0	0	0	0
RIM101	-2	0	-1	-1	0	0	0	0
HLH1	1	0	-2	1	1	0	0	0
FZC48	1	0	0	0	0	0	0	1
FZC45	1	0	0	0	-1	0	1	0
VEL3	-1	0	0	0	0	0	0	0
FZC49	-3	-3	-1	-1	-3	0	-2	-3
FZC53	0	0	0	0	-2	0	0	0
FZC36	1	-1	-3	-1	-1	0	1	1
FZC24	0	-1	1	-1	-1	0	1	0
BZP5	0	0	0	0	-1	0	-1	0
RTS2	0	0	0	0	0	0	0	0
HAP2	3	0	0	2	1	0	3	0
HLH3	3	0	-1	-1	0	0	0	0
FZC57	1	0	0	-1	0	0	0	0
FZC60	0	0	-2	-1	0	0	0	0
FZC18	0	0	0	0	0	0	0	0
FKH101	-1	-1	1	0	0	0	-1	1
FZC44	-2	0	0	0	0	0	0	0
ECM22	-1	-1	0	-1	0	0	-1	-1
TCO4	1	0	1	0	0	0	0	0
CRZ1	0	0	-1	0	0	0	0	0
BZP1	-2	0	0	0	0	0	0	0
MAT4	-1	0	0	-1	0	0	0	0
YOX101	1	0	2	0	0	0	0	0
HSF2	1	0	0	0	0	0	0	0
GAT8	1	0	0	0	1	0	0	0
FZC47	1	0	0	0	1	0	0	0
FZC52	-2	-1	0	-1	0	-2	-1	-1
MAT2	-3	-3	NA	NA	-3	NA	-3	-3
ZNF2	-3	-3	NA	NA	2	NA	-3	-3

## Sheet: Figure 2a
source	target	type	weight	posneg
Yeast-to-hypha transtion	NRG1	undirected	3	pos
Yeast-to-hypha transtion	ADA2	undirected	3	neg
Yeast-to-hypha transtion	HCM1	undirected	3	pos
Yeast-to-hypha transtion	NHP6	undirected	2	neg
Yeast-to-hypha transtion	CQS2	undirected	3	neg
Yeast-to-hypha transtion	GAT6	undirected	2	pos
Yeast-to-hypha transtion	MLN1	undirected	1	neg
Yeast-to-hypha transtion	CIR1	undirected	2	pos
Yeast-to-hypha transtion	LIV4	undirected	1	neg
Yeast-to-hypha transtion	FZC34	undirected	1	pos
Yeast-to-hypha transtion	FZC26	undirected	2	neg
Yeast-to-hypha transtion	ATF1	undirected	3	neg
Yeast-to-hypha transtion	STE12α	undirected	3	neg
Yeast-to-hypha transtion	BWC2	undirected	3	pos
Yeast-to-hypha transtion	BZP3	undirected	1	pos
Yeast-to-hypha transtion	FZC28	undirected	2	neg
Yeast-to-hypha transtion	DDT1	undirected	2	neg
Yeast-to-hypha transtion	FZC55	undirected	1	pos
Yeast-to-hypha transtion	CVA1	undirected	3	neg
Yeast-to-hypha transtion	SDD2	undirected	3	neg
Yeast-to-hypha transtion	FZC12	undirected	1	neg
Yeast-to-hypha transtion	GRF1	undirected	1	pos
Yeast-to-hypha transtion	PRI101	undirected	2	neg
Yeast-to-hypha transtion	SRE1	undirected	2	pos
Yeast-to-hypha transtion	CCD4	undirected	1	pos
Yeast-to-hypha transtion	BZP2	undirected	1	pos
Yeast-to-hypha transtion	MCM1	undirected	3	neg
Yeast-to-hypha transtion	HOB1	undirected	1	neg
Yeast-to-hypha transtion	CNG1	undirected	2	neg
Yeast-to-hypha transtion	NCP1	undirected	1	neg
Yeast-to-hypha transtion	SKN7	undirected	1	pos
Yeast-to-hypha transtion	FZC51	undirected	2	neg
Yeast-to-hypha transtion	GAT1	undirected	2	pos
Yeast-to-hypha transtion	CLR4	undirected	2	neg
Yeast-to-hypha transtion	FZC38	undirected	1	pos
Yeast-to-hypha transtion	FZC1	undirected	1	pos
Yeast-to-hypha transtion	FZC37	undirected	1	pos
Yeast-to-hypha transtion	GIS201	undirected	1	neg
Yeast-to-hypha transtion	MIG1	undirected	1	pos
Yeast-to-hypha transtion	PAN1	undirected	1	neg
Yeast-to-hypha transtion	FAP1	undirected	1	pos
Yeast-to-hypha transtion	FZC3	undirected	1	neg
Yeast-to-hypha transtion	GAT201	undirected	1	pos
Yeast-to-hypha transtion	ZAP103	undirected	1	pos
Yeast-to-hypha transtion	FZC21	undirected	1	neg
Yeast-to-hypha transtion	HOB7	undirected	3	neg
Yeast-to-hypha transtion	GAT5	undirected	2	pos
Yeast-to-hypha transtion	MIZ1	undirected	1	pos
Yeast-to-hypha transtion	FZC9	undirected	1	neg
Yeast-to-hypha transtion	FZC10	undirected	1	neg
Yeast-to-hypha transtion	FZC59	undirected	1	neg
Yeast-to-hypha transtion	RIM101	undirected	2	neg
Yeast-to-hypha transtion	HLH1	undirected	1	pos
Yeast-to-hypha transtion	FZC48	undirected	1	pos
Yeast-to-hypha transtion	FZC45	undirected	1	pos
Yeast-to-hypha transtion	VEL3	undirected	1	neg
Yeast-to-hypha transtion	FZC49	undirected	3	neg
Yeast-to-hypha transtion	FZC36	undirected	1	pos
Yeast-to-hypha transtion	HAP2	undirected	3	pos
Yeast-to-hypha transtion	HLH3	undirected	3	pos
Yeast-to-hypha transtion	FZC57	undirected	1	pos
Yeast-to-hypha transtion	FKH101	undirected	1	neg
Yeast-to-hypha transtion	FZC44	undirected	2	neg
Yeast-to-hypha transtion	ECM22	undirected	1	neg
Yeast-to-hypha transtion	TCO4	undirected	1	pos
Yeast-to-hypha transtion	BZP1	undirected	2	neg
Yeast-to-hypha transtion	MAT4	undirected	1	neg
Yeast-to-hypha transtion	YOX101	undirected	1	pos
Yeast-to-hypha transtion	HSF2	undirected	1	pos
Yeast-to-hypha transtion	GAT8	undirected	1	pos
Yeast-to-hypha transtion	HSF4	undirected	1	pos
Yeast-to-hypha transtion	FZC52	undirected	2	neg
Yeast-to-hypha transtion	MAT2	undirected	3	neg
Yeast-to-hypha transtion	ZNF2	undirected	3	neg
Hypal extension	NRG1	undirected	1	neg
Hypal extension	ADA2	undirected	3	neg
Hypal extension	HCM1	undirected	2	neg
Hypal extension	CQS2	undirected	2	neg
Hypal extension	GAT6	undirected	2	neg
Hypal extension	CIR1	undirected	1	neg
Hypal extension	LIV4	undirected	1	neg
Hypal extension	ATF1	undirected	2	neg
Hypal extension	STE12α	undirected	2	neg
Hypal extension	FZC28	undirected	3	neg
Hypal extension	DDT1	undirected	2	neg
Hypal extension	FZC55	undirected	1	neg
Hypal extension	CVA1	undirected	3	neg
Hypal extension	SDD2	undirected	2	neg
Hypal extension	FZC12	undirected	1	neg
Hypal extension	BZP2	undirected	1	neg
Hypal extension	MCM1	undirected	3	neg
Hypal extension	HSF3	undirected	1	neg
Hypal extension	VEL2	undirected	1	neg
Hypal extension	GAT1	undirected	1	neg
Hypal extension	CLR4	undirected	2	neg
Hypal extension	GIS201	undirected	1	neg
Hypal extension	MIG1	undirected	1	neg
Hypal extension	HLH2	undirected	1	neg
Hypal extension	FZC42	undirected	1	neg
Hypal extension	HOB7	undirected	3	neg
Hypal extension	FZC49	undirected	3	neg
Hypal extension	FZC36	undirected	1	neg
Hypal extension	FZC24	undirected	1	neg
Hypal extension	FKH101	undirected	1	neg
Hypal extension	ECM22	undirected	1	neg
Hypal extension	FZC52	undirected	1	neg
Hypal extension	MAT2	undirected	3	neg
Hypal extension	ZNF2	undirected	3	neg
Basidia maturation	ADA2	undirected	3	neg
Basidia maturation	NHP6	undirected	3	neg
Basidia maturation	ZFC4	undirected	3	neg
Basidia maturation	CLR1	undirected	2	neg
Basidia maturation	CQS2	undirected	2	neg
Basidia maturation	GAT6	undirected	2	neg
Basidia maturation	LIV4	undirected	3	pos
Basidia maturation	FZC34	undirected	2	neg
Basidia maturation	FZC26	undirected	1	neg
Basidia maturation	ATF1	undirected	3	neg
Basidia maturation	STE12α	undirected	2	neg
Basidia maturation	BWC2	undirected	1	neg
Basidia maturation	FZC28	undirected	3	neg
Basidia maturation	FZC54	undirected	3	neg
Basidia maturation	PRI101	undirected	1	neg
Basidia maturation	GAT203	undirected	2	neg
Basidia maturation	ZAP104	undirected	1	pos
Basidia maturation	PIP2	undirected	1	neg
Basidia maturation	CCD4	undirected	1	neg
Basidia maturation	BZP2	undirected	1	pos
Basidia maturation	ZFC7	undirected	1	neg
Basidia maturation	MCM1	undirected	3	neg
Basidia maturation	HOB1	undirected	2	neg
Basidia maturation	CNG1	undirected	1	neg
Basidia maturation	NCP1	undirected	1	neg
Basidia maturation	VEL1	undirected	1	pos
Basidia maturation	GAT1	undirected	2	neg
Basidia maturation	FZC1	undirected	2	neg
Basidia maturation	FZC37	undirected	1	neg
Basidia maturation	YRM103	undirected	2	neg
Basidia maturation	PAN1	undirected	2	neg
Basidia maturation	FAP1	undirected	1	pos
Basidia maturation	FZC3	undirected	2	neg
Basidia maturation	FZC56	undirected	2	neg
Basidia maturation	GAT201	undirected	2	neg
Basidia maturation	ARO8001	undirected	1	neg
Basidia maturation	GAT5	undirected	3	neg
Basidia maturation	FZC59	undirected	1	pos
Basidia maturation	RIM101	undirected	1	neg
Basidia maturation	HLH1	undirected	2	neg
Basidia maturation	FZC49	undirected	1	neg
Basidia maturation	FZC36	undirected	3	neg
Basidia maturation	FZC24	undirected	1	pos
Basidia maturation	HLH3	undirected	1	neg
Basidia maturation	FZC60	undirected	2	neg
Basidia maturation	FKH101	undirected	1	pos
Basidia maturation	TCO4	undirected	1	pos
Basidia maturation	CRZ1	undirected	1	neg
Basidia maturation	YOX101	undirected	2	pos
Basidia maturation	MAT2	undirected	#VALUE!	pos
Basidia maturation	ZNF2	undirected	#VALUE!	pos
Sporualtion	NRG1	undirected	1	neg
Sporualtion	ADA2	undirected	1	neg
Sporualtion	HCM1	undirected	3	neg
Sporualtion	NHP6	undirected	1	neg
Sporualtion	ZFC4	undirected	1	neg
Sporualtion	CLR1	undirected	1	neg
Sporualtion	CQS2	undirected	3	neg
Sporualtion	GAT6	undirected	1	neg
Sporualtion	MLN1	undirected	3	neg
Sporualtion	LIV4	undirected	2	neg
Sporualtion	FZC34	undirected	1	neg
Sporualtion	ATF1	undirected	2	neg
Sporualtion	STE12α	undirected	3	neg
Sporualtion	BZP3	undirected	2	neg
Sporualtion	FZC28	undirected	3	neg
Sporualtion	FZC55	undirected	1	neg
Sporualtion	CVA1	undirected	1	neg
Sporualtion	FZC54	undirected	1	neg
Sporualtion	GAT203	undirected	1	neg
Sporualtion	MCM1	undirected	3	neg
Sporualtion	HOB1	undirected	1	neg
Sporualtion	CNG1	undirected	2	neg
Sporualtion	NCP1	undirected	2	neg
Sporualtion	VEL1	undirected	1	neg
Sporualtion	SKN7	undirected	1	neg
Sporualtion	FZC51	undirected	1	neg
Sporualtion	GAT1	undirected	2	neg
Sporualtion	CLR4	undirected	1	neg
Sporualtion	FZC38	undirected	1	neg
Sporualtion	GIS201	undirected	1	neg
Sporualtion	YRM103	undirected	1	neg
Sporualtion	FZC17	undirected	1	neg
Sporualtion	PAN1	undirected	1	neg
Sporualtion	GAT201	undirected	1	neg
Sporualtion	HLH2	undirected	1	neg
Sporualtion	HOB7	undirected	3	neg
Sporualtion	GAT5	undirected	1	neg
Sporualtion	MIZ1	undirected	1	neg
Sporualtion	USV101	undirected	2	pos
Sporualtion	FZC59	undirected	1	neg
Sporualtion	FZC46	undirected	1	neg
Sporualtion	RIM101	undirected	1	neg
Sporualtion	HLH1	undirected	1	pos
Sporualtion	FZC49	undirected	1	neg
Sporualtion	FZC36	undirected	1	neg
Sporualtion	FZC24	undirected	1	neg
Sporualtion	HAP2	undirected	2	pos
Sporualtion	HLH3	undirected	1	neg
Sporualtion	FZC57	undirected	1	neg
Sporualtion	FZC60	undirected	1	neg
Sporualtion	ECM22	undirected	1	neg
Sporualtion	MAT4	undirected	1	neg
Sporualtion	FZC52	undirected	1	neg
Sporualtion	MAT2	undirected	#VALUE!	pos
Sporualtion	ZNF2	undirected	#VALUE!	pos
Cell-cell fusion	NRG1	undirected	3	neg
Cell-cell fusion	ADA2	undirected	3	neg
Cell-cell fusion	HCM1	undirected	2	neg
Cell-cell fusion	NHP6	undirected	2	neg
Cell-cell fusion	ZFC4	undirected	1	neg
Cell-cell fusion	GAT6	undirected	3	neg
Cell-cell fusion	CIR1	undirected	2	neg
Cell-cell fusion	LIV4	undirected	2	neg
Cell-cell fusion	ATF1	undirected	2	neg
Cell-cell fusion	STE12α	undirected	1	neg
Cell-cell fusion	BWC2	undirected	1	neg
Cell-cell fusion	BZP3	undirected	1	neg
Cell-cell fusion	VEL4	undirected	1	neg
Cell-cell fusion	FZC55	undirected	2	neg
Cell-cell fusion	CVA1	undirected	1	neg
Cell-cell fusion	FZC33	undirected	1	neg
Cell-cell fusion	SRE1	undirected	1	neg
Cell-cell fusion	GAT203	undirected	1	neg
Cell-cell fusion	ZAP104	undirected	1	neg
Cell-cell fusion	BZP2	undirected	1	neg
Cell-cell fusion	MCM1	undirected	2	neg
Cell-cell fusion	VEL1	undirected	3	neg
Cell-cell fusion	SKN7	undirected	2	neg
Cell-cell fusion	FZC51	undirected	1	neg
Cell-cell fusion	GAT1	undirected	1	pos
Cell-cell fusion	CLR4	undirected	1	neg
Cell-cell fusion	FZC1	undirected	1	neg
Cell-cell fusion	FZC37	undirected	1	neg
Cell-cell fusion	GIS201	undirected	1	neg
Cell-cell fusion	PAN1	undirected	1	neg
Cell-cell fusion	FAP1	undirected	1	neg
Cell-cell fusion	HLH2	undirected	1	neg
Cell-cell fusion	ZAP103	undirected	1	neg
Cell-cell fusion	HOB7	undirected	3	neg
Cell-cell fusion	GAT5	undirected	2	neg
Cell-cell fusion	MIZ1	undirected	2	neg
Cell-cell fusion	USV101	undirected	1	neg
Cell-cell fusion	FZC10	undirected	1	neg
Cell-cell fusion	FZC59	undirected	1	neg
Cell-cell fusion	HLH1	undirected	1	neg
Cell-cell fusion	FZC45	undirected	1	neg
Cell-cell fusion	FZC49	undirected	3	neg
Cell-cell fusion	FZC53	undirected	2	neg
Cell-cell fusion	FZC36	undirected	1	neg
Cell-cell fusion	FZC24	undirected	1	neg
Cell-cell fusion	BZP5	undirected	1	neg
Cell-cell fusion	HAP2	undirected	1	neg
Cell-cell fusion	GAT8	undirected	1	pos
Cell-cell fusion	HSF4	undirected	1	pos
Cell-cell fusion	MAT2	undirected	3	neg
Cell-cell fusion	ZNF2	undirected	2	pos
Autodiploidization	NRG1	undirected	3	neg
Autodiploidization	ADA2	undirected	3	neg
Autodiploidization	HCM1	undirected	3	neg
Autodiploidization	NHP6	undirected	3	neg
Autodiploidization	ZFC4	undirected	3	neg
Autodiploidization	CLR1	undirected	3	neg
Autodiploidization	CQS2	undirected	3	neg
Autodiploidization	GAT6	undirected	2	neg
Autodiploidization	MLN1	undirected	2	neg
Autodiploidization	CIR1	undirected	2	neg
Autodiploidization	LIV4	undirected	2	neg
Autodiploidization	FZC34	undirected	2	neg
Autodiploidization	FZC26	undirected	2	neg
Autodiploidization	ATF1	undirected	2	neg
Autodiploidization	STE12α	undirected	2	neg
Autodiploidization	BWC2	undirected	2	neg
Autodiploidization	BZP3	undirected	2	neg
Autodiploidization	FZC28	undirected	2	neg
Autodiploidization	VEL4	undirected	1	neg
Autodiploidization	DDT1	undirected	1	neg
Autodiploidization	FZC55	undirected	1	neg
Autodiploidization	CVA1	undirected	1	neg
Autodiploidization	SDD2	undirected	1	neg
Autodiploidization	FZC54	undirected	1	neg
Autodiploidization	FZC12	undirected	1	neg
Autodiploidization	FZC33	undirected	1	neg
Autodiploidization	GRF1	undirected	1	neg
Autodiploidization	PRI101	undirected	1	neg
Autodiploidization	SRE1	undirected	1	neg
Autodiploidization	GAT203	undirected	1	neg
Autodiploidization	ZAP104	undirected	1	neg
Autodiploidization	PIP2	undirected	1	neg
Autodiploidization	CCD4	undirected	1	neg
Autodiploidization	HAP1	undirected	1	neg
Autodiploidization	BZP2	undirected	1	neg
Autodiploidization	ZFC7	undirected	1	neg
Autodiploidization	FZC15	undirected	1	neg
Autodiploidization	MCM1	undirected	1	neg
Autodiploidization	HSF3	undirected	1	neg
Autodiploidization	HOB1	undirected	1	neg
Autodiploidization	VEL2	undirected	1	neg
Autodiploidization	CNG1	undirected	1	neg
Autodiploidization	NCP1	undirected	1	neg
Autodiploidization	VEL1	undirected	1	neg
Autodiploidization	SKN7	undirected	1	neg
Autodiploidization	FZC51	undirected	1	neg
Autodiploidization	GAT1	undirected	1	neg
Autodiploidization	CLR4	undirected	1	neg
Autodiploidization	FZC38	undirected	1	neg
Autodiploidization	FZC52	undirected	2	neg
Autodiploidization	MAT2	undirected	#VALUE!	pos
Autodiploidization	ZNF2	undirected	#VALUE!	pos
Aerial structure	NRG1	undirected	3	pos
Aerial structure	ADA2	undirected	3	neg
Aerial structure	HCM1	undirected	2	pos
Aerial structure	NHP6	undirected	1	neg
Aerial structure	CQS2	undirected	2	neg
Aerial structure	GAT6	undirected	2	pos
Aerial structure	MLN1	undirected	1	neg
Aerial structure	CIR1	undirected	1	pos
Aerial structure	LIV4	undirected	1	neg
Aerial structure	FZC26	undirected	1	neg
Aerial structure	ATF1	undirected	3	neg
Aerial structure	STE12α	undirected	3	neg
Aerial structure	BWC2	undirected	3	pos
Aerial structure	FZC28	undirected	3	neg
Aerial structure	DDT1	undirected	1	neg
Aerial structure	CVA1	undirected	2	neg
Aerial structure	SDD2	undirected	2	neg
Aerial structure	GAT203	undirected	1	neg
Aerial structure	BZP2	undirected	2	pos
Aerial structure	MCM1	undirected	2	neg
Aerial structure	CNG1	undirected	1	neg
Aerial structure	CLR4	undirected	1	neg
Aerial structure	HLH2	undirected	1	neg
Aerial structure	ZAP103	undirected	1	pos
Aerial structure	FZC42	undirected	1	neg
Aerial structure	HOB7	undirected	3	neg
Aerial structure	GAT5	undirected	3	pos
Aerial structure	FZC45	undirected	1	pos
Aerial structure	FZC49	undirected	2	neg
Aerial structure	FZC36	undirected	1	pos
Aerial structure	FZC24	undirected	1	pos
Aerial structure	BZP5	undirected	1	neg
Aerial structure	HAP2	undirected	3	pos
Aerial structure	FKH101	undirected	1	neg
Aerial structure	ECM22	undirected	1	neg
Aerial structure	FZC52	undirected	1	neg
Aerial structure	MAT2	undirected	3	neg
Aerial structure	ZNF2	undirected	3	neg
Invasive structure	ADA2	undirected	3	neg
Invasive structure	NHP6	undirected	2	neg
Invasive structure	ZFC4	undirected	1	pos
Invasive structure	CQS2	undirected	2	neg
Invasive structure	GAT6	undirected	1	neg
Invasive structure	MLN1	undirected	1	neg
Invasive structure	CIR1	undirected	1	pos
Invasive structure	LIV4	undirected	1	neg
Invasive structure	FZC26	undirected	1	neg
Invasive structure	BWC2	undirected	1	pos
Invasive structure	FZC28	undirected	2	neg
Invasive structure	DDT1	undirected	1	neg
Invasive structure	CVA1	undirected	2	neg
Invasive structure	SDD2	undirected	1	neg
Invasive structure	MCM1	undirected	2	neg
Invasive structure	HSF3	undirected	1	neg
Invasive structure	CNG1	undirected	1	neg
Invasive structure	HLH2	undirected	1	neg
Invasive structure	HOB7	undirected	2	neg
Invasive structure	FZC48	undirected	1	pos
Invasive structure	FZC49	undirected	3	neg
Invasive structure	FZC36	undirected	1	pos
Invasive structure	FKH101	undirected	1	pos
Invasive structure	ECM22	undirected	1	neg
Invasive structure	FZC52	undirected	1	neg
Invasive structure	MAT2	undirected	3	neg
Invasive structure	ZNF2	undirected	3	neg

## Sheet: Figure 2b
R	Yeast-to-hypha transtion	Hypal extension	Basidial maturation	Sporulation	Cell-cell fusion	Autodiploidization	Aerial structure	Invasive structure
Yeast-to-hypha transtion	1	0.318951	0.12034	0.317151	0.0119408	0.202919	0.720665	0.514571
Hypal extension	0.318951	1	0.0643527	0.452831	0.292894	0.326046	0.436705	0.510249
Basidial maturation	0.12034	0.0643527	1	0.324685	0.0785771	0.312158	0.135597	0.111059
Sporulation	0.317151	0.452831	0.324685	1	0.317434	0.38226	0.409794	0.402564
Cell-cell fusion	0.0119408	0.292894	0.0785771	0.317434	1	0.215483	0.0569742	0.130936
Autodiploidization	0.202919	0.326046	0.312158	0.38226	0.215483	1	0.229765	0.314893
Aerial structure	0.720665	0.436705	0.135597	0.409794	0.0569742	0.229765	1	0.6468
Invasive structure	0.514571	0.510249	0.111059	0.402564	0.130936	0.314893	0.6468	1
P	Yeast-to-hypha transtion	Hypal extension	Basidial maturation	Sporulation	Cell-cell fusion	Autodiploidization	Aerial structure	Invasive structure
Yeast-to-hypha transtion	NA	0.000645149	0.20836	0.000694941	0.901011	0.0326833	0	7.5883e-09
Hypal extension	0.000645149	NA	0.502208	6.0338e-07	0.00181088	0.000479135	1.65352e-06	1.06114e-08
Basidial maturation	0.20836	0.502208	NA	0.000507552	0.412354	0.000852053	0.1559	0.245875
Sporulation	0.000694941	6.0338e-07	0.000507552	NA	0.000686895	3.47095e-05	7.95654e-06	1.18644e-05
Cell-cell fusion	0.901011	0.00181088	0.412354	0.000686895	NA	0.0231285	0.552547	0.170753
Autodiploidization	0.0326833	0.000479135	0.000852053	3.47095e-05	0.0231285	NA	0.0152718	0.000762359
Aerial structure	0	1.65352e-06	0.1559	7.95654e-06	0.552547	0.0152718	NA	1.73195e-14
Invasive structure	7.5883e-09	1.06114e-08	0.245875	1.18644e-05	0.170753	0.000762359	1.73195e-14	NA

## Sheet: Figure 3a
ID	log2(cell-cell fusion)	Autodiploidization (%)
ZNF2	0.707878	NA
HSF4	0.485427	1
GAT1	0.316146	0.7
GAT8	0.291957	1
GRF1	0.241516	0.555556
ARO8001	0.238787	0.8
HAP1	0.17031	0.6
FZC38	0.143062	0.727273
RIM101	0.140124	0.916667
FZC21	0.137504	0.866667
HSF2	0.111031	1
ZFC1	0.0840643	0.9
ZFC7	0.0840643	0.625
GAT201	0.0762854	0.8
YOX101	0.0750808	1
MAT4	0.0703893	1
FZC48	0.0703893	0.923077
FZC31	0.0703893	0.889
FZC34	0.0565835	0.142857
FZC9	0.0472871	0.888889
BZP2	0.0426443	0.625
PRI101	0.0380147	0.571
HAPX	0.03492	0.8
FZC54	0.0318186	0.5
FZC15	0.0285692	0.636364
CCD4	0.0285692	0.6
NCP1	-0.0472192	0.666667
FZC7	-0.0846703	0.857143
CNG1	-0.0858948	0.666667
HOB4	-0.112113	0.888889
FZC56	-0.120294	0.8
MLN1	-0.120294	0.0833333
BZP1	-0.141621	1
FZC26	-0.155695	0.166667
FZC12	-0.157303	0.55
VEL2	-0.159235	0.666667
SDD2	-0.159505	0.5
CRZ1	-0.168123	1
FZC17	-0.168123	0.75
PIP2	-0.168123	0.6
CQS2	-0.192645	0
YRM103	-0.19375	0.75
TCO4	-0.194295	1
HOB1	-0.212033	0.666667
ECM22	-0.217591	1
FZC46	-0.243779	0.916667
FZC44	-0.251539	1
VEL3	-0.251539	0.944444
FZC28	-0.264942	0.25
FKH101	-0.268817	1
GAT204	-0.268817	0.8
FZC18	-0.286304	1
FZC60	-0.304006	1
FZC57	-0.334243	1
FZC58	-0.335991	0.75
HLH3	-0.340075	1
SXI1α	-0.348262	0.888889
FZC52	-0.3485	0.2
RTS2	-0.358454	1
HAP2	-0.358454	1
FZC3	-0.358454	0.8
ZAP104	-0.358454	0.6
DDT1	-0.386468	0.416667
MIG1	-0.38963	0.75
FZC42	-0.395929	0.875
HSF3	-0.395929	0.666667
CVA1	-0.402588	0.5
ZAP103	-0.430015	0.846154
FZC59	-0.46929	0.916667
BZP5	-0.473931	1
FZC45	-0.494109	0.928571
CLR1	-0.535332	0
HLH1	-0.547242	0.923077
FZC51	-0.552156	0.7
FAP1	-0.564905	0.8
FZC24	-0.566122	1
FZC33	-0.570893	0.555556
USV101	-0.621488	0.909091
CLR4	-0.68966	0.714286
FZC10	-0.713119	0.916667
VEL4	-0.713119	0.333333
GIS201	-0.785875	0.75
SRE1	-0.785875	0.588235
ZFC4	-0.785875	0
FZC37	-0.822656	0.75
BZP3	-0.836501	0.25
FZC1	-0.943416	0.75
HLH2	-1.10377	0.833333
PAN1	-1.12029	0.8
GAT203	-1.152	0.6
FZC36	-1.18442	1
BWC2	-1.2863	0.25
STE12α	-1.30294	0.23
SKN7	-1.37707	0.7
FZC55	-1.39593	0.5
MIZ1	-1.46594	0.888889
FZC53	-1.64386	1
CIR1	-1.64386	0.111111
MCM1	-1.68966	0.666667
NHP6	-1.78588	0
LIV4	-1.82623	0.125
ATF1	-1.8365	0.2
GAT5	-1.87832	0.888889
HCM1	-1.94342	0
VEL1	-2.02915	0.667
FZC49	-2.1016	1
GAT6	-2.32193	0.0833333
HOB7	-2.55639	0.888889
ADA2	-2.64386	0
NRG1	-2.73697	0
MAT2	ND	NA

## Sheet: Figure 3b
Count	Genes regulated by the 7 TFs	Non-regulated genes
Mating-responsive	431	1138		P = 5.455154E-52
Non-responsive	459	3846
Ratio	Genes regulated by the 7 TFs	Non-regulated genes
Mating-responsive	0.274697	0.725303
Non-responsive	0.10662	0.89338

## Sheet: Figure 3c
ID	MAT2	GAT6	FZC49	VEL1	ADA2	NRG1	HOB7
CNI00880	1	0	1	1	0	0	0
CNI03040	1	0	1	1	0	0	0
CNI00870	1	0	1	1	1	0	0
CNF03470	1	0	1	1	1	0	0
CNI02240	1	0	1	1	1	0	1
CNI03680	1	0	1	1	1	0	1
CNI04330	1	0	1	1	1	0	1
CNI02840	1	0	1	1	1	0	1
CNI02900	1	0	1	1	1	0	1
CNI00850	1	0	1	1	1	0	1
CNI03220	1	0	1	1	1	0	1
CND01080	1	1	1	1	1	0	1
CNI00890	1	1	1	1	1	0	1
CNI04400	1	1	1	1	1	0	1
CNI01390	1	1	1	1	1	0	1
CNI02790	1	1	1	1	1	0	1
CNE01880	1	1	1	1	1	0	1
CND04490	1	1	1	1	1	0	1
CNI00900	1	1	1	1	1	0	1
CNI01510	1	1	1	1	1	0	1
CNK01380	1	1	1	1	1	0	1
CNI02740	1	1	1	1	1	0	1
CNI01920	1	1	1	1	1	0	1
CNI01500	1	1	1	1	1	0	1
CNL06180	1	1	1	1	1	0	1
CNI01590	1	1	1	1	1	0	1
CNI02350	1	1	1	1	1	0	1
CNI02360	1	1	1	1	1	0	1
CNI03390	1	1	1	1	1	0	1
CNI03790	1	1	1	1	1	0	1
CNI03270	1	1	1	1	1	0	1
CNI01430	1	1	1	1	1	0	1
CNI04420	1	1	1	1	1	0	1
CNI04150	1	1	1	1	1	0	1
CNA06110	1	1	1	1	1	0	1
CNI02990	1	1	1	1	1	0	1
CNI03990	1	1	1	1	1	0	1
CNI03370	1	1	1	1	1	0	1
CNI00930	1	1	1	1	1	0	1
CNI04170	1	1	1	1	1	0	1
CNI01570	1	1	1	1	1	0	1
CNM00010	1	1	1	1	1	0	1
CNI02540	1	1	1	1	1	1	1
CNI02050	1	1	1	1	1	1	1
CNH03220	1	1	1	1	1	1	1
CNI02130	1	1	1	1	1	1	1
CNI03890	1	1	1	1	1	1	1
CNK02850	1	1	1	1	1	1	1
CNI03820	1	1	1	1	1	1	1
CNA05720	1	1	1	1	1	1	1
CNC03950	1	1	1	1	1	1	1
CND02030	1	1	1	1	1	1	1
CNI01100	1	1	1	1	1	1	1
CNI01350	1	1	1	1	1	1	1
CNI03720	1	1	1	1	1	1	1
CNI03870	1	1	1	1	1	1	1
CNI01010	1	1	1	1	1	1	1
CNF01220	1	1	1	1	1	1	1
CNI02150	1	1	1	1	1	1	1
CNC00480	1	1	1	1	1	1	1
CNI01740	1	1	1	1	1	1	1
CNI04410	1	1	1	1	1	1	1
CNI03600	1	1	1	1	1	1	1
CNB04660	1	1	1	1	1	1	1
CNI03670	1	1	1	1	1	1	1
CND05680	1	1	1	1	1	1	1
CNA07720	1	1	1	1	1	1	1
CND06350	1	1	1	1	1	1	1
CNC06550	1	1	1	1	1	1	1
CNC06690	1	1	1	1	1	1	1
CND05800	1	1	1	1	1	1	1
CNH01750	1	1	1	1	1	1	1
CNA01680	1	1	1	1	1	1	1
CNM01700	1	1	1	1	1	1	1
CND00490	1	1	1	1	1	1	1
CND00560	1	1	1	1	1	1	1
CNB05120	1	1	1	1	1	1	1
CNA01150	1	1	1	1	1	1	1
CNG02160	1	1	1	1	1	1	1
CNB01030	1	1	1	1	1	1	1
CNC00640	1	1	1	1	1	1	1
CND02460	1	1	1	1	1	1	1
CNJ01390	1	1	1	1	1	1	1
CNI00770	1	1	1	1	1	1	1
CNF00230	1	1	1	1	1	1	1
CNC01050	1	1	1	1	1	1	1
CNI00730	1	1	1	1	1	1	1
CNJ01220	1	1	1	1	1	1	1
CNM01610	1	1	1	1	1	1	1
CND03450	1	1	1	1	1	1	1
CNF01470	1	1	1	1	1	1	1
CNH03660	1	1	1	1	1	1	1
CND01330	1	1	1	1	1	1	1
CNH02380	1	1	1	1	1	1	1
CNB00970	1	1	1	1	1	1	1
CNB04250	1	1	1	1	1	1	1
CNE00350	1	1	1	1	1	1	1
CNC02870	1	1	1	1	1	1	1
CND05950	1	1	1	1	1	1	1
CNN01360	1	1	1	1	1	1	1
CNE00520	1	1	1	1	1	1	1
CND00650	1	1	1	1	1	1	1
CNJ03020	1	1	1	1	1	1	1
CNB02340	1	1	1	1	1	1	1
CNF02370	1	1	1	1	1	1	1
CNN01270	1	1	1	1	1	1	1
CNL06520	1	1	1	1	1	1	1
CNA00260	1	1	1	1	1	1	1
CNF02000	1	1	1	1	1	1	1
CNC07050	1	1	1	1	1	1	1
CNG01010	1	1	1	1	1	1	1
CNA03370	1	1	1	1	1	1	1
CNC05110	1	1	1	1	1	1	1
CNE04480	1	1	1	1	1	1	1
CNC04640	1	1	1	1	1	1	1
CNH02500	1	1	1	1	1	1	1
CNE04120	1	1	1	1	1	1	1
CND02540	1	1	1	1	1	1	1
CNK00160	1	1	1	1	1	1	1
CNF01070	1	1	1	1	1	1	1
CNC02670	1	1	1	1	1	1	1
CNI02800	1	1	1	1	1	1	1
CNJ01160	1	1	1	1	1	1	1
CNF00880	1	1	1	1	1	1	1
CNI01870	1	1	1	1	1	1	1
CNH03290	1	1	1	1	1	1	1
CNJ03000	1	1	1	1	1	1	1
CNG00520	1	1	1	1	1	1	1
CNE01630	1	1	1	1	1	1	1
CNB04870	1	1	1	1	1	1	1
CNC01830	1	1	1	1	1	1	1
CNB04900	1	1	1	1	1	1	1
CND03170	1	1	1	1	1	1	1
CNA07370	1	1	1	1	1	1	1
CNH00320	1	1	1	1	1	1	1
CND04190	1	1	1	1	1	1	1
CNB00130	1	1	1	1	1	1	1
CNG00600	1	1	1	1	1	1	1
CNK03110	1	1	1	1	1	1	1
CNE03110	1	1	1	1	1	1	1
CNA06330	1	1	1	1	1	1	1
CNB05670	1	1	1	1	1	1	1
CNF02810	1	1	1	1	1	1	1
CNH02070	1	1	1	1	1	1	1
CNL04670	1	1	1	1	1	1	1
CNA03960	1	1	1	1	1	1	1
CND04910	1	1	1	1	1	1	1
CNE02250	1	1	1	1	1	1	1
CNM00690	1	1	1	1	1	1	1
CNA02520	1	1	1	1	1	1	1
CNC03400	1	1	1	1	1	1	1
CNG01790	1	1	1	1	1	1	1
CNB03020	1	1	1	1	1	1	1
CNL06070	1	1	1	1	1	1	1
CNJ00610	1	1	1	1	1	1	1
CNE00780	1	1	1	1	1	1	1
CNA05790	1	1	1	1	1	1	1
CNC06430	1	1	1	1	1	1	1
CNB03460	1	1	1	1	1	1	1
CNF00510	1	1	1	1	1	1	1
CNN02390	1	1	1	1	1	1	1
CNC04960	1	1	1	1	1	1	1
CNH01740	1	1	1	1	1	1	1
CNJ00170	1	1	1	1	1	1	1
CNF03730	1	1	1	1	1	1	1
CNC01260	1	1	1	1	1	1	1
CNA07610	1	1	1	1	1	1	1
CND00790	1	1	1	1	1	1	1
CND03920	1	1	1	1	1	1	1
CNM01860	1	1	1	1	1	1	1
CNJ02900	1	1	1	1	1	1	1
CND03720	1	1	1	1	1	1	1
CNJ01660	1	1	1	1	1	1	1
CNA07430	1	1	1	1	1	1	1
CND01980	1	1	1	1	1	1	1
CNE04450	1	1	1	1	1	1	1
CNC04230	1	1	1	1	1	1	1
CNL06210	1	1	1	1	1	1	1
CNC07100	1	1	1	1	1	1	1
CNJ03160	1	1	1	1	1	1	1
CNB01370	1	1	1	1	1	1	1
CNB05180	1	1	1	1	1	1	1
CNC00410	1	1	1	1	1	1	1
CNE04190	1	1	1	1	1	1	1
CNE03340	1	1	1	1	1	1	1
CNM00460	1	1	1	1	1	1	1
CNA06220	1	1	1	1	1	1	1
CNC02950	1	1	1	1	1	1	1
CND05550	1	1	1	1	1	1	1
CNC06450	1	1	1	1	1	1	1
CNB03980	1	1	1	1	1	1	1
CNJ01910	1	1	1	1	1	1	1
CNK00810	1	1	1	1	1	1	1
CNC02510	1	1	1	1	1	1	1
CNI00720	1	1	1	1	1	1	1
CND03950	1	1	1	1	1	1	1
CNN02290	0	1	1	1	1	1	1
CNN02170	0	1	1	1	1	1	1
CNN01000	0	1	1	1	1	1	1
CNN00580	0	1	1	1	1	1	1
CNN00570	0	1	1	1	1	1	1
CNM02430	0	1	1	1	1	1	1
CNM02420	0	1	1	1	1	1	1
CNM00910	0	1	1	1	1	1	1
CNL06690	0	1	1	1	1	1	1
CNL06680	0	1	1	1	1	1	1
CNK01890	0	1	1	1	1	1	1
CNJ03130	0	1	1	1	1	1	1
CNI04200	0	1	1	1	1	1	1
CNI02820	0	1	1	1	1	1	1
CNI02420	0	1	1	1	1	1	1
CNI02270	0	1	1	1	1	1	1
CNI00100	0	1	1	1	1	1	1
CNI00060	0	1	1	1	1	1	1
CNH03310	0	1	1	1	1	1	1
CNH02990	0	1	1	1	1	1	1
CNH02960	0	1	1	1	1	1	1
CNH00980	0	1	1	1	1	1	1
CNG01480	0	1	1	1	1	1	1
CNF02440	0	1	1	1	1	1	1
CNF01390	0	1	1	1	1	1	1
CNF01380	0	1	1	1	1	1	1
CNF00050	0	1	1	1	1	1	1
CNE03540	0	1	1	1	1	1	1
CNE02110	0	1	1	1	1	1	1
CNE01500	0	1	1	1	1	1	1
CNE00950	0	1	1	1	1	1	1
CNE00940	0	1	1	1	1	1	1
CNE00590	0	1	1	1	1	1	1
CNE00400	0	1	1	1	1	1	1
CND05970	0	1	1	1	1	1	1
CND05790	0	1	1	1	1	1	1
CND05750	0	1	1	1	1	1	1
CND05730	0	1	1	1	1	1	1
CND05690	0	1	1	1	1	1	1
CND00380	0	1	1	1	1	1	1
CND00150	0	1	1	1	1	1	1
CNC06180	0	1	1	1	1	1	1
CNC05700	0	1	1	1	1	1	1
CNC05690	0	1	1	1	1	1	1
CNC03230	0	1	1	1	1	1	1
CNC02650	0	1	1	1	1	1	1
CNC02640	0	1	1	1	1	1	1
CNC00310	0	1	1	1	1	1	1
CNB05660	0	1	1	1	1	1	1
CNB04110	0	1	1	1	1	1	1
CNB01650	0	1	1	1	1	1	1
CNA05690	0	1	1	1	1	1	1
CNA05300	0	1	1	1	1	1	1
CNA02040	0	1	1	1	1	1	1
CNA01650	0	1	1	1	1	1	1
rze1	0	0	1	1	1	1	1
CNN02180	0	0	1	1	1	1	1
CNN01740	0	0	1	1	1	1	1
CNN00670	0	0	1	1	1	1	1
CNN00370	0	0	1	1	1	1	1
CNM02150	0	0	1	1	1	1	1
CNM01780	0	0	1	1	1	1	1
CNM01770	0	0	1	1	1	1	1
CNM01110	0	0	1	1	1	1	1
CNM00770	0	0	1	1	1	1	1
CNL06730	0	0	1	1	1	1	1
CNL06720	0	0	1	1	1	1	1
CNL06700	0	0	1	1	1	1	1
CNL06330	0	0	1	1	1	1	1
CNL04780	0	0	1	1	1	1	1
CNL04580	0	0	1	1	1	1	1
CNL04260	0	0	1	1	1	1	1
CNL03660	0	0	1	1	1	1	1
CNK03310	0	0	1	1	1	1	1
CNK02980	0	0	1	1	1	1	1
CNK02220	0	0	1	1	1	1	1
CNK01670	0	0	1	1	1	1	1
CNK00990	0	0	1	1	1	1	1
CNK00580	0	0	1	1	1	1	1
CNK00070	0	0	1	1	1	1	1
CNJ01890	0	0	1	1	1	1	1
CNJ01090	0	0	1	1	1	1	1
CNJ00060	0	0	1	1	1	1	1
CNI04210	0	0	1	1	1	1	1
CNI00810	0	0	1	1	1	1	1
CNI00050	0	0	1	1	1	1	1
CNH03800	0	0	1	1	1	1	1
CNH03040	0	0	1	1	1	1	1
CNH02950	0	0	1	1	1	1	1
CNH02830	0	0	1	1	1	1	1
CNH01560	0	0	1	1	1	1	1
CNH01190	0	0	1	1	1	1	1
CNH00935	0	0	1	1	1	1	1
CNH00780	0	0	1	1	1	1	1
CNH00370	0	0	1	1	1	1	1
CNG04470	0	0	1	1	1	1	1
CNG04230	0	0	1	1	1	1	1
CNG04090	0	0	1	1	1	1	1
CNG03890	0	0	1	1	1	1	1
CNG03390	0	0	1	1	1	1	1
CNG03050	0	0	1	1	1	1	1
CNG02720	0	0	1	1	1	1	1
CNG02460	0	0	1	1	1	1	1
CNG00890	0	0	1	1	1	1	1
CNG00440	0	0	1	1	1	1	1
CNG00270	0	0	1	1	1	1	1
CNF04550	0	0	1	1	1	1	1
CNF04220	0	0	1	1	1	1	1
CNF04080	0	0	1	1	1	1	1
CNF03620	0	0	1	1	1	1	1
CNF03530	0	0	1	1	1	1	1
CNF02360	0	0	1	1	1	1	1
CNF01590	0	0	1	1	1	1	1
CNF01420	0	0	1	1	1	1	1
CNF01120	0	0	1	1	1	1	1
CNF00610	0	0	1	1	1	1	1
CNF00500	0	0	1	1	1	1	1
CNE05070	0	0	1	1	1	1	1
CNE04800	0	0	1	1	1	1	1
CNE03790	0	0	1	1	1	1	1
CNE03360	0	0	1	1	1	1	1
CNE02190	0	0	1	1	1	1	1
CNE02050	0	0	1	1	1	1	1
CNE01140	0	0	1	1	1	1	1
CNE00670	0	0	1	1	1	1	1
CND06220	0	0	1	1	1	1	1
CND06190	0	0	1	1	1	1	1
CND05980	0	0	1	1	1	1	1
CND05940	0	0	1	1	1	1	1
CND05600	0	0	1	1	1	1	1
CND04860	0	0	1	1	1	1	1
CND04840	0	0	1	1	1	1	1
CND04690	0	0	1	1	1	1	1
CND04560	0	0	1	1	1	1	1
CND03500	0	0	1	1	1	1	1
CND02650	0	0	1	1	1	1	1
CND02470	0	0	1	1	1	1	1
CND02150	0	0	1	1	1	1	1
CND01570	0	0	1	1	1	1	1
CND00030	0	0	1	1	1	1	1
CNC06210	0	0	1	1	1	1	1
CNC05050	0	0	1	1	1	1	1
CNC04630	0	0	1	1	1	1	1
CNC02400	0	0	1	1	1	1	1
CNC02270	0	0	1	1	1	1	1
CNC01520	0	0	1	1	1	1	1
CNB04950	0	0	1	1	1	1	1
CNB03790	0	0	1	1	1	1	1
CNB03680	0	0	1	1	1	1	1
CNB02890	0	0	1	1	1	1	1
CNB02680	0	0	1	1	1	1	1
CNB02310	0	0	1	1	1	1	1
CNB02130	0	0	1	1	1	1	1
CNB01660	0	0	1	1	1	1	1
CNB01320	0	0	1	1	1	1	1
CNB00590	0	0	1	1	1	1	1
CNB00430	0	0	1	1	1	1	1
CNB00230	0	0	1	1	1	1	1
CNB00220	0	0	1	1	1	1	1
CNB00190	0	0	1	1	1	1	1
CNA08060	0	0	1	1	1	1	1
CNA08050	0	0	1	1	1	1	1
CNA07920	0	0	1	1	1	1	1
CNA07100	0	0	1	1	1	1	1
CNA07050	0	0	1	1	1	1	1
CNA06980	0	0	1	1	1	1	1
CNA06570	0	0	1	1	1	1	1
CNA06170	0	0	1	1	1	1	1
CNA05840	0	0	1	1	1	1	1
CNA05700	0	0	1	1	1	1	1
CNA04700	0	0	1	1	1	1	1
CNA02580	0	0	1	1	1	1	1
CNA02120	0	0	1	1	1	1	1
CNA01540	0	0	1	1	1	1	1
CNH02920	0	0	0	1	1	1	1
CNH00600	0	0	0	1	1	1	1
CNG02670	0	0	0	1	1	1	1
CNF00180	0	0	0	1	1	1	1
CNC02180	0	0	0	1	1	1	1
CNA04670	0	0	0	1	1	1	1
CNL05530	0	0	0	0	1	1	1
CNK03020	0	0	0	0	1	1	1
CNK02660	0	0	0	0	1	1	1
CNK01480	0	0	0	0	1	1	1
CNK01190	0	0	0	0	1	1	1
CNK00720	0	0	0	0	1	1	1
CNK00380	0	0	0	0	1	1	1
CNK00060	0	0	0	0	1	1	1
CNI01440	0	0	0	0	1	1	1
CNH02450	0	0	0	0	1	1	1
CNG04220	0	0	0	0	1	1	1
CNG01110	0	0	0	0	1	1	1
CNG00430	0	0	0	0	1	1	1
CNF02910	0	0	0	0	1	1	1
CNF01100	0	0	0	0	1	1	1
CNE04660	0	0	0	0	1	1	1
CNE04080	0	0	0	0	1	1	1
CNE03150	0	0	0	0	1	1	1
CNE00170	0	0	0	0	1	1	1
CND01820	0	0	0	0	1	1	1
CNC02530	0	0	0	0	1	1	1
CNC01660	0	0	0	0	1	1	1
CNC01650	0	0	0	0	1	1	1
CNC00980	0	0	0	0	1	1	1
CNB04020	0	0	0	0	1	1	1
CNB03710	0	0	0	0	1	1	1
CNB03630	0	0	0	0	1	1	1
CNB00810	0	0	0	0	1	1	1
CNA05710	0	0	0	0	1	1	1
CNA00820	0	0	0	0	1	1	1
CNN00910	0	0	0	0	1	1	1
CNK01530	0	0	0	0	1	1	1
CNJ01360	0	0	0	0	1	1	1
CNI00320	0	0	0	0	1	1	1
CNH02430	0	0	0	0	1	1	1
CNG03600	0	0	0	0	1	1	1
CNG03580	0	0	0	0	1	1	1
CNG02680	0	0	0	0	1	1	1
CNG02370	0	0	0	0	1	1	1
CNG01210	0	0	0	0	1	1	1
CNG00500	0	0	0	0	1	1	1
CNG00390	0	0	0	0	1	1	1
CNE03520	0	0	0	0	1	1	1
CND04080	0	0	0	0	1	1	1
CNC06160	0	0	0	0	1	1	1
CNC04880	0	0	0	0	1	1	1
CNM02510	0	0	0	0	0	1	1
CNM01150	0	0	0	0	0	1	1
CNK02650	0	0	0	0	0	1	1
CNF04420	0	0	0	0	0	1	1
CNC06120	0	0	0	0	0	1	1
CNA01880	0	0	0	0	0	1	1
CNM02020	0	0	0	0	0	0	1
CNG00110	0	0	0	0	0	0	1
CNE00630	0	0	0	0	0	0	1

## Sheet: Figure 3d
TFs	Target genes	type
GAT6	CNN02290	neg
GAT6	CNN02170	pos
GAT6	CNN01880	neg
GAT6	CNN01000	neg
GAT6	CNN00950	neg
GAT6	CNN00700	neg
GAT6	CNN00580	pos
GAT6	CNN00570	pos
GAT6	CNM02430	neg
GAT6	CNM02420	neg
GAT6	CNM00910	neg
GAT6	CNM00230	pos
GAT6	CNM00160	neg
GAT6	CNM00090	pos
GAT6	CNL06690	pos
GAT6	CNL06680	pos
GAT6	CNL06490	pos
GAT6	CNL04460	pos
GAT6	CNL04010	neg
GAT6	CNK03010	neg
GAT6	CNK02560	neg
GAT6	CNK01890	neg
GAT6	CNK00160	pos
GAT6	CNJ03130	pos
GAT6	CNJ01590	neg
GAT6	CNJ01220	pos
GAT6	CNJ00270	neg
GAT6	CNJ00110	neg
GAT6	CNI04200	neg
GAT6	CNI03480	neg
GAT6	CNI02850	neg
GAT6	CNI02820	pos
GAT6	CNI02510	neg
GAT6	CNI02420	neg
GAT6	CNI02270	neg
GAT6	CNI00770	pos
GAT6	CNI00100	pos
GAT6	CNI00060	pos
GAT6	CNH03320	pos
GAT6	CNH03310	pos
GAT6	CNH02990	pos
GAT6	CNH02960	pos
GAT6	CNH02800	pos
GAT6	CNH01140	neg
GAT6	CNH00980	pos
GAT6	CNG03650	neg
GAT6	CNG01830	neg
GAT6	CNG01480	neg
GAT6	CNG01330	neg
GAT6	CNF03950	neg
GAT6	CNF02440	neg
GAT6	CNF02230	neg
GAT6	CNF01390	neg
GAT6	CNF01380	neg
GAT6	CNF00050	pos
GAT6	CNE03540	neg
GAT6	CNE02110	neg
GAT6	CNE01630	pos
GAT6	CNE01500	pos
GAT6	CNE00950	pos
GAT6	CNE00940	pos
GAT6	CNE00590	neg
GAT6	CNE00400	neg
GAT6	CND05970	neg
GAT6	CND05960	neg
GAT6	CND05950	pos
GAT6	CND05920	pos
GAT6	CND05910	pos
GAT6	CND05900	pos
GAT6	CND05810	pos
GAT6	CND05800	pos
GAT6	CND05790	pos
GAT6	CND05780	pos
GAT6	CND05740	pos
GAT6	CND05730	pos
GAT6	CND05680	pos
GAT6	CND04870	neg
GAT6	CND02130	pos
GAT6	CND01080	pos
GAT6	CND00380	pos
GAT6	CND00150	pos
GAT6	CND00010	pos
GAT6	CNC06420	neg
GAT6	CNC06180	neg
GAT6	CNC06110	neg
GAT6	CNC05700	neg
GAT6	CNC05690	neg
GAT6	CNC05550	pos
GAT6	CNC05440	pos
GAT6	CNC03950	pos
GAT6	CNC03230	pos
GAT6	CNC02990	neg
GAT6	CNC02650	pos
GAT6	CNC02640	pos
GAT6	CNC02510	neg
GAT6	CNC00790	neg
GAT6	CNC00310	neg
GAT6	CNB05660	pos
GAT6	CNB05550	neg
GAT6	CNB04530	neg
GAT6	CNB04110	pos
GAT6	CNB03080	neg
GAT6	CNB02830	neg
GAT6	CNB01650	pos
GAT6	CNB01060	neg
GAT6	CNB01050	neg
GAT6	CNA07050	neg
GAT6	CNA06190	neg
GAT6	CNA05690	neg
GAT6	CNA05300	pos
GAT6	CNA04950	neg
GAT6	CNA03370	pos
GAT6	CNA02040	pos
GAT6	CNA01650	pos
FZC49	rze1	pos
FZC49	CNN02400	neg
FZC49	CNN02390	pos
FZC49	CNN02290	neg
FZC49	CNN02180	pos
FZC49	CNN02170	pos
FZC49	CNN01920	neg
FZC49	CNN01880	neg
FZC49	CNN01740	pos
FZC49	CNN01570	pos
FZC49	CNN01550	pos
FZC49	CNN01360	pos
FZC49	CNN01270	pos
FZC49	CNN00950	neg
FZC49	CNN00770	neg
FZC49	CNN00700	neg
FZC49	CNN00670	pos
FZC49	CNN00580	pos
FZC49	CNN00570	pos
FZC49	CNN00440	neg
FZC49	CNN00370	pos
FZC49	CNN00210	neg
FZC49	CNM02430	neg
FZC49	CNM02420	neg
FZC49	CNM02150	pos
FZC49	CNM02050	neg
FZC49	CNM01860	pos
FZC49	CNM01780	pos
FZC49	CNM01770	neg
FZC49	CNM01610	pos
FZC49	CNM01170	neg
FZC49	CNM01110	pos
FZC49	CNM00910	neg
FZC49	CNM00770	neg
FZC49	CNM00470	pos
FZC49	CNM00270	pos
FZC49	CNM00230	pos
FZC49	CNM00160	neg
FZC49	CNM00140	neg
FZC49	CNM00090	pos
FZC49	CNL06740	neg
FZC49	CNL06730	neg
FZC49	CNL06720	pos
FZC49	CNL06700	pos
FZC49	CNL06690	pos
FZC49	CNL06680	pos
FZC49	CNL06500	neg
FZC49	CNL06490	pos
FZC49	CNL06440	pos
FZC49	CNL06390	neg
FZC49	CNL06330	pos
FZC49	CNL06070	pos
FZC49	CNL06040	pos
FZC49	CNL05620	pos
FZC49	CNL05200	neg
FZC49	CNL04780	neg
FZC49	CNL04640	pos
FZC49	CNL04580	pos
FZC49	CNL04460	pos
FZC49	CNL04260	neg
FZC49	CNL04240	pos
FZC49	CNL04190	pos
FZC49	CNL04010	neg
FZC49	CNL03710	pos
FZC49	CNL03680	neg
FZC49	CNL03660	pos
FZC49	CNK03310	pos
FZC49	CNK02980	pos
FZC49	CNK02860	pos
FZC49	CNK02240	neg
FZC49	CNK02220	neg
FZC49	CNK02190	pos
FZC49	CNK02180	neg
FZC49	CNK02120	pos
FZC49	CNK01940	pos
FZC49	CNK01890	neg
FZC49	CNK01670	neg
FZC49	CNK01600	neg
FZC49	CNK01510	pos
FZC49	CNK01350	neg
FZC49	CNK01210	neg
FZC49	CNK00990	neg
FZC49	CNK00810	pos
FZC49	CNK00580	neg
FZC49	CNK00340	pos
FZC49	CNK00260	pos
FZC49	CNK00160	pos
FZC49	CNK00130	pos
FZC49	CNK00080	pos
FZC49	CNK00070	neg
FZC49	CNJ03160	neg
FZC49	CNJ03130	pos
FZC49	CNJ03070	neg
FZC49	CNJ03020	pos
FZC49	CNJ03000	pos
FZC49	CNJ02920	neg
FZC49	CNJ02620	pos
FZC49	CNJ02310	neg
FZC49	CNJ02290	neg
FZC49	CNJ02040	neg
FZC49	CNJ01910	pos
FZC49	CNJ01890	pos
FZC49	CNJ01590	neg
FZC49	CNJ01220	pos
FZC49	CNJ01160	pos
FZC49	CNJ01090	neg
FZC49	CNJ00410	neg
FZC49	CNJ00370	pos
FZC49	CNJ00220	neg
FZC49	CNJ00140	pos
FZC49	CNJ00060	pos
FZC49	CNI04340	neg
FZC49	CNI04210	pos
FZC49	CNI04200	neg
FZC49	CNI04150	neg
FZC49	CNI04000	pos
FZC49	CNI03860	neg
FZC49	CNI03800	neg
FZC49	CNI03770	neg
FZC49	CNI03300	neg
FZC49	CNI03200	neg
FZC49	CNI02850	neg
FZC49	CNI02820	pos
FZC49	CNI02510	neg
FZC49	CNI02420	neg
FZC49	CNI02120	pos
FZC49	CNI02030	neg
FZC49	CNI02020	neg
FZC49	CNI01930	pos
FZC49	CNI01560	pos
FZC49	CNI01530	neg
FZC49	CNI01500	neg
FZC49	CNI00900	neg
FZC49	CNI00880	neg
FZC49	CNI00870	neg
FZC49	CNI00860	neg
FZC49	CNI00850	neg
FZC49	CNI00810	pos
FZC49	CNI00770	pos
FZC49	CNI00100	pos
FZC49	CNI00060	pos
FZC49	CNI00050	neg
FZC49	CNH03800	neg
FZC49	CNH03710	pos
FZC49	CNH03660	pos
FZC49	CNH03400	neg
FZC49	CNH03320	pos
FZC49	CNH03310	pos
FZC49	CNH03290	pos
FZC49	CNH03040	pos
FZC49	CNH02960	pos
FZC49	CNH02950	pos
FZC49	CNH02830	pos
FZC49	CNH02690	neg
FZC49	CNH02500	pos
FZC49	CNH02180	neg
FZC49	CNH01740	pos
FZC49	CNH01730	pos
FZC49	CNH01560	pos
FZC49	CNH01320	neg
FZC49	CNH01200	neg
FZC49	CNH01190	neg
FZC49	CNH00980	pos
FZC49	CNH00935	pos
FZC49	CNH00920	neg
FZC49	CNH00780	pos
FZC49	CNH00710	neg
FZC49	CNH00700	neg
FZC49	CNH00390	neg
FZC49	CNH00370	neg
FZC49	CNH00320	pos
FZC49	CNH00040	pos
FZC49	CNG04470	pos
FZC49	CNG04340	neg
FZC49	CNG04230	pos
FZC49	CNG04090	pos
FZC49	CNG03890	pos
FZC49	CNG03650	neg
FZC49	CNG03390	pos
FZC49	CNG03310	pos
FZC49	CNG03300	pos
FZC49	CNG03050	pos
FZC49	CNG02750	neg
FZC49	CNG02720	pos
FZC49	CNG02460	pos
FZC49	CNG02340	pos
FZC49	CNG02130	neg
FZC49	CNG01960	pos
FZC49	CNG01790	pos
FZC49	CNG01480	neg
FZC49	CNG01330	neg
FZC49	CNG01010	pos
FZC49	CNG00930	neg
FZC49	CNG00890	pos
FZC49	CNG00640	pos
FZC49	CNG00600	pos
FZC49	CNG00580	neg
FZC49	CNG00440	pos
FZC49	CNG00270	pos
FZC49	CNG00170	neg
FZC49	CNF04890	neg
FZC49	CNF04820	neg
FZC49	CNF04800	neg
FZC49	CNF04700	neg
FZC49	CNF04610	neg
FZC49	CNF04550	neg
FZC49	CNF04220	neg
FZC49	CNF04080	neg
FZC49	CNF03950	neg
FZC49	CNF03620	pos
FZC49	CNF03530	pos
FZC49	CNF03320	neg
FZC49	CNF02810	pos
FZC49	CNF02480	neg
FZC49	CNF02440	pos
FZC49	CNF02360	pos
FZC49	CNF02230	neg
FZC49	CNF02000	pos
FZC49	CNF01940	pos
FZC49	CNF01590	pos
FZC49	CNF01420	neg
FZC49	CNF01400	neg
FZC49	CNF01390	neg
FZC49	CNF01380	neg
FZC49	CNF01120	pos
FZC49	CNF01070	pos
FZC49	CNF01030	pos
FZC49	CNF01000	pos
FZC49	CNF00890	neg
FZC49	CNF00880	pos
FZC49	CNF00610	pos
FZC49	CNF00510	pos
FZC49	CNF00500	pos
FZC49	CNF00210	pos
FZC49	CNF00050	pos
FZC49	CNE05080	pos
FZC49	CNE05070	pos
FZC49	CNE04910	neg
FZC49	CNE04800	pos
FZC49	CNE04480	pos
FZC49	CNE04330	pos
FZC49	CNE04120	pos
FZC49	CNE03810	pos
FZC49	CNE03790	pos
FZC49	CNE03540	neg
FZC49	CNE03360	neg
FZC49	CNE03340	pos
FZC49	CNE03270	pos
FZC49	CNE02620	pos
FZC49	CNE02190	neg
FZC49	CNE02120	pos
FZC49	CNE02050	pos
FZC49	CNE01630	pos
FZC49	CNE01500	pos
FZC49	CNE01200	neg
FZC49	CNE01180	pos
FZC49	CNE01140	pos
FZC49	CNE01050	neg
FZC49	CNE01030	neg
FZC49	CNE00950	pos
FZC49	CNE00940	pos
FZC49	CNE00820	pos
FZC49	CNE00670	pos
FZC49	CNE00590	neg
FZC49	CNE00400	neg
FZC49	CNE00350	pos
FZC49	CND06350	pos
FZC49	CND06220	neg
FZC49	CND06190	neg
FZC49	CND06120	neg
FZC49	CND05980	neg
FZC49	CND05950	pos
FZC49	CND05940	pos
FZC49	CND05920	pos
FZC49	CND05910	pos
FZC49	CND05900	pos
FZC49	CND05810	pos
FZC49	CND05800	pos
FZC49	CND05790	pos
FZC49	CND05780	pos
FZC49	CND05740	pos
FZC49	CND05730	pos
FZC49	CND05680	pos
FZC49	CND05640	neg
FZC49	CND05600	pos
FZC49	CND05160	neg
FZC49	CND05120	neg
FZC49	CND05010	neg
FZC49	CND04930	pos
FZC49	CND04870	neg
FZC49	CND04860	pos
FZC49	CND04840	pos
FZC49	CND04690	neg
FZC49	CND04640	pos
FZC49	CND04560	pos
FZC49	CND04490	neg
FZC49	CND04190	pos
FZC49	CND04160	neg
FZC49	CND03780	neg
FZC49	CND03500	pos
FZC49	CND03450	pos
FZC49	CND03170	pos
FZC49	CND02730	neg
FZC49	CND02650	neg
FZC49	CND02540	pos
FZC49	CND02500	pos
FZC49	CND02470	neg
FZC49	CND02460	pos
FZC49	CND02340	neg
FZC49	CND02210	pos
FZC49	CND02150	neg
FZC49	CND02130	pos
FZC49	CND02030	pos
FZC49	CND01980	pos
FZC49	CND01570	neg
FZC49	CND01200	neg
FZC49	CND00790	pos
FZC49	CND00700	neg
FZC49	CND00650	pos
FZC49	CND00560	pos
FZC49	CND00400	neg
FZC49	CND00380	pos
FZC49	CND00150	pos
FZC49	CND00130	neg
FZC49	CND00030	pos
FZC49	CND00010	pos
FZC49	CNC07100	pos
FZC49	CNC06800	pos
FZC49	CNC06550	pos
FZC49	CNC06450	pos
FZC49	CNC06420	neg
FZC49	CNC06210	pos
FZC49	CNC06110	neg
FZC49	CNC05910	neg
FZC49	CNC05810	neg
FZC49	CNC05700	neg
FZC49	CNC05690	neg
FZC49	CNC05550	pos
FZC49	CNC05440	pos
FZC49	CNC05050	pos
FZC49	CNC04960	pos
FZC49	CNC04690	neg
FZC49	CNC04640	pos
FZC49	CNC04630	pos
FZC49	CNC04620	pos
FZC49	CNC04390	neg
FZC49	CNC04280	neg
FZC49	CNC04230	pos
FZC49	CNC03950	pos
FZC49	CNC03600	pos
FZC49	CNC03270	neg
FZC49	CNC03230	pos
FZC49	CNC03090	pos
FZC49	CNC02990	neg
FZC49	CNC02950	pos
FZC49	CNC02870	pos
FZC49	CNC02670	pos
FZC49	CNC02650	pos
FZC49	CNC02640	pos
FZC49	CNC02510	neg
FZC49	CNC02400	pos
FZC49	CNC02340	neg
FZC49	CNC02270	pos
FZC49	CNC02190	neg
FZC49	CNC02030	pos
FZC49	CNC01830	pos
FZC49	CNC01520	neg
FZC49	CNC01470	neg
FZC49	CNC01400	neg
FZC49	CNC01260	pos
FZC49	CNC01060	neg
FZC49	CNC01010	pos
FZC49	CNC00970	pos
FZC49	CNC00790	neg
FZC49	CNC00720	neg
FZC49	CNC00640	pos
FZC49	CNC00310	pos
FZC49	CNB05740	neg
FZC49	CNB05660	pos
FZC49	CNB05550	neg
FZC49	CNB05450	neg
FZC49	CNB05180	pos
FZC49	CNB04950	neg
FZC49	CNB04900	pos
FZC49	CNB04640	neg
FZC49	CNB04530	neg
FZC49	CNB04270	neg
FZC49	CNB04250	pos
FZC49	CNB04110	pos
FZC49	CNB04040	neg
FZC49	CNB03790	neg
FZC49	CNB03680	neg
FZC49	CNB03080	neg
FZC49	CNB02890	neg
FZC49	CNB02880	pos
FZC49	CNB02680	neg
FZC49	CNB02570	neg
FZC49	CNB02310	pos
FZC49	CNB02220	neg
FZC49	CNB02130	neg
FZC49	CNB01990	neg
FZC49	CNB01740	neg
FZC49	CNB01660	pos
FZC49	CNB01650	pos
FZC49	CNB01450	neg
FZC49	CNB01320	pos
FZC49	CNB01260	neg
FZC49	CNB01060	neg
FZC49	CNB01050	neg
FZC49	CNB00610	neg
FZC49	CNB00590	pos
FZC49	CNB00540	neg
FZC49	CNB00430	neg
FZC49	CNB00340	neg
FZC49	CNB00310	neg
FZC49	CNB00300	neg
FZC49	CNB00230	pos
FZC49	CNB00220	pos
FZC49	CNB00190	pos
FZC49	CNB00130	pos
FZC49	CNB00040	neg
FZC49	CNA08060	pos
FZC49	CNA08050	pos
FZC49	CNA07920	neg
FZC49	CNA07720	pos
FZC49	CNA07650	neg
FZC49	CNA07530	neg
FZC49	CNA07420	neg
FZC49	CNA07400	neg
FZC49	CNA07300	pos
FZC49	CNA07220	neg
FZC49	CNA07100	neg
FZC49	CNA07050	neg
FZC49	CNA07030	neg
FZC49	CNA06980	neg
FZC49	CNA06570	pos
FZC49	CNA06330	pos
FZC49	CNA06310	pos
FZC49	CNA06230	neg
FZC49	CNA06220	pos
FZC49	CNA06170	pos
FZC49	CNA05840	pos
FZC49	CNA05790	pos
FZC49	CNA05700	pos
FZC49	CNA05690	neg
FZC49	CNA05300	pos
FZC49	CNA05130	pos
FZC49	CNA04950	neg
FZC49	CNA04700	pos
FZC49	CNA04600	neg
FZC49	CNA04350	neg
FZC49	CNA04330	pos
FZC49	CNA04140	neg
FZC49	CNA03370	pos
FZC49	CNA03160	neg
FZC49	CNA02580	pos
FZC49	CNA02500	pos
FZC49	CNA02120	pos
FZC49	CNA02040	pos
FZC49	CNA01680	pos
FZC49	CNA01650	pos
FZC49	CNA01540	neg
FZC49	CNA01290	neg
FZC49	CNA01260	pos
FZC49	CNA00950	neg
FZC49	CNA00650	pos
FZC49	CNA00260	pos
FZC49	CNA00100	pos
VEL1	rze1	pos
VEL1	CNN02290	neg
VEL1	CNN01920	neg
VEL1	CNN01880	neg
VEL1	CNN01740	pos
VEL1	CNN01570	pos
VEL1	CNN00700	neg
VEL1	CNN00580	pos
VEL1	CNN00570	pos
VEL1	CNM02430	neg
VEL1	CNM02420	neg
VEL1	CNM00910	neg
VEL1	CNM00770	neg
VEL1	CNM00230	pos
VEL1	CNM00160	neg
VEL1	CNM00090	pos
VEL1	CNL06720	pos
VEL1	CNL06680	pos
VEL1	CNL06640	neg
VEL1	CNL06500	neg
VEL1	CNL06490	pos
VEL1	CNL06440	pos
VEL1	CNL06330	pos
VEL1	CNL04780	neg
VEL1	CNL04580	pos
VEL1	CNL04260	neg
VEL1	CNL04010	neg
VEL1	CNK03010	neg
VEL1	CNK02980	pos
VEL1	CNK01890	neg
VEL1	CNK01670	neg
VEL1	CNK00810	pos
VEL1	CNK00280	neg
VEL1	CNK00160	pos
VEL1	CNK00130	pos
VEL1	CNK00080	pos
VEL1	CNJ03130	pos
VEL1	CNJ03070	neg
VEL1	CNJ03020	pos
VEL1	CNJ03000	pos
VEL1	CNJ01890	pos
VEL1	CNJ01590	neg
VEL1	CNJ01220	pos
VEL1	CNJ00370	pos
VEL1	CNJ00220	neg
VEL1	CNJ00140	pos
VEL1	CNI04210	pos
VEL1	CNI04200	neg
VEL1	CNI04150	neg
VEL1	CNI03790	pos
VEL1	CNI03770	neg
VEL1	CNI02850	neg
VEL1	CNI02820	pos
VEL1	CNI02510	neg
VEL1	CNI02420	neg
VEL1	CNI02030	neg
VEL1	CNI00880	neg
VEL1	CNI00870	neg
VEL1	CNI00850	neg
VEL1	CNI00810	pos
VEL1	CNI00770	pos
VEL1	CNI00100	pos
VEL1	CNH03320	pos
VEL1	CNH03310	pos
VEL1	CNH02990	pos
VEL1	CNH02960	pos
VEL1	CNH02920	pos
VEL1	CNH02690	neg
VEL1	CNH01620	neg
VEL1	CNH01140	neg
VEL1	CNH00980	pos
VEL1	CNH00935	pos
VEL1	CNH00600	pos
VEL1	CNG04630	pos
VEL1	CNG03650	neg
VEL1	CNG03390	pos
VEL1	CNG03310	pos
VEL1	CNG03050	pos
VEL1	CNG02670	neg
VEL1	CNG01790	pos
VEL1	CNG01480	neg
VEL1	CNG01330	neg
VEL1	CNG00890	pos
VEL1	CNG00640	pos
VEL1	CNF04820	neg
VEL1	CNF04620	neg
VEL1	CNF04610	neg
VEL1	CNF03950	neg
VEL1	CNF03530	pos
VEL1	CNF02810	pos
VEL1	CNF02480	neg
VEL1	CNF02440	pos
VEL1	CNF02230	neg
VEL1	CNF02000	pos
VEL1	CNF01420	neg
VEL1	CNF01400	neg
VEL1	CNF01390	neg
VEL1	CNF01380	neg
VEL1	CNF01120	pos
VEL1	CNF01000	pos
VEL1	CNF00610	pos
VEL1	CNF00210	pos
VEL1	CNF00180	pos
VEL1	CNF00050	pos
VEL1	CNE05070	pos
VEL1	CNE04480	pos
VEL1	CNE04120	pos
VEL1	CNE03810	pos
VEL1	CNE03540	neg
VEL1	CNE02190	neg
VEL1	CNE01630	pos
VEL1	CNE01500	pos
VEL1	CNE01030	neg
VEL1	CNE00950	pos
VEL1	CNE00940	pos
VEL1	CNE00590	neg
VEL1	CNE00580	neg
VEL1	CND06350	pos
VEL1	CND06190	neg
VEL1	CND05980	neg
VEL1	CND05970	neg
VEL1	CND05960	neg
VEL1	CND05950	pos
VEL1	CND05920	pos
VEL1	CND05900	pos
VEL1	CND05810	pos
VEL1	CND05800	pos
VEL1	CND05780	pos
VEL1	CND05730	pos
VEL1	CND05680	pos
VEL1	CND04870	neg
VEL1	CND04690	neg
VEL1	CND04190	pos
VEL1	CND03780	neg
VEL1	CND03170	pos
VEL1	CND02730	neg
VEL1	CND02470	neg
VEL1	CND02130	pos
VEL1	CND01980	pos
VEL1	CND01570	neg
VEL1	CND01200	neg
VEL1	CND01080	pos
VEL1	CND00650	pos
VEL1	CND00560	pos
VEL1	CND00380	pos
VEL1	CND00150	pos
VEL1	CND00130	neg
VEL1	CNC07100	pos
VEL1	CNC06800	pos
VEL1	CNC06550	pos
VEL1	CNC06420	neg
VEL1	CNC06110	neg
VEL1	CNC05700	neg
VEL1	CNC05690	neg
VEL1	CNC05550	pos
VEL1	CNC05440	pos
VEL1	CNC04690	neg
VEL1	CNC04640	pos
VEL1	CNC03950	pos
VEL1	CNC03230	pos
VEL1	CNC02990	neg
VEL1	CNC02950	pos
VEL1	CNC02670	pos
VEL1	CNC02650	pos
VEL1	CNC02640	pos
VEL1	CNC02510	neg
VEL1	CNC02400	pos
VEL1	CNC02180	pos
VEL1	CNC01850	pos
VEL1	CNC01830	pos
VEL1	CNC01820	pos
VEL1	CNC01530	pos
VEL1	CNC01260	pos
VEL1	CNC00790	neg
VEL1	CNC00640	pos
VEL1	CNB05660	pos
VEL1	CNB05550	neg
VEL1	CNB04900	pos
VEL1	CNB04250	pos
VEL1	CNB04110	pos
VEL1	CNB03790	neg
VEL1	CNB03080	neg
VEL1	CNB02880	pos
VEL1	CNB02830	neg
VEL1	CNB02270	pos
VEL1	CNB02220	neg
VEL1	CNB01740	neg
VEL1	CNB01650	pos
VEL1	CNB01450	neg
VEL1	CNB01320	pos
VEL1	CNB01260	neg
VEL1	CNB01060	neg
VEL1	CNB01050	neg
VEL1	CNB00960	pos
VEL1	CNB00430	neg
VEL1	CNB00130	pos
VEL1	CNA08060	pos
VEL1	CNA08050	pos
VEL1	CNA07920	neg
VEL1	CNA07650	neg
VEL1	CNA07300	pos
VEL1	CNA06570	pos
VEL1	CNA06330	pos
VEL1	CNA06310	pos
VEL1	CNA06220	pos
VEL1	CNA05840	pos
VEL1	CNA05790	pos
VEL1	CNA05700	pos
VEL1	CNA05690	neg
VEL1	CNA05300	pos
VEL1	CNA05040	pos
VEL1	CNA04950	neg
VEL1	CNA04700	pos
VEL1	CNA04670	pos
VEL1	CNA04600	neg
VEL1	CNA04330	pos
VEL1	CNA03370	pos
VEL1	CNA02040	pos
VEL1	CNA01650	pos
VEL1	CNA01290	neg
VEL1	CNA00260	pos
ADA2	CNN02400	neg
ADA2	CNN01920	neg
ADA2	CNN01880	neg
ADA2	CNN01370	neg
ADA2	CNN01050	neg
ADA2	CNN00950	neg
ADA2	CNN00910	neg
ADA2	CNN00710	neg
ADA2	CNN00700	neg
ADA2	CNN00580	pos
ADA2	CNN00570	pos
ADA2	CNN00210	neg
ADA2	CNN00120	neg
ADA2	CNM02500	pos
ADA2	CNM02430	neg
ADA2	CNM02420	neg
ADA2	CNM02150	pos
ADA2	CNM02050	neg
ADA2	CNM01310	neg
ADA2	CNM01200	neg
ADA2	CNM00910	neg
ADA2	CNM00230	pos
ADA2	CNM00160	neg
ADA2	CNM00140	neg
ADA2	CNL06680	pos
ADA2	CNL06490	pos
ADA2	CNL06330	pos
ADA2	CNL05340	neg
ADA2	CNL05200	neg
ADA2	CNL04910	pos
ADA2	CNL04460	pos
ADA2	CNL04010	neg
ADA2	CNK02980	pos
ADA2	CNK02850	neg
ADA2	CNK02180	neg
ADA2	CNK01670	neg
ADA2	CNK01600	neg
ADA2	CNK01530	neg
ADA2	CNK01350	neg
ADA2	CNK00990	neg
ADA2	CNK00950	neg
ADA2	CNK00740	neg
ADA2	CNK00720	neg
ADA2	CNK00260	pos
ADA2	CNK00160	pos
ADA2	CNK00140	neg
ADA2	CNK00060	neg
ADA2	CNJ03280	neg
ADA2	CNJ03130	pos
ADA2	CNJ03020	pos
ADA2	CNJ03000	pos
ADA2	CNJ02480	neg
ADA2	CNJ02290	neg
ADA2	CNJ01890	pos
ADA2	CNJ01590	neg
ADA2	CNJ01360	pos
ADA2	CNJ01250	neg
ADA2	CNJ01220	pos
ADA2	CNJ01090	neg
ADA2	CNJ00220	neg
ADA2	CNJ00110	neg
ADA2	CNJ00090	neg
ADA2	CNI04330	neg
ADA2	CNI04210	pos
ADA2	CNI04200	neg
ADA2	CNI04150	neg
ADA2	CNI03710	neg
ADA2	CNI03640	neg
ADA2	CNI03120	neg
ADA2	CNI02850	neg
ADA2	CNI02820	pos
ADA2	CNI02750	neg
ADA2	CNI02510	neg
ADA2	CNI02420	neg
ADA2	CNI02020	neg
ADA2	CNI01830	neg
ADA2	CNI01820	neg
ADA2	CNI01790	neg
ADA2	CNI01530	neg
ADA2	CNI00870	neg
ADA2	CNI00810	pos
ADA2	CNI00770	pos
ADA2	CNI00420	neg
ADA2	CNI00320	neg
ADA2	CNI00210	neg
ADA2	CNI00100	pos
ADA2	CNI00050	neg
ADA2	CNH03400	neg
ADA2	CNH03320	pos
ADA2	CNH03090	neg
ADA2	CNH02970	neg
ADA2	CNH02960	pos
ADA2	CNH02690	neg
ADA2	CNH02460	neg
ADA2	CNH02450	neg
ADA2	CNH02430	neg
ADA2	CNH02180	neg
ADA2	CNH01860	neg
ADA2	CNH01620	neg
ADA2	CNH01340	neg
ADA2	CNH01320	neg
ADA2	CNH01200	neg
ADA2	CNH01050	neg
ADA2	CNH00980	pos
ADA2	CNH00935	pos
ADA2	CNH00710	neg
ADA2	CNH00700	neg
ADA2	CNH00600	pos
ADA2	CNH00390	neg
ADA2	CNH00370	neg
ADA2	CNH00280	neg
ADA2	CNG04380	neg
ADA2	CNG04340	neg
ADA2	CNG03890	pos
ADA2	CNG03650	neg
ADA2	CNG03600	neg
ADA2	CNG03580	neg
ADA2	CNG03390	pos
ADA2	CNG02770	neg
ADA2	CNG02750	neg
ADA2	CNG02680	neg
ADA2	CNG02460	pos
ADA2	CNG02370	neg
ADA2	CNG02050	neg
ADA2	CNG01330	neg
ADA2	CNG01210	neg
ADA2	CNG00800	neg
ADA2	CNG00640	pos
ADA2	CNG00580	neg
ADA2	CNG00500	neg
ADA2	CNG00390	neg
ADA2	CNF04890	neg
ADA2	CNF04820	neg
ADA2	CNF04790	neg
ADA2	CNF04700	neg
ADA2	CNF04080	neg
ADA2	CNF03950	neg
ADA2	CNF03320	neg
ADA2	CNF03020	neg
ADA2	CNF02570	pos
ADA2	CNF02440	pos
ADA2	CNF02240	neg
ADA2	CNF02230	neg
ADA2	CNF02000	pos
ADA2	CNF01780	neg
ADA2	CNF01120	pos
ADA2	CNF01030	pos
ADA2	CNF00890	neg
ADA2	CNF00210	pos
ADA2	CNF00090	neg
ADA2	CNF00050	pos
ADA2	CNF00010	neg
ADA2	CNE05080	pos
ADA2	CNE04910	neg
ADA2	CNE04480	pos
ADA2	CNE04120	pos
ADA2	CNE03790	pos
ADA2	CNE03760	neg
ADA2	CNE03520	neg
ADA2	CNE03270	pos
ADA2	CNE03150	pos
ADA2	CNE02980	neg
ADA2	CNE02460	neg
ADA2	CNE02440	neg
ADA2	CNE02290	neg
ADA2	CNE02190	neg
ADA2	CNE01670	neg
ADA2	CNE01630	pos
ADA2	CNE01500	pos
ADA2	CNE01440	neg
ADA2	CNE01200	neg
ADA2	CNE01090	neg
ADA2	CNE01050	neg
ADA2	CNE00650	neg
ADA2	CNE00590	neg
ADA2	CNE00170	pos
ADA2	CND06350	pos
ADA2	CND06120	neg
ADA2	CND05950	pos
ADA2	CND05820	neg
ADA2	CND05800	pos
ADA2	CND05680	pos
ADA2	CND05640	neg
ADA2	CND05450	neg
ADA2	CND04490	neg
ADA2	CND04240	neg
ADA2	CND04190	pos
ADA2	CND04160	neg
ADA2	CND04080	neg
ADA2	CND03780	neg
ADA2	CND03550	neg
ADA2	CND02970	neg
ADA2	CND02860	neg
ADA2	CND02730	neg
ADA2	CND02650	neg
ADA2	CND02550	neg
ADA2	CND02470	neg
ADA2	CND02300	neg
ADA2	CND02130	pos
ADA2	CND01980	pos
ADA2	CND01080	pos
ADA2	CND00560	pos
ADA2	CND00460	neg
ADA2	CND00400	neg
ADA2	CND00380	pos
ADA2	CND00150	pos
ADA2	CND00130	neg
ADA2	CNC07100	pos
ADA2	CNC06670	neg
ADA2	CNC06420	neg
ADA2	CNC06160	neg
ADA2	CNC06110	neg
ADA2	CNC05910	neg
ADA2	CNC05710	neg
ADA2	CNC05700	neg
ADA2	CNC05690	neg
ADA2	CNC05550	pos
ADA2	CNC04880	neg
ADA2	CNC04700	neg
ADA2	CNC04690	neg
ADA2	CNC04510	neg
ADA2	CNC04280	neg
ADA2	CNC04270	neg
ADA2	CNC03990	neg
ADA2	CNC03950	pos
ADA2	CNC03600	pos
ADA2	CNC03590	pos
ADA2	CNC03480	neg
ADA2	CNC03010	neg
ADA2	CNC02990	neg
ADA2	CNC02860	pos
ADA2	CNC02670	pos
ADA2	CNC02650	pos
ADA2	CNC02580	neg
ADA2	CNC02570	neg
ADA2	CNC02510	neg
ADA2	CNC02340	neg
ADA2	CNC02190	neg
ADA2	CNC01870	neg
ADA2	CNC01830	pos
ADA2	CNC01540	neg
ADA2	CNC01470	neg
ADA2	CNC01370	neg
ADA2	CNC01260	pos
ADA2	CNC01060	neg
ADA2	CNC00790	neg
ADA2	CNC00640	pos
ADA2	CNC00240	neg
ADA2	CNC00220	neg
ADA2	CNB05740	neg
ADA2	CNB05580	neg
ADA2	CNB05550	neg
ADA2	CNB05450	neg
ADA2	CNB04900	pos
ADA2	CNB04640	neg
ADA2	CNB04530	neg
ADA2	CNB04110	pos
ADA2	CNB04040	neg
ADA2	CNB04020	neg
ADA2	CNB03980	pos
ADA2	CNB03850	neg
ADA2	CNB03710	pos
ADA2	CNB03680	neg
ADA2	CNB03110	neg
ADA2	CNB03080	neg
ADA2	CNB02830	neg
ADA2	CNB02680	neg
ADA2	CNB02570	neg
ADA2	CNB02310	pos
ADA2	CNB02220	neg
ADA2	CNB01740	neg
ADA2	CNB01650	pos
ADA2	CNB01450	neg
ADA2	CNB01360	neg
ADA2	CNB01320	pos
ADA2	CNB01260	neg
ADA2	CNB01190	pos
ADA2	CNB01060	neg
ADA2	CNB01050	neg
ADA2	CNB00810	neg
ADA2	CNB00610	neg
ADA2	CNB00540	neg
ADA2	CNB00430	neg
ADA2	CNB00340	neg
ADA2	CNB00310	neg
ADA2	CNB00130	pos
ADA2	CNB00040	neg
ADA2	CNA08230	neg
ADA2	CNA08220	neg
ADA2	CNA08050	pos
ADA2	CNA07920	neg
ADA2	CNA07860	neg
ADA2	CNA07530	neg
ADA2	CNA07420	neg
ADA2	CNA07400	neg
ADA2	CNA07300	pos
ADA2	CNA07050	neg
ADA2	CNA07030	neg
ADA2	CNA06850	neg
ADA2	CNA06570	pos
ADA2	CNA06330	pos
ADA2	CNA06230	neg
ADA2	CNA06220	pos
ADA2	CNA06130	neg
ADA2	CNA05900	neg
ADA2	CNA05790	pos
ADA2	CNA05700	pos
ADA2	CNA05690	neg
ADA2	CNA04950	neg
ADA2	CNA04600	neg
ADA2	CNA04350	neg
ADA2	CNA04330	pos
ADA2	CNA04300	neg
ADA2	CNA04240	neg
ADA2	CNA04140	neg
ADA2	CNA03780	neg
ADA2	CNA03370	pos
ADA2	CNA02040	pos
ADA2	CNA01830	neg
ADA2	CNA01650	pos
ADA2	CNA01540	neg
ADA2	CNA01290	neg
ADA2	CNA00950	neg
ADA2	CNA00760	neg
ADA2	CNA00240	pos
NRG1	CNN02290	neg
NRG1	CNN02180	neg
NRG1	CNN02170	pos
NRG1	CNN00670	neg
NRG1	CNN00580	pos
NRG1	CNN00570	pos
NRG1	CNM02510	pos
NRG1	CNM02430	neg
NRG1	CNM02420	neg
NRG1	CNM02200	neg
NRG1	CNM01860	pos
NRG1	CNM01700	pos
NRG1	CNM01370	neg
NRG1	CNM01150	neg
NRG1	CNM00910	neg
NRG1	CNM00230	pos
NRG1	CNM00090	pos
NRG1	CNL06700	pos
NRG1	CNL06690	pos
NRG1	CNL06680	pos
NRG1	CNL06490	pos
NRG1	CNL05530	neg
NRG1	CNK03010	neg
NRG1	CNK02880	neg
NRG1	CNK02730	neg
NRG1	CNK02660	neg
NRG1	CNK02650	neg
NRG1	CNK02560	neg
NRG1	CNK02340	neg
NRG1	CNK02220	neg
NRG1	CNK01890	neg
NRG1	CNK01670	neg
NRG1	CNK01190	neg
NRG1	CNK00990	neg
NRG1	CNK00580	neg
NRG1	CNK00280	neg
NRG1	CNK00160	pos
NRG1	CNK00060	neg
NRG1	CNJ03160	neg
NRG1	CNJ03070	neg
NRG1	CNJ03020	pos
NRG1	CNJ01090	neg
NRG1	CNJ00370	pos
NRG1	CNI02820	pos
NRG1	CNI02800	pos
NRG1	CNI02420	neg
NRG1	CNI01440	neg
NRG1	CNI00100	pos
NRG1	CNI00060	pos
NRG1	CNH03500	neg
NRG1	CNH03320	pos
NRG1	CNH03310	pos
NRG1	CNH00980	pos
NRG1	CNG04230	neg
NRG1	CNG04220	neg
NRG1	CNG03600	neg
NRG1	CNG03390	pos
NRG1	CNG01480	neg
NRG1	CNG01330	neg
NRG1	CNG01110	pos
NRG1	CNG00950	neg
NRG1	CNG00600	pos
NRG1	CNG00440	pos
NRG1	CNG00430	pos
NRG1	CNF04550	neg
NRG1	CNF04420	neg
NRG1	CNF03950	neg
NRG1	CNF03620	pos
NRG1	CNF02910	neg
NRG1	CNF02440	neg
NRG1	CNF01390	neg
NRG1	CNF00610	pos
NRG1	CNF00180	pos
NRG1	CNF00050	pos
NRG1	CNE04660	neg
NRG1	CNE04080	neg
NRG1	CNE03540	neg
NRG1	CNE01500	pos
NRG1	CNE00950	pos
NRG1	CNE00940	pos
NRG1	CNE00590	neg
NRG1	CNE00400	neg
NRG1	CND05960	neg
NRG1	CND05950	pos
NRG1	CND05900	pos
NRG1	CND05810	pos
NRG1	CND05800	pos
NRG1	CND05780	pos
NRG1	CND05740	pos
NRG1	CND05730	pos
NRG1	CND05680	pos
NRG1	CND05600	neg
NRG1	CND04870	neg
NRG1	CND02130	pos
NRG1	CND01820	neg
NRG1	CND00390	neg
NRG1	CND00380	pos
NRG1	CNC06550	pos
NRG1	CNC06420	neg
NRG1	CNC06120	neg
NRG1	CNC06110	neg
NRG1	CNC05760	neg
NRG1	CNC05700	neg
NRG1	CNC05690	neg
NRG1	CNC05550	pos
NRG1	CNC05440	pos
NRG1	CNC04900	neg
NRG1	CNC04690	neg
NRG1	CNC04510	neg
NRG1	CNC03230	pos
NRG1	CNC02990	neg
NRG1	CNC02650	pos
NRG1	CNC02640	pos
NRG1	CNC02530	neg
NRG1	CNC02510	neg
NRG1	CNC02180	pos
NRG1	CNC01830	pos
NRG1	CNC01660	neg
NRG1	CNC01650	neg
NRG1	CNC00980	neg
NRG1	CNC00310	neg
NRG1	CNB05660	pos
NRG1	CNB04900	pos
NRG1	CNB04110	pos
NRG1	CNB03630	neg
NRG1	CNB03080	neg
NRG1	CNB01650	pos
NRG1	CNB01320	pos
NRG1	CNB01060	neg
NRG1	CNB00430	neg
NRG1	CNB00220	pos
NRG1	CNB00190	pos
NRG1	CNA07920	neg
NRG1	CNA07650	neg
NRG1	CNA07100	neg
NRG1	CNA06780	neg
NRG1	CNA06330	pos
NRG1	CNA05790	pos
NRG1	CNA05710	neg
NRG1	CNA05690	neg
NRG1	CNA04950	neg
NRG1	CNA02040	pos
NRG1	CNA01880	neg
NRG1	CNA01130	pos
NRG1	CNA00820	neg
NRG1	CNA00410	neg
HOB7	CNN02400	neg
HOB7	CNN02180	pos
HOB7	CNN01000	neg
HOB7	CNN00400	pos
HOB7	CNM02430	neg
HOB7	CNM02420	neg
HOB7	MAT2	pos
HOB7	CNM00230	pos
HOB7	CNL06520	pos
HOB7	CNL06500	neg
HOB7	CNL04580	pos
HOB7	CNK03400	neg
HOB7	CNK03020	neg
HOB7	CNK02850	neg
HOB7	CNK01480	pos
HOB7	CNK00810	pos
HOB7	CNK00380	neg
HOB7	CNK00130	neg
HOB7	CNK00070	neg
HOB7	CNK00060	neg
HOB7	CNJ03070	neg
HOB7	CNJ03020	pos
HOB7	CNJ03000	pos
HOB7	CNJ01360	pos
HOB7	CNJ01220	pos
HOB7	CNJ01160	pos
HOB7	CNJ00270	neg
HOB7	CNI04150	neg
HOB7	CNI03400	pos
HOB7	CNI02820	pos
HOB7	CNI02240	neg
HOB7	CNI00810	pos
HOB7	CNI00770	pos
HOB7	CNH03290	pos
HOB7	CNH02970	neg
HOB7	CNH02960	pos
HOB7	CNH02810	neg
HOB7	CNH02380	pos
HOB7	CNH00980	pos
HOB7	CNH00935	pos
HOB7	CNG04230	pos
HOB7	CNG03750	pos
HOB7	CNG03050	pos
HOB7	CNG01860	neg
HOB7	CNG01600	neg
HOB7	CNG01480	neg
HOB7	CNG00890	pos
HOB7	CNG00700	neg
HOB7	CNG00110	pos
HOB7	CNF04890	neg
HOB7	CNF03950	neg
HOB7	CNF03620	pos
HOB7	CNF03130	neg
HOB7	CNF02440	pos
HOB7	CNF02000	pos
HOB7	CNF01120	pos
HOB7	CNF01100	neg
HOB7	CNF01070	pos
HOB7	CNF00880	pos
HOB7	CNE05080	pos
HOB7	CNE04480	pos
HOB7	CNE04120	pos
HOB7	CNE01880	neg
HOB7	CNE01630	pos
HOB7	CNE00720	pos
HOB7	CNE00630	pos
HOB7	CNE00580	neg
HOB7	CND06350	pos
HOB7	CND05960	neg
HOB7	CND05950	pos
HOB7	CND05940	neg
HOB7	CND05800	pos
HOB7	CND05680	pos
HOB7	CND04190	pos
HOB7	CND03170	pos
HOB7	CND02460	pos
HOB7	CND01980	pos
HOB7	CND00560	pos
HOB7	CND00490	pos
HOB7	CNC06550	pos
HOB7	CNC06450	pos
HOB7	CNC04640	pos
HOB7	CNC04230	pos
HOB7	CNC02670	pos
HOB7	CNC01830	pos
HOB7	CNC01260	pos
HOB7	CNC00640	pos
HOB7	CNC00310	pos
HOB7	CNB05410	pos
HOB7	CNB05120	pos
HOB7	CNB04900	pos
HOB7	CNB02880	pos
HOB7	CNB02310	pos
HOB7	CNB02130	neg
HOB7	CNB01760	neg
HOB7	CNB01650	pos
HOB7	CNB01320	pos
HOB7	CNB00400	neg
HOB7	CNB00220	neg
HOB7	CNB00130	pos
HOB7	CNA08050	pos
HOB7	CNA07720	pos
HOB7	CNA07370	pos
HOB7	CNA07100	neg
HOB7	CNA06780	neg
HOB7	CNA06520	neg
HOB7	CNA06220	pos
HOB7	CNA05790	pos
HOB7	CNA05700	pos
HOB7	CNA05300	pos
HOB7	CNA03370	pos
HOB7	CNA00260	pos
MAT2	CNN02390	pos
MAT2	CNN01360	pos
MAT2	CNN01270	pos
MAT2	MAT2	pos
MAT2	CNM01860	pos
MAT2	CNM01700	pos
MAT2	CNM01610	pos
MAT2	CNM00690	pos
MAT2	CNM00460	pos
MAT2	CNM00010	neg
MAT2	CNL06520	pos
MAT2	CNL06500	neg
MAT2	CNL06440	pos
MAT2	CNL06210	pos
MAT2	CNL06180	neg
MAT2	CNL06070	pos
MAT2	CNL04670	pos
MAT2	CNL04640	pos
MAT2	CNL03660	pos
MAT2	CNK03410	neg
MAT2	CNK03110	pos
MAT2	CNK03030	pos
MAT2	CNK02880	pos
MAT2	CNK02850	neg
MAT2	CNK01380	neg
MAT2	CNK00870	neg
MAT2	CNK00810	pos
MAT2	CNK00260	pos
MAT2	CNK00160	pos
MAT2	CNJ03160	pos
MAT2	CNJ03020	pos
MAT2	CNJ03000	pos
MAT2	CNJ02950	pos
MAT2	CNJ02900	pos
MAT2	CNJ01910	pos
MAT2	CNJ01660	pos
MAT2	CNJ01390	pos
MAT2	CNJ01220	pos
MAT2	CNJ01160	pos
MAT2	CNJ00730	pos
MAT2	CNJ00610	pos
MAT2	CNJ00170	pos
MAT2	CNI04420	neg
MAT2	CNI04410	neg
MAT2	CNI04400	neg
MAT2	CNI04380	neg
MAT2	CNI04360	neg
MAT2	CNI04340	neg
MAT2	CNI04330	neg
MAT2	CNI04290	neg
MAT2	CNI04280	neg
MAT2	CNI04270	neg
MAT2	CNI04260	neg
MAT2	CNI04250	neg
MAT2	CNI04230	neg
MAT2	CNI04170	neg
MAT2	CNI04150	neg
MAT2	CNI04130	neg
MAT2	CNI04120	neg
MAT2	CNI04090	neg
MAT2	CNI04050	neg
MAT2	CNI04040	neg
MAT2	CNI03990	neg
MAT2	CNI03960	neg
MAT2	CNI03950	neg
MAT2	CNI03930	neg
MAT2	CNI03900	neg
MAT2	CNI03890	neg
MAT2	CNI03870	neg
MAT2	CNI03860	neg
MAT2	CNI03820	neg
MAT2	CNI03800	neg
MAT2	CNI03790	neg
MAT2	CNI03780	neg
MAT2	CNI03760	neg
MAT2	CNI03750	neg
MAT2	CNI03740	neg
MAT2	CNI03730	neg
MAT2	CNI03720	neg
MAT2	CNI03710	neg
MAT2	CNI03680	neg
MAT2	CNI03670	neg
MAT2	CNI03610	neg
MAT2	CNI03600	neg
MAT2	CNI03590	neg
MAT2	CNI03530	neg
MAT2	CNI03480	neg
MAT2	CNI03460	neg
MAT2	CNI03440	neg
MAT2	CNI03430	neg
MAT2	CNI03420	neg
MAT2	CNI03390	neg
MAT2	CNI03380	neg
MAT2	CNI03370	neg
MAT2	CNI03350	neg
MAT2	CNI03330	neg
MAT2	CNI03280	neg
MAT2	CNI03270	neg
MAT2	CNI03230	neg
MAT2	CNI03220	neg
MAT2	CNI03210	neg
MAT2	CNI03200	neg
MAT2	CNI03190	neg
MAT2	CNI03140	neg
MAT2	CNI03090	neg
MAT2	CNI03080	neg
MAT2	CNI03070	neg
MAT2	CNI03040	neg
MAT2	CNI03030	neg
MAT2	CNI03010	neg
MAT2	CNI02990	neg
MAT2	CNI02980	neg
MAT2	CNI02940	neg
MAT2	CNI02920	neg
MAT2	CNI02910	neg
MAT2	CNI02900	neg
MAT2	CNI02870	neg
MAT2	CNI02840	neg
MAT2	CNI02800	pos
MAT2	CNI02790	neg
MAT2	CNI02740	neg
MAT2	CNI02730	neg
MAT2	CNI02720	neg
MAT2	CNI02680	neg
MAT2	CNI02650	neg
MAT2	CNI02630	neg
MAT2	CNI02610	neg
MAT2	CNI02600	neg
MAT2	CNI02590	neg
MAT2	CNI02560	neg
MAT2	CNI02550	neg
MAT2	CNI02540	neg
MAT2	CNI02520	neg
MAT2	CNI02500	neg
MAT2	CNI02470	neg
MAT2	CNI02440	neg
MAT2	CNI02410	neg
MAT2	CNI02390	neg
MAT2	CNI02360	neg
MAT2	CNI02350	neg
MAT2	CNI02240	neg
MAT2	CNI02200	neg
MAT2	CNI02150	neg
MAT2	CNI02140	neg
MAT2	CNI02130	neg
MAT2	CNI02050	neg
MAT2	CNI02040	neg
MAT2	CNI01990	neg
MAT2	CNI01920	neg
MAT2	CNI01870	pos
MAT2	CNI01850	neg
MAT2	CNI01810	neg
MAT2	CNI01780	neg
MAT2	CNI01760	neg
MAT2	CNI01740	neg
MAT2	CNI01690	neg
MAT2	CNI01680	neg
MAT2	CNI01640	neg
MAT2	CNI01630	neg
MAT2	CNI01600	neg
MAT2	CNI01590	neg
MAT2	CNI01570	neg
MAT2	CNI01560	neg
MAT2	CNI01550	neg
MAT2	CNI01510	neg
MAT2	CNI01500	neg
MAT2	CNI01470	neg
MAT2	CNI01460	neg
MAT2	CNI01430	neg
MAT2	CNI01420	neg
MAT2	CNI01390	neg
MAT2	CNI01380	neg
MAT2	CNI01360	neg
MAT2	CNI01350	neg
MAT2	CNI01260	neg
MAT2	CNI01230	neg
MAT2	CNI01200	neg
MAT2	CNI01140	neg
MAT2	CNI01130	neg
MAT2	CNI01120	neg
MAT2	CNI01100	neg
MAT2	CNI01090	neg
MAT2	CNI01050	neg
MAT2	CNI01010	neg
MAT2	CNI00980	neg
MAT2	CNI00960	neg
MAT2	CNI00950	neg
MAT2	CNI00930	neg
MAT2	CNI00920	neg
MAT2	CNI00900	neg
MAT2	CNI00890	neg
MAT2	CNI00880	neg
MAT2	CNI00870	neg
MAT2	CNI00860	neg
MAT2	CNI00850	neg
MAT2	CNI00840	neg
MAT2	CNI00770	pos
MAT2	CNI00730	pos
MAT2	CNI00720	pos
MAT2	CNH03660	pos
MAT2	CNH03420	pos
MAT2	CNH03290	pos
MAT2	CNH03220	neg
MAT2	CNH02970	neg
MAT2	CNH02500	pos
MAT2	CNH02380	pos
MAT2	CNH02070	pos
MAT2	CNH01750	pos
MAT2	CNH01740	pos
MAT2	CNH00935	pos
MAT2	CNH00320	pos
MAT2	CNH00020	pos
MAT2	CNG03670	neg
MAT2	CNG02160	pos
MAT2	CNG01790	pos
MAT2	CNG01010	pos
MAT2	CNG00630	pos
MAT2	CNG00600	pos
MAT2	CNG00580	neg
MAT2	CNG00520	pos
MAT2	CNF04630	neg
MAT2	CNF04560	pos
MAT2	CNF03730	pos
MAT2	CNF03470	neg
MAT2	CNF03130	neg
MAT2	CNF02810	pos
MAT2	CNF02450	pos
MAT2	CNF02370	pos
MAT2	CNF02000	pos
MAT2	CNF01470	pos
MAT2	CNF01460	pos
MAT2	CNF01400	neg
MAT2	CNF01220	neg
MAT2	CNF01070	pos
MAT2	CNF00880	pos
MAT2	CNF00790	neg
MAT2	CNF00510	pos
MAT2	CNF00280	pos
MAT2	CNF00230	pos
MAT2	CNF00210	neg
MAT2	CNF00010	neg
MAT2	CNE04480	pos
MAT2	CNE04450	pos
MAT2	CNE04190	pos
MAT2	CNE04120	pos
MAT2	CNE03340	pos
MAT2	CNE03110	pos
MAT2	CNE02250	pos
MAT2	CNE01880	neg
MAT2	CNE01630	pos
MAT2	CNE00960	neg
MAT2	CNE00860	neg
MAT2	CNE00780	pos
MAT2	CNE00710	neg
MAT2	CNE00520	pos
MAT2	CNE00350	pos
MAT2	CND06350	pos
MAT2	CND05950	pos
MAT2	CND05800	pos
MAT2	CND05680	pos
MAT2	CND05550	pos
MAT2	CND05010	neg
MAT2	CND04910	pos
MAT2	CND04490	neg
MAT2	CND04190	pos
MAT2	CND03950	pos
MAT2	CND03920	pos
MAT2	CND03720	pos
MAT2	CND03450	pos
MAT2	CND03170	pos
MAT2	CND02540	pos
MAT2	CND02460	pos
MAT2	CND02400	neg
MAT2	CND02030	neg
MAT2	CND01980	pos
MAT2	CND01330	pos
MAT2	CND01080	neg
MAT2	CND00790	pos
MAT2	CND00650	pos
MAT2	CND00560	pos
MAT2	CND00490	pos
MAT2	CNC07100	pos
MAT2	CNC07050	pos
MAT2	CNC06690	pos
MAT2	CNC06550	pos
MAT2	CNC06450	pos
MAT2	CNC06430	pos
MAT2	CNC05110	pos
MAT2	CNC04960	pos
MAT2	CNC04640	pos
MAT2	CNC04230	pos
MAT2	CNC03950	neg
MAT2	CNC03400	pos
MAT2	CNC03090	pos
MAT2	CNC02950	pos
MAT2	CNC02880	pos
MAT2	CNC02870	pos
MAT2	CNC02670	pos
MAT2	CNC02510	pos
MAT2	CNC01850	pos
MAT2	CNC01830	pos
MAT2	CNC01260	pos
MAT2	CNC01050	pos
MAT2	CNC00760	pos
MAT2	CNC00640	pos
MAT2	CNC00600	neg
MAT2	CNC00480	neg
MAT2	CNC00410	pos
MAT2	CNB05670	pos
MAT2	CNB05410	pos
MAT2	CNB05180	pos
MAT2	CNB05120	pos
MAT2	CNB04900	pos
MAT2	CNB04870	pos
MAT2	CNB04660	neg
MAT2	CNB04250	pos
MAT2	CNB03980	pos
MAT2	CNB03460	pos
MAT2	CNB03230	pos
MAT2	CNB03020	pos
MAT2	CNB02530	pos
MAT2	CNB02340	pos
MAT2	CNB01370	pos
MAT2	CNB01030	pos
MAT2	CNB00970	pos
MAT2	CNB00130	pos
MAT2	CNB00050	neg
MAT2	CNA07720	pos
MAT2	CNA07610	pos
MAT2	CNA07430	pos
MAT2	CNA07370	pos
MAT2	CNA06780	neg
MAT2	CNA06330	pos
MAT2	CNA06220	pos
MAT2	CNA06110	neg
MAT2	CNA05790	pos
MAT2	CNA05720	neg
MAT2	CNA03960	pos
MAT2	CNA03370	pos
MAT2	CNA02520	pos
MAT2	CNA01680	pos
MAT2	CNA01150	pos
MAT2	CNA00260	pos

## Sheet: Figure 3e
ID	6h	12h	24h	48h	72h	Group
CNE03560	-1.61852	0.455061	0.70128	-0.656244	1.11842	13
CNA01850	-1.48577	-0.150028	1.15191	-0.572311	1.0562	13
CND06180	-1.66924	-0.0125862	0.836338	-0.33771	1.1832	13
CNM00800	-1.67181	-0.107814	1.08519	-0.275153	0.96958	13
CNI00520	-1.58099	0.175546	-0.293303	0.163534	1.53521	13
CNL04450	-1.67176	0.0090354	-0.260199	0.581601	1.34133	13
CNL05520	-1.65346	-0.015627	-0.263499	0.560752	1.37184	13
CNK00660	-1.93272	0.0810612	0.382124	0.607817	0.861719	13
CNA03130	-1.85982	-0.243764	0.762741	0.648895	0.691952	13
CNA06270	-1.79538	-0.332673	0.745682	0.413313	0.969057	13
CNB04980	-1.65059	-0.0752236	1.35147	-0.244891	0.619234	13
CNI00280	-1.54732	-0.197339	1.30238	-0.400496	0.842776	13
CNB02340	-1.47433	-0.210854	1.61171	-0.264594	0.33807	13
CNE03400	-1.42022	-0.597102	1.51018	-0.0759891	0.583131	13
CNJ00610	-1.36531	-0.476471	1.6183	-0.25227	0.475752	13
CNG02120	-1.77755	-0.118119	1.07626	0.817321	0.00208255	13
CNH01860	-1.8639	0.0331572	1.03974	0.651286	0.139715	13
CNA01470	-1.65098	0.068838	1.45321	0.337756	-0.208822	13
CNG00990	-1.62307	-0.16979	1.43158	0.513894	-0.152615	13
CNI01520	-1.73609	-0.137172	1.32028	0.46508	0.0878975	13
CNK01640	-1.40881	-0.796428	1.44491	0.425633	0.334692	13
CNB00390	-1.41052	-0.833245	1.40008	0.424399	0.419284	13
CND04340	-1.34991	-0.897765	1.42633	0.414643	0.406709	13
CNB05410	-1.4664	-0.723989	1.39211	0.213512	0.584761	13
CNF01720	-1.54186	-0.644012	1.36621	0.357628	0.462038	13
CNJ02610	-1.30082	-1.11964	1.0655	0.654696	0.700264	13
CNH00480	-1.3906	-0.990873	1.05372	0.448705	0.87905	13
CNB04030	-1.3795	-1.03614	1.01205	0.617745	0.785848	13
CNM00300	-1.45332	-0.931983	1.04327	0.547887	0.794145	13
CNC06500	-1.41831	-0.923454	1.22409	0.479313	0.638352	13
CNA05100	-1.37952	-0.949374	1.28458	0.512938	0.531381	13
CNN00190	-1.34574	-0.955629	1.34481	0.40851	0.548054	13
CNC03040	-1.43634	-0.873367	1.27604	0.59317	0.440489	13
CNF01800	-1.31954	-1.03899	1.22967	0.687072	0.44178	13
CNE02900	-1.50891	-0.666951	1.28952	0.109471	0.776871	13
CNJ02200	-1.51771	-0.750053	1.14534	0.251147	0.871272	13
CNM01950	-1.53031	-0.673171	1.12187	0.115679	0.965926	13
CNH03480	-1.23243	-0.829945	1.041	-0.259704	1.28108	13
CNC05230	-1.08793	-1.15069	1.14532	0.00677369	1.08652	13
CNJ00920	-1.20291	-0.956657	1.23299	-0.123337	1.04992	13
CNF01670	-1.11603	-0.750691	1.40702	-0.513642	0.97334	13
CNA01120	-0.71942	-1.15352	1.41972	-0.492248	0.945471	13
CNK00550	-0.813384	-1.22772	1.19922	-0.299683	1.14157	13
CNA05270	-0.821525	-1.12725	1.60717	-0.283664	0.625271	13
CNA02170	-0.991866	-0.909964	1.69445	-0.280692	0.488072	13
CNB03300	-0.918372	-0.903738	1.71615	-0.388072	0.494027	13
CNE01180	-0.903043	-0.926743	1.68382	-0.416793	0.562761	13
CNE04600	-1.19794	-0.920795	1.52907	-0.0254545	0.615113	13
CNK03180	-1.27627	-0.826223	1.56738	0.0570529	0.478056	13
CNA04770	-1.16997	-0.868938	1.63502	-0.0442913	0.448171	13
CNJ00570	-1.18796	-0.903883	1.58447	-0.00368211	0.511061	13
CNJ01650	-1.13607	-0.873055	1.48068	-0.290343	0.818792	13
CNL05450	-1.11767	-1.00078	1.41849	-0.146103	0.846057	13
CNC01820	-1.04075	-1.0222	1.51154	-0.190757	0.742166	13
CNK03160	-1.07032	-1.01303	1.52148	-0.140636	0.70251	13
CNA04830	-1.47123	-0.733349	0.247334	0.577932	1.37931	13
CNI03910	-1.55709	-0.687434	0.37175	0.611539	1.26124	13
CNA06300	-1.48158	-0.870985	0.49828	0.728611	1.12567	13
CND05630	-1.39597	-0.95588	0.556692	0.568688	1.22647	13
CND04660	-1.46331	-0.778208	0.797413	0.186088	1.25802	13
CNA06620	-1.40995	-0.827934	0.59493	0.263364	1.37959	13
CNG03950	-1.40031	-0.805728	0.661774	0.155844	1.38842	13
CNE00490	-1.31153	-0.935769	0.518815	0.298003	1.43048	13
CNM00670	-1.29781	-0.950474	0.471725	0.335262	1.4413	13
CNB00720	-1.45228	-0.726708	0.366592	0.364892	1.4475	13
CNG04390	-1.46479	-0.729136	0.458329	0.317102	1.4185	13
CNA04730	-1.51539	-0.880106	0.828201	0.697398	0.869898	13
CNF04640	-1.60192	-0.718075	0.78576	0.518251	1.01598	13
CNC02870	-1.26078	-1.14345	0.863417	0.478483	1.06232	13
CNC04190	-1.44692	-0.932476	0.860603	0.492089	1.0267	13
CNH03590	-1.37618	-0.983675	0.932189	0.359984	1.06768	13
CNA08060	-1.19107	-1.158	0.896241	0.289495	1.16333	13
CNE02570	-1.17169	-1.13895	0.905354	0.191336	1.21395	13
CNG00710	-1.25847	-1.02564	1.03794	0.117853	1.12831	13
CNE01000	-1.37911	-0.928192	0.901562	0.236142	1.16959	13
CNJ01360	-1.31195	-0.987842	0.947807	0.180662	1.17132	13
CNG03290	-0.632192	-1.64388	0.793839	0.450187	1.03205	13
CNL04480	-0.91619	-1.30332	1.27542	0.0306707	0.913416	13
CNE04900	-1.05136	-1.15418	1.34274	-0.00868916	0.871485	13
CNK02730	-1.11182	-1.10701	1.37158	0.0374713	0.809783	13
CNA01450	-1.1685	-1.19535	1.22058	0.395008	0.748262	13
CNA02040	-1.16508	-1.20907	1.22506	0.475061	0.674026	13
CNA03320	-1.17547	-1.19899	1.23305	0.504038	0.637361	13
CNC00300	-0.99798	-1.36521	1.11068	0.379029	0.873476	13
CNA04720	-1.21914	-1.15101	1.08014	0.336706	0.953305	13
CNF03580	-1.27085	-1.11027	1.10609	0.396761	0.878278	13
CNA06410	-1.79458	0.33194	-0.131899	1.23351	0.361031	14
CNK03020	-1.79918	0.504447	-0.33096	1.00974	0.61595	14
CNI04090	-1.72818	-0.113636	-0.136446	1.10113	0.877131	14
CNA02210	-1.55243	-0.214076	-0.336523	1.3828	0.720232	14
CNH00510	-1.57995	0.00331811	-0.484819	1.29898	0.762471	14
CNN02120	-1.41673	0.914269	-1.0071	0.713696	0.79586	14
CNF01310	-1.38833	0.4166	-0.778137	1.49237	0.257495	14
CNA06230	-1.58233	0.834614	-0.450761	1.26192	-0.063435	14
CNC06800	-1.74017	0.805091	-0.403707	1.03303	0.305758	14
CNJ01790	-1.36162	1.21255	-0.0463644	1.00723	-0.8118	14
CNB00090	-1.45951	1.00572	0.388492	0.956035	-0.890742	14
CNL05280	-1.34356	1.28153	0.239286	0.771481	-0.948735	14
CNH00990	-1.78574	0.508076	0.637593	1.00619	-0.366119	14
CNN00330	-1.73162	0.95872	0.803918	0.451169	-0.482185	14
CNB04710	-1.86634	1.02018	0.502981	-0.114873	0.458051	14
CND01990	-1.89632	0.874762	0.562832	-0.0998493	0.558576	14
CNF03720	-1.87904	0.817358	0.254919	0.856546	-0.0497819	14
CNH01900	-1.93566	0.806195	0.0998916	0.692635	0.336943	14
CNL04630	-1.59232	1.54847	-0.182568	0.1756	0.050821	14
CNL06500	-1.70868	1.33412	-0.0935547	0.535887	-0.0677707	14
CNB02540	-0.577286	-0.608472	0.283744	1.83108	-0.929061	4
CNF03480	-0.509484	-0.398942	0.160989	1.83591	-1.08848	4
CNF03540	-0.596556	-0.357885	0.0332942	1.89073	-0.969579	4
CNK00650	-0.931508	-0.699705	0.679365	1.64386	-0.692014	4
CNA06380	-0.956719	-0.587423	0.657009	1.65072	-0.763592	4
CNI03470	-0.913275	-0.563887	0.615593	1.67534	-0.813775	4
CNI03620	-0.896453	-0.605256	0.667997	1.64898	-0.815272	4
CNA06150	-0.809978	-0.521405	0.44014	1.76494	-0.873694	4
CNE03530	-0.775446	-0.709521	0.39534	1.79887	-0.709245	4
CNL04650	-0.909843	-0.621861	0.511096	1.73575	-0.715142	4
CNK00430	-1.04626	-0.326764	0.33717	1.77259	-0.736738	4
CND00390	-0.877952	-0.627471	0.280467	1.83856	-0.613605	4
CNK00350	-0.885786	-0.717647	0.263543	1.83897	-0.499084	4
CNN00890	-0.903905	-0.760199	0.332276	1.80779	-0.475962	4
CNF01640	-0.657034	-0.321765	-0.45939	1.98786	-0.549673	4
CNI02540	-0.495563	-0.336017	-0.396726	1.97976	-0.751452	4
CNM00600	-0.757584	-0.0885231	-0.0157677	1.85336	-0.991485	4
CNE00160	-0.827192	-0.123664	-0.172859	1.91079	-0.787071	4
CNM02280	-0.723004	-0.154827	-0.184058	1.9194	-0.85751	4
CNI01190	-0.461794	-0.803107	-0.312938	1.97193	-0.394096	4
CNK01820	-0.721628	-0.645051	-0.362839	1.96837	-0.238847	4
CNB02140	-0.684581	-0.862344	0.0893896	1.89443	-0.43689	4
CNB05080	-0.838892	-0.765984	-0.0960716	1.912	-0.211054	4
CNE03520	-0.779724	-0.825601	-0.145077	1.91381	-0.163407	4
CNA03010	-0.749887	-0.869359	-0.00922432	1.89956	-0.271085	4
CNK01090	-0.840292	-0.80784	0.0190075	1.89018	-0.261058	4
CNN01610	-0.792861	-0.555811	0.0693931	1.9123	-0.633026	4
CNK02800	-0.783177	-0.641363	-0.139151	1.9509	-0.387205	4
CNC05770	-0.712633	-0.687851	-0.0424114	1.94133	-0.498439	4
CNG03080	-0.706706	-0.757254	-0.0345381	1.93314	-0.43464	4
CNC01450	-0.891738	-0.276024	-0.163397	1.93363	-0.602475	4
CND01960	-0.990404	-0.48607	-0.0780296	1.9105	-0.355997	4
CND00420	-0.91636	-0.505407	-0.177427	1.9386	-0.339406	4
CNI01140	-0.919154	-0.476157	-0.223601	1.94259	-0.32368	4
CNC06440	-1.28362	-0.28182	0.162209	1.76511	-0.361883	4
CNL06250	-1.25871	-0.446287	0.195774	1.76438	-0.255162	4
CNC01170	-1.09008	-0.527791	0.296453	1.79477	-0.473361	4
CNF02240	-1.12156	-0.349367	0.0708601	1.84784	-0.447775	4
CNL04770	-1.15613	-0.390125	0.0860501	1.83411	-0.373908	4
CNH00130	-1.20292	-0.554017	0.00556319	1.80099	-0.0496174	4
CNC06410	-1.07017	-0.664699	0.0214787	1.84275	-0.129359	4
CNE04430	-1.13993	-0.664637	0.113095	1.79849	-0.107018	4
CNF00080	-1.37352	-0.528051	0.191516	1.67227	0.0377831	4
CNC02330	-1.29948	-0.625658	0.304304	1.68041	-0.0595763	4
CNL03950	-1.35002	-0.507962	0.315085	1.67419	-0.131294	4
CNA01520	-0.997301	-0.728276	-0.236909	1.8453	0.117181	4
CNE05150	-0.984883	-0.744482	-0.248151	1.84283	0.134684	4
CND00410	-1.01927	-0.583278	-0.297992	1.87926	0.0212738	4
CND00610	-1.11508	-0.61869	-0.170689	1.82722	0.0772417	4
CND02670	-1.15806	-0.561	-0.225613	1.80971	0.134964	4
CNE01870	-0.896905	-0.792345	-0.110467	1.88374	-0.0840257	4
CNE04790	-0.983138	-0.755325	-0.112993	1.85745	-0.00599443	4
CNA04560	-0.790355	-0.924375	-0.110202	1.87255	-0.0476216	4
CNF04430	-0.876251	-0.870958	-0.194368	1.85141	0.0901695	4
CNA02420	-0.869976	-0.778327	-0.269116	1.88787	0.0295494	4
CNF02510	-0.895887	-0.72873	-0.274063	1.89505	0.00362958	4
CNA00330	-0.867087	-0.705716	-0.363952	1.90169	0.0350619	4
CNB02880	-0.830654	-0.780387	-0.329181	1.89489	0.0453353	4
CNG00950	-0.806144	-0.746053	-0.357098	1.91468	-0.00538252	4
CNA03880	-0.932269	-0.655628	-0.274731	1.90365	-0.0410177	4
CNB01750	-0.889159	-0.66458	-0.297847	1.91696	-0.0653764	4
CNA01860	-0.873529	-0.681588	-0.241073	1.92306	-0.126873	4
CNB01600	-0.846482	-0.647849	-0.2643	1.93939	-0.180758	4
CNF02820	-1.17404	-0.707997	0.185842	1.75565	-0.0594465	4
CNF04470	-1.1171	-0.77852	0.194267	1.76198	-0.0606299	4
CNH03200	-1.23464	-0.794455	0.299483	1.65823	0.0713829	4
CNG03760	-1.23483	-0.746248	0.181646	1.69544	0.103996	4
CNM00610	-1.14603	-0.822031	0.192574	1.72369	0.0517948	4
CNL05840	-1.10064	-0.912039	0.109015	1.70447	0.199195	4
CNE01080	-1.06598	-0.925003	0.124978	1.72403	0.141982	4
CNJ03130	-1.07739	-0.904879	0.135101	1.72862	0.118556	4
CNH03320	-1.02353	-0.969744	0.0944761	1.7241	0.174695	4
CNL03710	-1.01942	-0.911242	0.025395	1.76342	0.141839	4
CNH03710	-1.01942	-0.911242	0.025395	1.76342	0.141839	4
CNC04480	-1.13892	-0.826196	0.0540372	1.7273	0.18378	4
CND04610	-1.13537	-0.742382	0.0316544	1.77592	0.0701732	4
CNH02450	-1.17446	-0.744994	0.0951973	1.74658	0.077673	4
CNC05050	-0.974293	-0.847994	0.0703476	1.82256	-0.0706195	4
CNB04460	-0.988903	-0.783821	0.103271	1.8356	-0.166146	4
CNC07070	-1.05921	-0.7895	0.130563	1.79761	-0.0794609	4
CND04740	-0.980853	-0.916196	0.205195	1.7747	-0.0828406	4
CNA08110	-1.06176	-0.828745	0.228927	1.76701	-0.105434	4
CNI00490	-1.04518	-0.868815	0.225785	1.75973	-0.0715215	4
CNC05060	-0.967762	-0.837626	0.217488	1.80731	-0.219411	4
CNM01230	-1.04712	-0.82926	0.288657	1.76136	-0.173643	4
CNB02290	-0.976615	-0.700223	0.0192536	1.87324	-0.215657	4
CNI01360	-1.01631	-0.60848	-0.00359696	1.8798	-0.251416	4
CNL06020	-1.03346	-0.713712	0.183079	1.82269	-0.258596	4
CNN00370	-0.948336	-0.752906	0.200757	1.83831	-0.33782	4
CNM01390	-0.660083	-1.27183	0.534994	1.61629	-0.219365	4
CND05920	-0.8754	-1.11537	0.20012	1.7158	0.0748516	4
CNJ00330	-0.720021	-1.21135	0.0843101	1.73015	0.116906	4
CNA06520	-1.28191	-0.925119	0.441348	1.4941	0.271582	4
CNC05790	-1.21501	-0.97367	0.515451	1.51122	0.162012	4
CND04970	-1.21331	-1.00949	0.544183	1.47327	0.205348	4
CNI00310	-1.23438	-0.99305	0.560074	1.46075	0.206597	4
CND04570	-1.41441	-0.800709	0.538566	1.41397	0.262583	4
CNE00530	-1.30626	-0.908833	0.64482	1.42507	0.1452	4
CNI03400	-1.17849	-1.07935	0.572321	1.43358	0.251926	4
CNA06090	-1.26841	-0.976381	0.591611	1.42714	0.226042	4
CND02100	-1.189	-1.04753	0.612389	1.44256	0.18158	4
CNL04240	-1.21579	-1.01068	0.616737	1.44689	0.162849	4
CNM02500	-1.11031	-1.09697	0.652109	1.45926	0.095911	4
CNH02900	-1.23034	-0.966042	0.667252	1.44965	0.0794701	4
CNL05930	-1.20297	-1.02959	0.721106	1.40015	0.111313	4
CNE01370	-1.05985	-1.15178	0.522191	1.49676	0.192678	4
CNM01370	-1.05759	-1.15542	0.459224	1.50845	0.245338	4
CNM01530	-1.15651	-1.11124	0.417612	1.4455	0.404644	4
CNK01480	-1.14672	-1.12215	0.472406	1.44091	0.355562	4
CNM02440	-1.16259	-1.08278	0.45584	1.47224	0.31729	4
CNI04260	-0.979369	-1.14117	0.73251	1.481	-0.0929762	4
CNN01130	-1.01295	-1.01776	0.616509	1.58972	-0.175516	4
CNG02330	-1.00984	-1.07463	0.628545	1.55575	-0.0998177	4
CNL04200	-1.00984	-1.07463	0.628545	1.55575	-0.0998177	4
CNA02510	-1.00984	-1.07463	0.628545	1.55575	-0.0998177	4
CND01630	-1.19236	-0.907445	0.613934	1.54106	-0.0551858	4
CNI03820	-1.15868	-0.999526	0.669197	1.4868	0.00221576	4
CNJ03080	-1.15555	-0.980643	0.628472	1.51919	-0.01147	4
CNE00420	-1.10054	-1.00416	0.764173	1.47587	-0.135345	4
CNN00030	-1.13603	-0.991329	0.792325	1.44461	-0.109576	4
CNF03960	-1.07988	-1.01969	0.674844	1.52592	-0.101188	4
CNK02150	-1.04411	-1.0311	0.749456	1.50138	-0.175618	4
CNF02440	-1.06235	-0.992551	0.536242	1.60949	-0.0908335	4
CNF04500	-1.13383	-0.929527	0.472652	1.62053	-0.0298215	4
CNL05530	-0.991865	-0.978838	0.344946	1.7122	-0.0864403	4
CNA05340	-1.0708	-0.868936	0.37189	1.71424	-0.146389	4
CNJ03440	-1.04768	-0.919075	0.431328	1.68773	-0.152298	4
CNE00770	-1.11422	-0.993078	0.439826	1.60465	0.0628221	4
CNA07080	-1.08314	-1.02593	0.406952	1.61266	0.0894608	4
CNE04280	-1.08977	-1.01933	0.398421	1.61409	0.0965948	4
CNE01860	-1.11331	-1.06419	0.529272	1.52752	0.120713	4
CNI00480	-1.14846	-1.01872	0.574317	1.51921	0.0736559	4
CNK03290	-1.13374	-0.996955	0.515519	1.56606	0.0491228	4
CNB04780	-1.14279	-0.847593	0.375718	1.68223	-0.0675696	4
CNE05040	-1.21078	-0.817551	0.45629	1.62916	-0.0571117	4
CNC02770	-1.30311	-0.799845	0.545284	1.53767	0.0199972	4
CNB02150	-1.19727	-0.915558	0.514893	1.56919	0.0287471	4
CNG02030	-1.23965	-0.863027	0.494076	1.57259	0.0360075	4
CNG02020	-1.23965	-0.863027	0.494076	1.57259	0.0360075	4
CNE03540	-0.555091	-0.814778	-0.813186	1.79291	0.390145	4
CNA03090	-0.516849	-0.962687	-0.863128	1.5695	0.773167	4
CNA04970	-0.506971	-0.792463	-1.02766	1.5826	0.744501	4
CNG02260	-0.591939	-0.742102	-0.9958	1.60831	0.721526	4
CNI02470	-0.600903	-1.12875	-0.596054	1.55343	0.772278	4
CNE03250	-0.937091	-0.868073	-0.535611	1.5838	0.756976	4
CNC04900	-0.907828	-0.887161	-0.554609	1.57536	0.774239	4
CND05600	-0.910978	-0.90613	-0.522944	1.58091	0.75914	4
CNC00970	-0.908383	-0.89864	-0.501572	1.62912	0.679478	4
CND01360	-0.932909	-0.814518	-0.574303	1.63055	0.691183	4
CNG03340	-0.873196	-0.869001	-0.571171	1.64673	0.666636	4
CNB05060	-0.769502	-0.968265	-0.533529	1.68623	0.585065	4
CNG00390	-0.823175	-0.812605	-0.641302	1.71223	0.56485	4
CNA04670	-0.859717	-0.856178	-0.53043	1.72462	0.521705	4
CNC00310	-0.846995	-0.840815	-0.557001	1.73306	0.511754	4
CNH00490	-0.876823	-0.873894	-0.515923	1.69567	0.570965	4
CNK02340	-0.882906	-0.856785	-0.523519	1.70225	0.560962	4
CNM00030	-0.884574	-0.856665	-0.530533	1.69343	0.578338	4
CNK02650	-0.860988	-0.849815	-0.567455	1.69558	0.582677	4
CNM00830	-0.881195	-0.82605	-0.553707	1.71297	0.547986	4
CNK03190	-0.766724	-0.755528	-0.784016	1.68567	0.620594	4
CNC05760	-0.774164	-0.77446	-0.76486	1.67625	0.637239	4
CNM02200	-0.782234	-0.777463	-0.759449	1.66834	0.650809	4
CND00040	-0.838521	-0.822542	-0.661305	1.65428	0.668088	4
CNC01010	-0.800957	-0.80015	-0.723701	1.65845	0.66636	4
CNG03600	-0.829892	-0.787368	-0.700214	1.66652	0.650954	4
CNB02770	-0.829239	-0.827156	-0.694207	1.61324	0.73736	4
CNC06610	-0.862734	-0.838276	-0.643074	1.6148	0.729284	4
CNL06750	-0.863434	-0.848375	-0.618185	1.63305	0.696939	4
CNE02840	-0.729557	-0.824092	-0.832544	1.54561	0.840582	4
CNF02910	-0.809581	-0.809618	-0.761997	1.56034	0.820861	4
CNK01730	-0.812704	-0.811258	-0.772804	1.52388	0.872882	4
CNC02520	-0.905885	-0.754897	-0.705628	1.57795	0.78846	4
CND01080	-0.873395	-0.810003	-0.709647	1.52374	0.869304	4
CND01770	-0.851794	-0.8491	-0.678503	1.55187	0.827523	4
CNN01070	-0.829614	-0.434732	-0.86264	1.81068	0.316309	4
CNB05160	-1.08501	-0.372567	-0.672162	1.75922	0.370527	4
CNG00250	-1.05908	-0.484716	-0.665229	1.72135	0.487682	4
CND04150	-1.17806	-0.38742	-0.734048	1.52349	0.776037	4
CNM01720	-1.03407	-0.311805	-0.892472	1.63486	0.603486	4
CNJ01800	-0.981263	-0.484794	-0.84878	1.60599	0.708846	4
CNM02230	-1.04419	-0.47669	-0.790388	1.59538	0.715887	4
CNN02150	-1.0151	-0.379974	-0.971239	1.38584	0.980472	4
CNB01610	-1.11976	-0.211066	-0.972866	1.37725	0.926442	4
CNJ00890	-1.20745	-0.100336	-0.92291	1.42537	0.805327	4
CNG01210	-0.671475	-0.881023	-0.412171	1.89696	0.067711	4
CNH02160	-0.504693	-0.94355	-0.576393	1.87057	0.154066	4
CNA05360	-0.89756	-0.770356	-0.344212	1.85992	0.152212	4
CNB00020	-0.841624	-0.768412	-0.416197	1.87195	0.154286	4
CNE04130	-0.800095	-0.860449	-0.418061	1.84068	0.23793	4
CND05280	-0.868928	-0.82679	-0.407354	1.82095	0.282124	4
CNA00320	-0.875967	-0.82555	-0.373553	1.83084	0.244235	4
CNB01510	-0.875072	-0.845253	-0.348628	1.82756	0.241391	4
CNF04580	-0.889701	-0.645436	-0.467492	1.88676	0.115867	4
CND01620	-0.76428	-0.749692	-0.505315	1.89274	0.126542	4
CNE05240	-0.743233	-0.74858	-0.472884	1.91337	0.0513288	4
CNE00050	-0.743233	-0.74858	-0.472884	1.91337	0.0513288	4
CNB00420	-0.834778	-0.659115	-0.696396	1.79695	0.393338	4
CNC06620	-0.814296	-0.776828	-0.619608	1.77837	0.432358	4
CNN00270	-0.779652	-0.771516	-0.619237	1.81257	0.357837	4
CNF03510	-0.834182	-0.75219	-0.503879	1.85132	0.238934	4
CNM00730	-0.823926	-0.740354	-0.517305	1.859	0.222587	4
CNJ03400	-0.766873	-0.786671	-0.556831	1.8477	0.262674	4
CNN00760	-0.767192	-0.790429	-0.525475	1.86035	0.222748	4
CNI03040	-0.745834	-0.71635	-0.681686	1.83606	0.307806	4
CNM02380	-0.732098	-0.718829	-0.683769	1.84237	0.292328	4
CNE05250	-0.722605	-0.713562	-0.628965	1.8813	0.183836	4
CNE00040	-0.722605	-0.713562	-0.628965	1.8813	0.183836	4
CNF04420	-0.706882	-0.685195	-0.660136	1.88902	0.163189	4
CNG04220	-0.699063	-0.696828	-0.681387	1.87647	0.200812	4
CNN00180	-1.09194	-0.730017	-0.377933	1.69666	0.503229	4
CNC00490	-1.07466	-0.746324	-0.438396	1.65099	0.608387	4
CNI04120	-1.11273	-0.71161	-0.411883	1.65916	0.577066	4
CNN00710	-1.23512	-0.618345	-0.376942	1.59618	0.634222	4
CNB00910	-1.26081	-0.640993	-0.252581	1.63171	0.522674	4
CNE01330	-1.15556	-0.776679	-0.254318	1.64385	0.5427	4
CNA04350	-1.01176	-0.578859	-0.62112	1.7421	0.469644	4
CNM01050	-0.999338	-0.635349	-0.60935	1.71721	0.526831	4
CNM02050	-1.07403	-0.573331	-0.508415	1.76183	0.393946	4
CNE00230	-1.01559	-0.690251	-0.483229	1.75127	0.4378	4
CNL04530	-1.03646	-0.649478	-0.493361	1.75518	0.424117	4
CNF02040	-0.888354	-0.808154	-0.506356	1.76288	0.439988	4
CNM02000	-0.876655	-0.827734	-0.475204	1.77726	0.402337	4
CNI03890	-0.953868	-0.823246	-0.475413	1.69611	0.556419	4
CNK01570	-1.01182	-0.817561	-0.377288	1.7078	0.498873	4
CNC01180	-0.971131	-0.785599	-0.447495	1.73858	0.465644	4
CND04990	-0.933412	-0.850864	-0.423304	1.73183	0.475747	4
CNN02220	-0.941179	-0.853786	-0.403524	1.73396	0.46453	4
CNA01260	-1.00542	-0.91018	-0.289713	1.67057	0.534744	4
CNA04760	-0.990741	-0.939156	-0.23974	1.68701	0.482622	4
CNI02570	-0.949087	-0.928441	-0.225053	1.74992	0.352664	4
CNJ01370	-0.895066	-1.00058	-0.162991	1.75463	0.304007	4
CND00730	-0.853708	-0.950887	-0.341953	1.76111	0.38544	4
CND01740	-0.903447	-0.871192	-0.343213	1.78843	0.329418	4
CNH01820	-0.935799	-0.854513	-0.324061	1.78306	0.331312	4
CND01090	-0.929057	-0.898338	-0.265674	1.77756	0.315513	4
CNF03860	-0.973797	-0.84778	-0.270493	1.77797	0.314103	4
CNB00980	-1.12699	-0.741785	-0.203113	1.74023	0.331658	4
CNG02930	-1.13503	-0.705186	-0.189796	1.76264	0.267368	4
CNA02540	-1.2731	-0.704994	-0.0361788	1.65992	0.354349	4
CNK03050	-1.2175	-0.783633	-0.00364664	1.67098	0.333801	4
CNN02420	-0.967725	-0.8956	-0.154742	1.78401	0.23406	4
CNB00290	-0.975855	-0.901436	-0.0839127	1.78835	0.172852	4
CND01030	-0.970618	-0.947243	-0.0586504	1.76411	0.212403	4
CNH00500	-0.96361	-0.952666	-0.0808122	1.76116	0.235926	4
CNB00710	-1.15569	-0.879528	-0.0422369	1.64334	0.434119	4
CNG00050	-1.11855	-0.895705	-0.0378181	1.67397	0.378108	4
CNB01760	-1.07211	-0.875789	-0.159909	1.70066	0.407152	4
CNF00680	-1.10206	-0.853471	-0.118092	1.70507	0.368548	4
CNH01060	-1.04347	-0.875809	-0.231472	1.69894	0.451814	4
CNJ00350	-1.03614	-0.849208	-0.21645	1.73996	0.361838	4
CNJ03250	-1.48299	-0.385866	-0.192839	1.52551	0.53618	4
CND03300	-1.36149	-0.503459	-0.104263	1.6713	0.297909	4
CNM01900	-1.43384	-0.372473	-0.172478	1.62885	0.349942	4
CND04220	-1.3489	-0.477245	-0.414215	1.48865	0.751706	4
CNB04330	-1.38652	-0.573941	-0.26021	1.43802	0.782645	4
CNN00550	-1.41236	-0.540046	-0.202162	1.49659	0.657972	4
CNH01400	-1.35099	-0.334805	-0.453407	1.60301	0.536192	4
CNK01770	-1.37873	-0.373474	-0.3728	1.59299	0.532013	4
CNA06060	-1.45782	-0.203217	-0.459474	1.49273	0.627776	4
CNC02160	-1.40285	-0.281286	-0.451316	1.55205	0.583395	4
CNA02730	-1.10802	-0.951573	-0.0638607	1.61318	0.510278	4
CNE01300	-1.10076	-1.0035	-0.0254154	1.57125	0.558432	4
CNE02630	-1.06363	-1.04229	-0.0501976	1.55523	0.600885	4
CNB03770	-1.06616	-1.05029	-0.0792785	1.51219	0.683534	4
CNE01450	-1.07112	-1.05011	-0.0521566	1.52571	0.647668	4
CNJ03090	-1.13945	-1.00727	-0.0165095	1.49815	0.665073	4
CNK03350	-1.18124	-0.94436	-0.0106631	1.53231	0.603952	4
CND02380	-1.06259	-1.0352	-0.164503	1.45767	0.804617	4
CNJ01670	-1.0544	-1.00746	-0.205094	1.49519	0.771765	4
CNA05480	-1.08179	-0.945189	-0.277596	1.47146	0.83312	4
CNM00840	-1.0928	-0.93267	-0.264403	1.49441	0.795463	4
CNA01210	-1.12797	-0.921856	-0.211032	1.50297	0.757888	4
CNA05570	-1.12525	-0.955983	-0.176566	1.47524	0.782556	4
CNN01560	-1.09359	-0.991455	-0.183968	1.46087	0.808137	4
CNI00680	-1.11481	-0.866291	-0.283636	1.55768	0.707051	4
CNL05290	-1.0859	-0.857262	-0.33451	1.57479	0.702885	4
CNA06650	-1.04883	-0.924322	-0.309004	1.55701	0.725142	4
CNB05430	-1.09613	-0.907528	-0.248194	1.56059	0.691268	4
CNC00080	-1.08405	-0.922141	-0.26434	1.53958	0.730952	4
CNC05950	-1.0027	-0.989398	-0.241899	1.59751	0.63649	4
CNI03330	-1.00631	-0.994889	-0.271101	1.5499	0.7224	4
CNJ01340	-1.13024	-0.916546	-0.174038	1.54984	0.670979	4
CNL05270	-1.09273	-0.936731	-0.170042	1.58999	0.609514	4
CNL03700	-1.05759	-0.977956	-0.161515	1.59122	0.605837	4
CNH03700	-1.05759	-0.977956	-0.161515	1.59122	0.605837	4
CND04980	-1.06794	-0.980134	-0.286732	1.38066	0.954154	4
CNG03900	-1.0393	-1.03055	-0.248825	1.39146	0.927217	4
CNJ01080	-0.905079	-1.06649	-0.396091	1.38833	0.979327	4
CNA07300	-1.00642	-0.991101	-0.354754	1.41321	0.939065	4
CNF01430	-0.997773	-0.943516	-0.427592	1.43503	0.933851	4
CNA07840	-0.968535	-0.982029	-0.407718	1.45353	0.904748	4
CND03530	-0.999888	-0.970399	-0.376173	1.45968	0.886782	4
CNL05360	-1.07826	-0.847532	-0.428964	1.46251	0.892242	4
CNE01990	-1.03324	-0.872579	-0.436994	1.51469	0.82812	4
CNJ01270	-1.0112	-0.856647	-0.48558	1.52207	0.831352	4
CND03920	-1.01393	-0.885016	-0.469892	1.46921	0.899622	4
CNG00340	-0.971924	-0.893575	-0.508864	1.48647	0.887893	4
CNA02140	-1.06582	-0.759669	-0.531923	1.51433	0.84308	4
CNE04630	-1.04336	-0.81135	-0.507617	1.50142	0.860904	4
CNF00290	-1.02287	-0.804029	-0.542936	1.50464	0.865191	4
CND04590	-1.03042	-0.776142	-0.58317	1.45976	0.929968	4
CNC00900	-1.02347	-0.843976	-0.520469	1.43711	0.950804	4
CNK02560	-1.0262	-0.819862	-0.53404	1.4703	0.909802	4
CNC00290	-0.933481	-0.936765	-0.515745	1.45626	0.929732	4
CNG00380	-0.958907	-0.911545	-0.526959	1.42019	0.97722	4
CNA02870	-0.953221	-0.945899	-0.489792	1.42172	0.96719	4
CNJ02970	-0.976907	-0.919428	-0.490378	1.42961	0.9571	4
CNC04370	-0.995707	-0.841878	-0.565192	1.41784	0.984942	4
CNA06280	-0.934375	-0.888298	-0.577236	1.44984	0.950066	4
CNL05590	-0.966412	-0.860947	-0.56073	1.47593	0.912161	4
CNG00400	-0.901212	-0.871566	-0.631507	1.46586	0.938428	4
CNB03630	-0.87895	-0.875507	-0.641978	1.496	0.900437	4
CND01820	-0.878674	-0.872109	-0.641717	1.50732	0.885178	4
CNB05530	-0.948639	-0.853818	-0.581325	1.50167	0.882109	4
CNJ00030	-0.974347	-0.823758	-0.580099	1.5113	0.866901	4
CNB03540	-0.906031	-0.883247	-0.573229	1.5552	0.807307	4
CNI01610	-0.927721	-0.858898	-0.590047	1.52686	0.849805	4
CNC06260	-0.926421	-0.9008	-0.549901	1.5068	0.870317	4
CND01720	-0.968306	-0.868267	-0.522953	1.53426	0.825268	4
CNC01290	-1.03675	-0.640919	-0.671509	1.56454	0.784643	4
CNE03310	-1.01877	-0.623923	-0.685549	1.60711	0.721135	4
CNA01690	-1.02818	-0.754412	-0.524854	1.62067	0.686778	4
CNI02890	-1.09303	-0.769542	-0.472164	1.53114	0.803593	4
CNB04560	-1.0966	-0.726017	-0.505837	1.55388	0.774566	4
CNE04150	-1.09588	-0.718234	-0.511393	1.56129	0.764217	4
CNF03700	-1.2294	-0.757752	-0.315034	1.43843	0.863755	4
CNB01120	-1.17301	-0.723021	-0.453426	1.43524	0.914217	4
CNF02920	-1.19312	-0.705571	-0.41087	1.50319	0.806368	4
CNA04460	-0.960071	-0.923672	-0.445966	1.5601	0.769609	4
CNA02990	-0.997821	-0.93909	-0.381248	1.53999	0.778172	4
CNA04620	-1.00434	-0.944247	-0.375983	1.52042	0.804146	4
CND04260	-1.02447	-0.919822	-0.367899	1.54076	0.771431	4
CNF01090	-1.0358	-0.901888	-0.386297	1.52533	0.798653	4
CNN01120	-0.968706	-0.951435	-0.370958	1.58951	0.701589	4
CNE04720	-1.01583	-0.903973	-0.355509	1.60457	0.670739	4
CNM02330	-1.00592	-0.91149	-0.356622	1.60847	0.665559	4
CNG04480	-0.952862	-0.899978	-0.428723	1.63854	0.643024	4
CNB03700	-0.987397	-0.863381	-0.455209	1.60776	0.698231	4
CNG01540	-0.976756	-0.913749	-0.4118	1.59338	0.708926	4
CNJ00020	-0.959704	-0.90342	-0.439887	1.60833	0.694686	4
CNN00660	-1.0343	-0.908721	-0.29989	1.62106	0.621847	4
CND04880	-1.04709	-0.821653	-0.406628	1.62477	0.650599	4
CNL05250	-1.01243	-0.84135	-0.399666	1.65981	0.593633	4
CNG01370	-1.03091	-0.0389425	-0.814553	1.80728	0.0771253	4
CNF00330	-1.09104	0.216286	-0.684745	1.79905	-0.239549	4
CNM00740	-1.00668	-0.0405582	-0.595352	1.88934	-0.246751	4
CNB01340	-0.622438	-0.199386	-1.06133	1.85625	0.0269036	4
CNK01450	-0.624042	-0.490424	-0.656378	1.97429	-0.20345	4
CND00430	-0.900702	-0.455981	-0.603867	1.90068	0.0598707	4
CNH00550	-0.831407	-0.556855	-0.576417	1.91412	0.0505575	4
CNJ01600	-1.01532	-0.307551	-0.370357	1.9199	-0.226669	4
CNH00120	-1.14714	-0.364796	-0.351374	1.85132	0.0119955	4
CND02240	-1.31479	-0.227094	-0.219167	1.78083	-0.0197767	4
CND02230	-1.31479	-0.227094	-0.219167	1.78083	-0.0197767	4
CNA03410	-1.28726	0.245313	-0.445725	1.7382	-0.250532	4
CNC04570	-1.30829	-0.0353948	-0.0264004	1.76852	-0.39844	4
CNI01200	-1.19154	-0.194737	-0.16214	1.8506	-0.302183	4
CNG04200	-1.58551	-0.0767418	-0.182389	1.53292	0.311716	4
CNJ00950	-1.67699	-0.136583	0.2378	1.4478	0.127972	4
CND03090	-1.45206	0.166089	0.0707012	1.63732	-0.422044	4
CNG00780	-1.53475	-0.167372	0.0415167	1.61643	0.044169	4
CNL06700	-1.43166	-0.154925	0.0896	1.69661	-0.19962	4
CNK01000	-0.884833	-0.883384	1.06142	1.36836	-0.661566	4
CNI00180	-0.867428	-0.842566	0.945739	1.46638	-0.70212	4
CNM02590	-0.792494	-0.914421	0.968107	1.44774	-0.708937	4
CNJ02520	-0.762468	-1.00635	0.93063	1.46517	-0.626981	4
CNN02140	-0.746502	-1.09687	0.986286	1.40311	-0.546023	4
CNA00960	-0.900964	-1.01072	0.812112	1.52515	-0.425578	4
CNI00970	-0.992098	-0.942621	0.912979	1.45207	-0.430327	4
CNC03460	-0.957952	-0.842569	0.557435	1.69137	-0.44828	4
CNG00570	-0.979119	-0.784151	0.513998	1.71594	-0.46667	4
CNI04070	-1.1	-0.799665	0.547831	1.65996	-0.308129	4
CNB04630	-1.04236	-0.852545	0.537911	1.67263	-0.315638	4
CNE04340	-1.03977	-0.866124	0.573893	1.65399	-0.321982	4
CNG03380	-1.03506	-0.885051	0.562101	1.65555	-0.297543	4
CNB04770	-0.993851	-0.825166	0.465215	1.72536	-0.371562	4
CNH01020	-1.04481	-0.760678	0.441911	1.73174	-0.368165	4
CNE04950	-1.02227	-0.874936	0.445091	1.71019	-0.258076	4
CNH01300	-0.970629	-0.897558	0.484764	1.70669	-0.323261	4
CNI02730	-0.98499	-0.892903	0.466864	1.71027	-0.299239	4
CNG03420	-0.742474	-0.93906	0.481646	1.74341	-0.543526	4
CNL04840	-0.785512	-0.850756	0.440961	1.77033	-0.575028	4
CNJ02020	-0.973008	-0.93091	0.678685	1.60646	-0.381228	4
CNL05920	-0.936065	-0.966567	0.668397	1.61238	-0.378148	4
CNF00250	-0.850322	-0.888194	0.713416	1.62018	-0.595079	4
CNH01310	-0.847493	-0.847904	0.664904	1.65317	-0.622681	4
CNA07940	-1.37766	-0.509592	0.994895	1.29894	-0.406589	4
CNF01370	-1.28178	-0.505072	0.949398	1.38047	-0.543019	4
CNB04220	-1.24047	-0.665784	1.11882	1.247	-0.459569	4
CNC03120	-1.2243	-0.672081	0.960037	1.38724	-0.450898	4
CND04090	-1.21897	-0.657895	0.996189	1.36259	-0.481914	4
CND04470	-1.28211	-0.639259	1.02547	1.31243	-0.416533	4
CNL06230	-1.23503	-0.70222	1.03216	1.32048	-0.415392	4
CNH03180	-0.978483	-0.986304	1.01054	1.36967	-0.415427	4
CNB04820	-0.993917	-1.03947	1.02323	1.33406	-0.323898	4
CNI00210	-0.995897	-1.00809	1.09066	1.28893	-0.375593	4
CNE03810	-1.09621	-0.95457	0.942826	1.38597	-0.278017	4
CNI02740	-1.05902	-0.990635	0.885191	1.42945	-0.264995	4
CNK01760	-1.1122	-0.851737	0.880885	1.4567	-0.373646	4
CNK03130	-1.0666	-0.884401	0.983516	1.39063	-0.423146	4
CNF01610	-1.14407	-0.841711	0.965451	1.38481	-0.364481	4
CNG01590	-1.11216	-0.850395	0.968473	1.39367	-0.399589	4
CNA03350	-1.21888	-0.903178	0.859819	1.39358	-0.131346	4
CNK01510	-1.23903	-0.859908	0.838328	1.41389	-0.15328	4
CNB05150	-1.2424	-0.89781	0.969215	1.30152	-0.130524	4
CNE01060	-1.23347	-0.849749	0.986722	1.31692	-0.220422	4
CNF01450	-1.21765	-0.749474	0.824544	1.47212	-0.329541	4
CNN00240	-1.26909	-0.740924	0.86519	1.41993	-0.275108	4
CNC05430	-1.14914	-0.815189	1.03729	1.33222	-0.405183	4
CNI02290	-1.18612	-0.781145	1.05959	1.3048	-0.39712	4
CNB01900	-1.15258	-0.873511	0.958479	1.37641	-0.308791	4
CNA06750	-1.15302	-0.884557	1.02081	1.3236	-0.306829	4
CNE01270	-1.11804	-0.904328	1.02399	1.33143	-0.333045	4
CNF00450	-1.33986	-0.233009	0.822438	1.42224	-0.6718	4
CNA01170	-1.24082	-0.403549	0.577027	1.62796	-0.560623	4
CND06100	-1.30254	-0.474575	0.635529	1.57644	-0.434856	4
CND06090	-1.30254	-0.474575	0.635529	1.57644	-0.434856	4
CNC06060	-1.3577	-0.277004	0.638375	1.54125	-0.54493	4
CNI00320	-1.42417	-0.351861	0.686473	1.489	-0.399439	4
CNC01950	-1.32685	-0.466783	0.452262	1.64982	-0.308448	4
CNI02880	-1.24588	-0.707478	0.554347	1.61092	-0.211901	4
CND01680	-1.16135	-0.687337	0.691432	1.58638	-0.429125	4
CNF02010	-1.15512	-0.745784	0.762014	1.53906	-0.40017	4
CNG04710	-1.08718	-0.590909	0.732442	1.58756	-0.641914	4
CNI03380	-1.16445	-0.493612	0.792411	1.52777	-0.662123	4
CNB00120	-1.12087	-0.515166	0.498668	1.70508	-0.567715	4
CNE03860	-1.02815	-0.593867	0.566854	1.6921	-0.636939	4
CNE00470	-1.16244	-0.379192	0.648976	1.60507	-0.712409	4
CNM00620	-1.06329	-0.360722	0.675739	1.59943	-0.851161	4
CNF03220	-1.02481	-0.401026	0.553503	1.68158	-0.809247	4
CNK00820	-1.10314	-0.352892	0.556386	1.66314	-0.763494	4
CND04140	-0.996389	-0.411791	0.788036	1.53978	-0.919633	4
CNA07410	-1.15181	-0.264736	0.759014	1.5143	-0.856769	4
CNI01960	-1.07831	-0.233554	0.791293	1.48932	-0.968746	4
CNC05840	-0.639512	-0.526694	0.679926	1.60935	-1.12307	4
CNF02570	-0.931185	-0.47035	0.576944	1.68486	-0.860265	4
CNL04660	-0.874849	-0.426169	0.625068	1.64829	-0.97234	4
CNC07140	-0.950381	-0.372579	1.15196	1.22925	-1.05825	4
CNM01660	-0.906466	-0.305234	1.07407	1.27755	-1.13991	4
CNA06260	-0.786317	-0.498196	0.952369	1.42531	-1.09316	4
CNI01670	-0.79618	-0.357776	0.963552	1.37808	-1.18767	4
CNE03130	-0.952302	-0.593553	0.932724	1.46477	-0.851639	4
CNK01680	-0.994842	-0.59229	0.893087	1.4918	-0.797755	4
CNJ01840	-0.939677	-0.656358	0.987599	1.428	-0.81956	4
CNC06770	-1.04618	-0.580437	1.00059	1.40193	-0.775903	4
CNJ02090	-0.981329	-0.561229	1.02984	1.38108	-0.868364	4
CNC05300	-1.07751	-0.657179	1.10218	1.31432	-0.681804	4
CNE02350	-1.02404	-0.631041	1.11192	1.31303	-0.769872	4
CND04840	-0.993061	-0.754095	0.995855	1.41758	-0.666275	4
CNE00110	-1.09423	-0.638241	0.991695	1.40419	-0.663411	4
CNF00300	-0.85756	-0.749806	0.919627	1.48846	-0.800721	4
CNK01840	-0.865649	-0.668527	0.811455	1.56221	-0.839493	4
CNJ00530	-0.92033	-0.713137	0.815795	1.55875	-0.74108	4
CNG01570	-0.978029	-0.616623	0.830559	1.53995	-0.775859	4
CNI01010	-0.955486	-0.638467	0.868027	1.51675	-0.790824	4
CNM01750	-0.751832	-0.608411	0.890803	1.49187	-1.02243	4
CNA06740	-0.745411	-0.649479	0.961025	1.44267	-1.0088	4
CNC02360	-0.72117	-0.634926	0.94125	1.45337	-1.03853	4
CNH00060	-0.88173	-0.548349	1.07478	1.34032	-0.985018	4
CNF03150	-0.884016	-0.494939	0.928239	1.45221	-1.0015	4
CNI02320	-0.899798	-0.538033	0.961258	1.4348	-0.958231	4
CNF04850	-1.41047	0.0581115	0.389124	1.57521	-0.611976	4
CNN01870	-1.41194	-0.0896436	0.52302	1.54901	-0.570452	4
CNA01100	-1.47297	0.260643	0.49545	1.42145	-0.70457	4
CNK00470	-1.34787	0.0778125	0.580549	1.48546	-0.795955	4
CNG01730	-1.47545	-0.139536	1.07346	1.13813	-0.596592	4
CNG04530	-1.40156	-0.196286	1.04715	1.21048	-0.659781	4
CNA05680	-1.27967	-0.270628	1.19275	1.12815	-0.770606	4
CNE03780	-1.1193	-0.399729	1.13859	1.24346	-0.863025	4
CND00320	-1.37513	-0.739744	0.724863	1.42655	-0.0365436	4
CNF03460	-1.4535	-0.63616	0.607282	1.45362	0.0287608	4
CNI02710	-1.50296	-0.52821	0.858577	1.30653	-0.133936	4
CNB01270	-1.5116	-0.380456	0.756236	1.39052	-0.254703	4
CNL04710	-1.45172	-0.456949	0.839209	1.37365	-0.304192	4
CNF03890	-1.66031	-0.294317	0.514389	1.37396	0.0662813	4
CNK01040	-1.56136	-0.410004	0.61586	1.41805	-0.0625431	4
CND03430	-1.58206	-0.579428	0.481243	1.34912	0.331117	4
CNB03530	-1.551	-0.621451	0.610637	1.33574	0.226069	4
CNI04410	-1.56003	-0.586432	0.648789	1.33192	0.165753	4
CNG03260	-1.68111	-0.192147	0.93748	1.10829	-0.172515	4
CNG03230	-1.55753	-0.199977	0.99181	1.17572	-0.410022	4
CNN01480	-1.5419	-0.282839	1.05742	1.13533	-0.368018	4
CNA06540	-1.5693	-0.658153	1.13867	0.872152	0.216631	4
CNA01830	-1.64685	-0.498358	1.02702	0.983103	0.135086	4
CNB04600	-1.65447	-0.463815	1.13334	0.86535	0.119591	4
CNA01700	-1.48952	-0.645577	1.08361	1.09034	-0.0388512	4
CNJ00990	-1.47993	-0.67614	1.10995	1.05853	-0.0124079	4
CND01580	-1.48365	-0.476268	1.04581	1.18522	-0.27111	4
CNM02170	-1.5627	-0.445339	1.18077	0.971863	-0.144588	4
CNC00020	-1.19281	-0.66115	1.46315	0.874711	-0.4839	4
CNH00320	-1.16223	-0.742209	1.51528	0.797295	-0.40814	4
CNJ01450	-0.988653	-0.904517	1.47935	0.88893	-0.475113	4
CNE01140	-1.03714	-0.870744	1.45485	0.914609	-0.461575	4
CNN00400	-0.994324	-0.888168	1.4439	0.940908	-0.502317	4
CNE04740	-1.01987	-0.765646	1.54524	0.811887	-0.571607	4
CNH03330	-1.05695	-0.802596	1.543	0.793784	-0.477243	4
CNI00890	-1.02706	-0.823862	1.50062	0.8655	-0.515199	4
CNE00120	-0.928933	-0.795198	1.34843	1.08671	-0.711011	4
CNA08320	-0.870773	-0.778165	1.42193	1.00473	-0.777721	4
CNC02110	-0.914557	-0.786213	1.43871	0.979919	-0.71786	4
CNG04040	-0.969389	-0.735593	1.47415	0.927641	-0.696811	4
CNE01070	-0.876177	-0.88245	1.46027	0.948143	-0.649788	4
CNE05110	-0.923293	-0.818376	1.47646	0.927182	-0.661968	4
CNA01200	-1.04216	-0.898458	1.37	1.01571	-0.445096	4
CNK02820	-1.07087	-0.901711	1.34962	1.02724	-0.404283	4
CNA03060	-1.08333	-0.827731	1.33921	1.05542	-0.483573	4
CNA05310	-1.02627	-0.836395	1.34531	1.06599	-0.548635	4
CND00100	-0.829566	-1.00155	1.41901	0.983943	-0.57183	4
CNI00190	-0.937907	-0.955034	1.32503	1.08747	-0.519559	4
CNK02670	-0.890929	-0.956645	1.3001	1.12549	-0.578013	4
CNA01990	-1.09368	-0.831302	1.13495	1.26467	-0.474645	4
CNC01270	-1.01108	-0.878825	1.11782	1.29648	-0.524392	4
CNJ01480	-1.04505	-0.801897	1.18391	1.23799	-0.574959	4
CNK02690	-0.979205	-0.866981	1.23608	1.1926	-0.582498	4
CNN00860	-1.09745	-0.820135	1.27515	1.12453	-0.48209	4
CNE03900	-1.04785	-0.875155	1.22628	1.18192	-0.485196	4
CNL04640	-1.08829	-0.862244	1.19875	1.19826	-0.446473	4
CNL06720	-1.07704	-0.858018	1.22173	1.18029	-0.466969	4
CNB03120	-0.94629	-0.580214	1.35935	1.05982	-0.892662	4
CNB01710	-0.930077	-0.575791	1.29526	1.13086	-0.920256	4
CNL06370	-0.941111	-0.578222	1.30974	1.11539	-0.905795	4
CNL06590	-0.879835	-0.708607	1.34584	1.09162	-0.849022	4
CNC00560	-0.923504	-0.743179	1.30468	1.1368	-0.774799	4
CND01290	-0.950175	-0.702637	1.356	1.07596	-0.77914	4
CNC00190	-1.12053	-0.658715	1.18299	1.22906	-0.632805	4
CNL04410	-1.06642	-0.728901	1.21809	1.20543	-0.628199	4
CNB02520	-1.10882	-0.588143	1.26118	1.15038	-0.714598	4
CNJ02400	-1.05384	-0.695185	1.28585	1.13863	-0.675461	4
CNA07900	-0.95705	-0.678708	1.19616	1.24352	-0.803917	4
CNM00920	-0.94125	-0.703449	1.21342	1.229	-0.797726	4
CNE02330	-1.03434	-0.530787	1.2171	1.2003	-0.852266	4
CNJ02140	-1.046	-0.609418	1.16631	1.25811	-0.769009	4
CNJ03140	-1.00624	-0.644767	1.20965	1.22345	-0.782089	4
CNA02580	-1.14852	-0.976256	1.29513	1.00909	-0.179439	4
CND05660	-1.21208	-0.947216	1.26474	1.01029	-0.115736	4
CNK00070	-1.17389	-1.02038	1.31108	0.927329	-0.0441384	4
CNA00280	-1.1837	-1.0205	1.26237	0.980976	-0.0391439	4
CNC04230	-1.20894	-1.00181	1.23676	1.00223	-0.0282493	4
CNG01550	-1.30066	-0.860934	1.3286	0.893445	-0.0604471	4
CNA00610	-1.24088	-0.90468	1.42424	0.780871	-0.0595534	4
CNA05250	-1.21118	-0.91529	1.46788	0.73164	-0.0730482	4
CNG01120	-1.0487	-1.06543	1.43078	0.833857	-0.150505	4
CNL05620	-1.11496	-1.02964	1.41285	0.831074	-0.0993217	4
CNC06680	-1.074	-0.889698	1.51849	0.792711	-0.347496	4
CNF04780	-1.04233	-0.965309	1.44915	0.881623	-0.323132	4
CNN02260	-1.08801	-0.984435	1.36693	0.956805	-0.251283	4
CNH00660	-1.06177	-1.00669	1.29519	1.05099	-0.277723	4
CNB03270	-1.02175	-1.01318	1.31621	1.04449	-0.325765	4
CNB03260	-1.02175	-1.01318	1.31621	1.04449	-0.325765	4
CNA02710	-1.23785	-0.793841	1.38486	0.919444	-0.272609	4
CNJ01130	-1.16913	-0.823005	1.36735	0.979839	-0.355052	4
CNA06670	-1.13155	-0.8989	1.33846	1.00958	-0.317581	4
CND02600	-1.15342	-0.86002	1.29982	1.05889	-0.345262	4
CNG01970	-1.40587	-0.598711	1.43085	0.76286	-0.189127	4
CNH03040	-1.25626	-0.695795	1.50433	0.759788	-0.312068	4
CNL05010	-1.27593	-0.668941	1.50895	0.743587	-0.30767	4
CNL05890	-1.34944	-0.450032	1.47913	0.767356	-0.447007	4
CNB04010	-1.19011	-0.57225	1.54331	0.761594	-0.542543	4
CND00150	-1.22552	-0.565527	1.60423	0.635297	-0.448484	4
CND03650	-1.43898	-0.385103	1.27989	0.977372	-0.433183	4
CNK00190	-1.39997	-0.464402	1.34373	0.924873	-0.404235	4
CND03160	-1.18923	-0.482493	1.4396	0.907755	-0.675632	4
CNK00260	-1.06458	-0.636508	1.40077	1.00288	-0.702559	4
CNK02060	-1.14557	-0.617628	1.42088	0.954968	-0.612647	4
CNB04940	-1.19483	-0.533646	1.29135	1.09163	-0.654501	4
CND00980	-1.26651	-0.502045	1.27473	1.08269	-0.588868	4
CNE00730	-1.21004	-0.702187	1.33156	1.03233	-0.451657	4
CNM00480	-1.23834	-0.671535	1.28608	1.07577	-0.451968	4
CNE04650	-1.15495	-0.663149	1.2836	1.11455	-0.580055	4
CNH03140	-1.20477	-0.700394	1.22242	1.15703	-0.474293	4
CNA05720	-1.07946	-1.07337	1.03678	1.25979	-0.14374	4
CNC05390	-1.04485	-1.1504	1.04158	1.22278	-0.0691068	4
CNE03270	-1.04353	-1.11524	1.10696	1.19253	-0.140731	4
CNG00090	-1.02566	-1.05501	1.156	1.19416	-0.269494	4
CNK00900	-1.07155	-0.999124	1.10869	1.2431	-0.281113	4
CNA04250	-1.08921	-1.01771	1.20419	1.12973	-0.226999	4
CNA08340	-1.09959	-1.06407	1.20361	1.09204	-0.13199	4
CND01460	-1.13961	-1.04641	1.18784	1.08949	-0.0913173	4
CNE00760	-1.11111	-1.07122	0.892859	1.34807	-0.0585943	4
CNI01550	-1.1377	-1.01896	0.948039	1.3248	-0.116176	4
CNA04740	-1.21665	-1.02646	0.844001	1.32207	0.0770374	4
CND01370	-1.09276	-1.16055	0.876767	1.29772	0.0788179	4
CNH03270	-1.19817	-1.02722	1.06789	1.1699	-0.0123926	4
CNA01580	-1.18957	-1.09478	1.04094	1.13639	0.107031	4
CNB05180	-1.15537	-1.11092	1.00366	1.19102	0.0716168	4
CNC04620	-1.2232	-0.986798	0.960458	1.26776	-0.0182194	4
CNL03750	-1.27423	-0.942191	1.00832	1.21321	-0.00510855	4
CNH03750	-1.27423	-0.942191	1.00832	1.21321	-0.00510855	4
CNG01530	-1.16775	-0.970366	1.09625	1.21022	-0.168359	4
CNL05390	-1.25836	-0.917557	1.07318	1.18968	-0.086955	4
CNB03170	-1.15967	-1.16845	1.20928	0.876933	0.241909	4
CND06160	-1.18729	-1.12116	1.26713	0.825268	0.216042	4
CND01470	-1.32119	-1.01666	1.13884	0.919749	0.27926	4
CNK01990	-1.25659	-1.05898	1.20582	0.893823	0.215919	4
CNC06750	-1.27002	-1.08299	1.2141	0.783424	0.355488	4
CNL05970	-1.3174	-1.00289	1.24361	0.79571	0.280971	4
CNA05790	-1.19844	-1.07873	1.35188	0.731369	0.193912	4
CNE02260	-1.09573	-1.13442	1.37566	0.784283	0.0702064	4
CNK01940	-1.33865	-0.931068	1.24876	0.87141	0.149548	4
CNN00290	-1.14134	-1.10381	1.28354	0.910415	0.0511882	4
CNA03930	-1.22037	-1.05456	1.25602	0.898	0.120904	4
CNF02070	-1.24105	-1.01916	1.21683	0.966717	0.0766627	4
CNF01360	-1.18856	-1.13363	1.02238	1.10389	0.195927	4
CND03310	-1.20834	-1.13908	1.09745	0.983318	0.266656	4
CNN00490	-1.204	-1.10055	1.13006	1.01877	0.155725	4
CNE01950	-1.36919	-0.832962	1.09621	1.10897	-0.00302741	4
CNH00720	-1.46076	-0.790221	1.11579	0.987357	0.147838	4
CNI04080	-1.45161	-0.78938	1.08945	1.03391	0.117634	4
CNK00840	-1.43865	-0.806826	1.09028	1.03769	0.11751	4
CNA02180	-1.34867	-0.933287	1.06447	1.07556	0.141938	4
CNB04800	-1.34663	-0.946268	1.10631	1.01946	0.167121	4
CNB04110	-0.995015	-1.42679	0.761374	0.91968	0.740752	4
CNA06830	-1.09879	-1.30973	1.00733	0.90169	0.499507	4
CNI00910	-1.06124	-1.31605	1.18071	0.724387	0.472192	4
CNC05330	-1.20637	-1.21872	0.975558	0.893718	0.55582	4
CNA07820	-1.27061	-1.1536	0.958913	0.908266	0.557034	4
CNE03150	-1.28918	-1.12565	0.983819	0.914456	0.516545	4
CNG00890	-1.19559	-1.18102	1.11333	0.894604	0.368687	4
CNN00610	-1.27169	-1.11242	1.03355	0.962585	0.387973	4
CNM01860	-1.25282	-1.13481	1.15205	0.77918	0.456397	4
CNF01130	-1.29168	-1.10225	1.08422	0.859054	0.450664	4
CNH01570	-1.3285	-1.06379	1.07804	0.854147	0.460109	4
CNG03970	-1.02433	-1.33264	0.567537	1.24945	0.539981	4
CNK00120	-1.07443	-1.28725	0.481044	1.24757	0.633066	4
CND00380	-1.15625	-1.18071	0.424302	1.31679	0.595861	4
CND03950	-1.19204	-1.12923	0.503595	1.35511	0.462565	4
CNM00230	-1.24799	-1.18425	0.689574	1.02323	0.719427	4
CNN01170	-1.27155	-1.12795	0.650371	1.1558	0.593321	4
CNA07550	-1.29527	-1.09698	0.438643	1.07226	0.881341	4
CNE04040	-1.33037	-1.06173	0.485281	1.11052	0.796304	4
CNF03810	-1.27685	-1.11402	0.518793	1.16746	0.704626	4
CNA00230	-1.16254	-1.22762	0.481593	1.16432	0.744241	4
CND05290	-1.21159	-1.19986	0.539505	1.09286	0.77909	4
CNB04830	-1.40927	-1.00002	0.974516	0.849618	0.58515	4
CNC04960	-1.36835	-1.03171	1.04168	0.84575	0.512635	4
CNC03990	-1.45461	-0.916859	0.970545	0.945633	0.455294	4
CNI03850	-1.51861	-0.817903	1.0152	0.906935	0.41438	4
CND02480	-1.27022	-1.07539	0.887781	1.1644	0.293427	4
CNA00210	-1.21004	-1.14613	0.921106	1.13229	0.302781	4
CNC01660	-1.18426	-1.16786	0.858481	1.18337	0.310265	4
CNC01650	-1.18426	-1.16786	0.858481	1.18337	0.310265	4
CNH00970	-1.21007	-1.18588	0.83436	1.10789	0.453699	4
CNH02800	-1.2784	-1.13719	0.851168	1.0315	0.532928	4
CNK00320	-1.24254	-1.17292	0.83864	1.04713	0.52968	4
CND00470	-1.22486	-1.13487	0.650339	1.25957	0.449814	4
CNH02570	-1.25023	-1.09017	0.608409	1.30096	0.431041	4
CNB00850	-1.27194	-1.07046	0.697994	1.26776	0.37665	4
CNJ00720	-1.27783	-1.06716	0.788408	1.22286	0.33372	4
CNB03250	-1.19245	-1.12946	0.766482	1.2803	0.275135	4
CNA01610	-1.26922	-1.02678	0.741636	1.31419	0.240177	4
CNH00040	-1.25141	-1.06402	0.728864	1.29924	0.287323	4
CNA04900	-1.39091	-0.903463	0.59677	1.32422	0.373384	4
CNK02430	-1.34063	-0.988842	0.606629	1.29316	0.429684	4
CNG04610	-1.38936	-0.890968	0.764966	1.27851	0.236856	4
CNN00680	-1.31371	-0.990018	0.798949	1.26402	0.240765	4
CNA00240	-1.39426	-0.966996	0.803121	1.14105	0.417083	4
CND05360	-1.43573	-0.863781	0.833123	1.19326	0.273136	4
CNC00650	-1.4213	-0.914759	0.850733	1.14034	0.344988	4
CNE04210	-1.44549	-0.879671	0.813811	1.16334	0.348006	4
CNG03940	-1.20497	-0.893194	-0.189606	1.3645	0.923273	4
CNI01930	-1.26792	-0.934866	-0.00852442	1.29718	0.914131	4
CNC05410	-1.26789	-0.879172	-0.0671473	1.39314	0.821072	4
CNM02160	-1.26742	-0.896987	-0.0463543	1.37295	0.837811	4
CNB03550	-1.20703	-1.07149	0.109194	1.20729	0.96204	4
CNK02410	-1.20042	-1.05472	0.0794894	1.27954	0.896107	4
CND04310	-1.3408	-0.930784	0.146742	1.23106	0.89379	4
CNH00570	-1.27382	-0.995621	0.12224	1.25519	0.892013	4
CNH02840	-1.29033	-0.960007	0.0944962	1.27877	0.877074	4
CNN01250	-1.28438	-0.952779	0.072686	1.29999	0.864476	4
CNE03140	-1.14456	-0.997543	-0.0908572	1.42758	0.805379	4
CNB02440	-1.18079	-1.00641	-0.00818806	1.40012	0.795275	4
CNM01600	-1.1858	-0.991196	-0.00122474	1.43485	0.74338	4
CNG00910	-1.10239	-1.09131	-0.0151687	1.38192	0.826952	4
CND01310	-1.14676	-1.08735	0.0926736	1.38787	0.753563	4
CNN01400	-1.16112	-1.08244	0.0770018	1.33546	0.831103	4
CNM00090	-1.18089	-1.17482	0.32706	1.18842	0.840234	4
CNE01980	-1.22407	-1.11453	0.301694	1.23519	0.801716	4
CNI02180	-1.21217	-1.13608	0.318456	1.21301	0.816794	4
CNE01460	-1.27287	-1.03203	0.253293	1.29601	0.755588	4
CNJ00500	-1.20502	-1.0832	0.181467	1.30084	0.805908	4
CNA06960	-1.2346	-1.07034	0.31682	1.35006	0.638053	4
CND05550	-1.28132	-1.04261	0.329054	1.29166	0.703217	4
CNH00780	-1.26633	-1.08199	0.372638	1.24782	0.727866	4
CNA01130	-1.25223	-0.958676	0.131622	1.4482	0.631078	4
CNG00470	-1.26534	-0.943168	0.13793	1.45164	0.618934	4
CNJ02590	-1.13251	-1.06055	0.0960932	1.4871	0.609872	4
CNE05180	-1.15018	-1.04593	0.061726	1.45545	0.678938	4
CNI04360	-1.18495	-1.02587	0.0715823	1.42331	0.71593	4
CNA01620	-1.16916	-1.07911	0.241675	1.44881	0.557794	4
CNJ03340	-1.19326	-1.04967	0.25053	1.45811	0.534289	4
CNA03070	-1.12495	-1.15531	0.247543	1.38548	0.64724	4
CNF04790	-1.17678	-1.14037	0.322971	1.3303	0.663878	4
CNH03420	-1.17347	-1.14226	0.294465	1.31785	0.703404	4
CNI02550	-1.03006	-1.04908	0.303184	1.65266	0.123293	4
CNJ00240	-1.04704	-1.08036	0.285077	1.61333	0.228999	4
CND01950	-1.14269	-0.956321	0.228396	1.63458	0.236033	4
CNJ03160	-1.04113	-1.03553	0.159709	1.65879	0.258159	4
CNK02550	-1.08058	-0.97134	0.0927049	1.67279	0.286423	4
CND04930	-1.18922	-0.926226	0.0672005	1.58344	0.464808	4
CNJ00320	-1.1536	-0.981712	0.1059	1.57817	0.451248	4
CNE01530	-1.17079	-1.01183	0.217335	1.54257	0.422719	4
CNE02120	-1.13025	-1.03507	0.126663	1.54709	0.491572	4
CNK02290	-1.10397	-1.02264	0.125255	1.59946	0.401896	4
CNE03160	-1.02153	-1.04093	0.0187195	1.64803	0.395718	4
CNN02310	-0.929385	-1.14055	0.0145533	1.62888	0.426501	4
CND05540	-0.99574	-1.18705	0.218091	1.53995	0.424754	4
CNJ03330	-1.08733	-1.07581	0.239838	1.57537	0.347923	4
CNG00940	-1.33	-0.788064	0.328204	1.56595	0.223907	4
CNJ03210	-1.40997	-0.651444	0.348479	1.56326	0.149672	4
CNN00690	-1.26528	-0.889057	0.265225	1.55852	0.330594	4
CNL05950	-1.23507	-0.870269	0.25151	1.61089	0.242933	4
CNF01440	-1.21238	-0.927082	0.26302	1.58666	0.289777	4
CNH02880	-1.21877	-0.898673	0.232143	1.60444	0.280855	4
CND04270	-1.20454	-0.873519	0.120178	1.63276	0.32512	4
CNH03380	-1.29721	-0.771682	0.150639	1.61457	0.303691	4
CNK00220	-1.29864	-0.797777	0.201195	1.59594	0.299288	4
CNC04220	-1.4567	-0.655867	0.218054	1.49758	0.396936	4
CNL06540	-1.4468	-0.664811	0.152794	1.49076	0.468065	4
CNF00440	-1.37389	-0.72224	0.121511	1.54698	0.427638	4
CNF01700	-1.36827	-0.732835	0.100008	1.53841	0.462688	4
CNK02760	-1.35012	-0.675302	0.0144236	1.59663	0.414373	4
CNM00220	-1.34311	-0.719477	-0.00192713	1.55536	0.509153	4
CNB05100	-1.38905	-0.795225	0.189913	1.4518	0.542564	4
CNE00620	-1.319	-0.877563	0.181109	1.46941	0.546037	4
CNE01780	-1.29814	-0.893851	0.0673581	1.41888	0.705752	4
CNK00600	-1.35563	-0.806478	0.0533462	1.43226	0.676505	4
CND05230	-1.52405	-0.579955	0.0459957	1.36151	0.696492	4
CNE00600	-1.35019	-0.73411	-0.038383	1.49935	0.623328	4
CNG02390	-1.30876	-0.720731	-0.16276	1.50736	0.684893	4
CNA00100	-1.36067	-1.07811	0.799096	0.778357	0.861322	4
CNC05500	-1.37768	-1.04963	0.696999	0.958618	0.771695	4
CNE00320	-1.39122	-1.03766	0.766074	0.927416	0.735389	4
CNC01140	-1.28867	-1.12452	0.563333	0.77247	1.07738	4
CNC05440	-1.24384	-1.18347	0.642099	0.740163	1.04505	4
CNG00640	-1.26633	-1.14792	0.634583	0.674897	1.10477	4
CNF01820	-1.33925	-1.08852	0.652193	0.788135	0.987438	4
CNH02380	-1.3571	-1.0396	0.499287	0.830063	1.06735	4
CNF04910	-1.34085	-1.08357	0.600881	0.957944	0.865601	4
CNK02490	-1.35896	-1.05305	0.541272	0.907819	0.962917	4
CNK02480	-1.35896	-1.05305	0.541272	0.907819	0.962917	4
CNH01330	-1.19817	-1.21744	0.502859	0.959255	0.953505	4
CNM02100	-1.19703	-1.23895	0.624382	0.931868	0.879722	4
CNL03790	-1.22551	-1.2088	0.622906	0.970258	0.841143	4
CNH03790	-1.22551	-1.2088	0.622906	0.970258	0.841143	4
CNG00600	-1.48834	-0.830124	0.362659	1.13855	0.817257	4
CNK00240	-1.48678	-0.785256	0.238668	1.17258	0.860783	4
CNI03610	-1.54899	-0.64579	0.217966	1.29022	0.686592	4
CNA01790	-1.4582	-0.800196	0.265243	1.29377	0.699387	4
CNM01190	-1.47568	-0.768625	0.294342	1.3241	0.625862	4
CNB05630	-1.46735	-0.81844	0.534226	1.29865	0.452916	4
CNG04640	-1.54695	-0.686954	0.431809	1.30403	0.498069	4
CNF04120	-1.30878	-0.987362	0.426896	1.37219	0.497052	4
CNB01160	-1.36935	-0.9285	0.368342	1.32917	0.600331	4
CNM00130	-1.35801	-0.887297	0.302335	1.41281	0.530162	4
CNA04360	-1.39962	-0.955403	0.481081	1.20249	0.671455	4
CNF00240	-1.48956	-0.841609	0.517437	1.19001	0.623724	4
CNJ01540	-1.50751	-0.799216	0.454804	1.21494	0.636978	4
CNG01360	-1.51291	-0.847951	0.489446	0.962201	0.909219	4
CNM00970	-1.51789	-0.848034	0.517425	0.942013	0.906489	4
CNH00650	-1.47382	-0.879992	0.42513	1.04443	0.88425	4
CNJ00820	-1.54787	-0.773333	0.4129	1.0401	0.868194	4
CNE00480	-1.72266	-0.483552	0.507753	1.07107	0.627394	4
CNK03060	-1.6714	-0.616282	0.569951	0.973879	0.743855	4
CNC06630	-1.5601	-0.760798	0.807733	1.06482	0.448345	4
CNL06430	-1.69652	-0.546494	0.739368	1.02203	0.481619	4
CNB05580	-0.103362	0.227681	-1.72844	1.37797	0.226152	12
CNI02020	-0.24627	0.205656	-1.58645	1.54036	0.0866995	12
CNB01740	0.0781976	-0.131151	-1.61145	1.53747	0.126937	12
CNM01690	0.24717	-0.257103	-1.67918	1.40429	0.28483	12
CNJ00070	-0.0529417	-0.730833	-1.08608	1.81109	0.058757	12
CNL03910	-0.0987559	-0.734595	-1.15434	1.74971	0.237977	12
CND03780	-0.589862	-0.35161	-1.24263	1.63938	0.544725	12
CNE00700	-0.203404	-0.133461	-1.52085	1.60053	0.257189	12
CNI02510	-0.555851	0.0360937	-1.37776	1.65275	0.244773	12
CNG04190	0.0780354	-0.859713	-1.37014	0.899321	1.2525	12
CNI04400	0.0895748	-1.07045	-1.18424	0.859136	1.30598	12
CNM02290	-0.179084	-0.975541	-1.13962	1.35418	0.940068	12
CNA06340	-0.464444	-0.920187	-1.01402	1.07179	1.32687	12
CNB03640	-0.474625	-0.980972	-0.933925	1.40128	0.988242	12
CNE02710	-0.60479	-0.865604	-0.960771	1.27301	1.15815	12
CNA07420	-0.594396	-0.283174	-1.37317	0.853366	1.39738	12
CNA08230	-0.737927	-0.222121	-1.2845	0.777894	1.46665	12
CNB02570	-0.634236	-0.529595	-1.15001	0.758298	1.55555	12
CNK00080	-0.547487	-0.602074	-1.16006	0.751785	1.55783	12
CNB00610	-0.707619	-0.5879	-1.09047	0.950024	1.43596	12
CNE00360	-0.627999	-0.528457	-1.18593	0.874112	1.46828	12
CNI00820	-1.05874	-0.154427	-1.09046	1.07187	1.23175	12
CNB04650	-0.963157	-0.585369	-0.871093	1.06217	1.35744	12
CND01400	-0.947325	-0.502972	-0.943241	0.978386	1.41515	12
CNB04740	-0.881039	-0.451865	-1.06465	1.12134	1.27621	12
CNB04530	-0.963152	-0.333644	-1.05708	0.985558	1.36831	12
CNJ00110	-0.799274	-0.447402	-1.12151	0.961542	1.40664	12
CNL06350	-0.678089	-0.631428	-1.10349	1.28555	1.12746	12
CNB05460	-0.78387	-0.65417	-0.996107	1.25478	1.17936	12
CNE04030	-0.806413	-0.591735	-1.02285	1.31706	1.10394	12
CNH01320	-0.496122	-0.580901	-1.27977	1.20473	1.15206	12
CNA00950	-0.630675	-0.305548	-1.36432	1.12508	1.17546	12
CNH00700	-0.675332	-0.433384	-1.24814	1.28057	1.07629	12
CNN01880	-0.368377	0.0187879	-1.6748	1.0826	0.941786	12
CNJ00220	-0.466421	-0.0841909	-1.57646	0.94539	1.18168	12
CNM00160	-0.341568	-0.257311	-1.55293	0.863297	1.28851	12
CNH02690	-0.918668	0.432626	-1.44818	0.944395	0.989831	12
CNB00540	-0.91796	0.0841209	-1.29836	1.37547	0.756726	12
CNJ02290	-0.797096	0.292441	-1.45324	1.33289	0.625	12
CNG03750	1.09604	-0.54664	-1.66079	0.306648	0.804746	12
CND00300	0.739453	-0.30887	-1.81514	0.463636	0.920925	12
CNF04820	0.942788	-0.281425	-1.7669	0.166164	0.93937	12
CNJ01280	0.892147	-0.633057	-1.4599	-0.089164	1.28998	12
CNA04600	1.26712	-0.700054	-1.46819	0.0365875	0.864539	12
CNE00590	1.23666	-0.691315	-1.40201	-0.146205	1.00287	12
CNB01260	0.282462	-0.569768	-1.53589	0.375582	1.44761	12
CNI00050	0.323267	-0.366381	-1.47101	-0.0947301	1.60886	12
CNB05190	0.332876	-0.346134	-1.55196	0.0289974	1.53622	12
CNF00090	0.432577	-0.283869	-1.61078	-1.14e-06	1.46208	12
CNC04700	0.0260236	-0.369133	-1.45853	0.1549	1.64674	12
CNB01060	-0.219257	-0.574837	-1.27446	0.379371	1.68918	12
CNB02070	-0.0904488	-0.633474	-1.34573	0.470116	1.59954	12
CNI02850	-0.218642	-0.575519	-1.40818	0.774939	1.4274	12
CNA00940	-0.317327	-0.0314305	-1.61331	0.550509	1.41156	12
CNB00340	-0.484749	-0.130957	-1.48193	0.629453	1.46818	12
CND02550	-0.498553	-0.200386	-1.40093	0.528416	1.57145	12
CNI02620	0.510227	0.308772	-1.71771	-0.353757	1.25246	12
CNF02270	0.154143	0.0158796	-1.63255	-0.0565498	1.51907	12
CNM01120	-0.000962045	0.241718	-1.6326	-0.112648	1.50449	12
CNH02180	-0.132237	-0.0902105	-1.72604	0.75418	1.19431	12
CNI02930	0.200322	-0.25002	-1.78513	0.800369	1.03445	12
CNN00950	0.205996	-0.244264	-1.7637	0.614863	1.1871	12
CNC00240	0.196255	0.388722	-1.96026	0.582576	0.792704	12
CNC01090	0.346924	-0.131909	-1.822	0.448981	1.158	12
CND06120	0.518514	-0.0474893	-1.88454	0.408127	1.00539	12
CNH00140	-0.897031	-0.1187	1.15271	-1.26078	1.1238	3
CNA03180	-0.469605	-0.811154	1.14449	-1.11558	1.25185	3
CNM00380	-0.17603	-0.691431	0.71798	-1.33314	1.48262	3
CNK00360	-1.67731	0.337926	0.205295	-0.265793	1.39988	3
CNM00370	-1.56759	0.506245	0.195309	-0.53477	1.40081	3
CNB01520	-1.71446	0.686498	0.125541	-0.312466	1.21489	3
CNJ02310	-1.55648	0.848787	0.00312061	-0.544566	1.24914	3
CNA07950	-1.18368	1.11928	-0.563472	-0.643013	1.27089	3
CNI02440	-1.67475	0.992733	-0.323784	-0.0443931	1.05019	3
CNC00360	-0.650445	0.261864	-1.22863	-0.11094	1.72815	3
CND04750	-0.597167	0.518292	-1.07471	-0.553334	1.70692	3
CNC02150	-0.413472	0.0098785	-0.868858	-0.641362	1.91381	3
CND03100	-0.30446	0.0903926	-0.945504	-0.711115	1.87069	3
CNB05380	0.0389157	0.0970652	-1.1935	-0.697102	1.75462	3
CNI01460	-0.0544507	-0.101979	-1.01057	-0.697989	1.86499	3
CNB04320	-0.297239	0.0106919	-0.496354	-1.08481	1.86771	3
CNC00270	-0.363209	-0.251123	0.169362	-1.30678	1.75176	3
CNA07060	-1.05634	0.095987	-0.387758	-0.512504	1.86062	3
CNE02800	-0.390142	-0.203187	-0.629333	-0.741997	1.96466	3
CNG03870	-0.545222	-0.336218	-0.572122	-0.539304	1.99287	3
CNH01640	-0.507147	-0.383977	-0.384805	-0.709865	1.98579	3
CND01040	-0.65202	-0.297016	-0.132252	-0.853015	1.9343	3
CNE03280	-0.740892	-0.306003	-0.31608	-0.608607	1.97158	3
CNH01840	-0.733872	-0.383217	-0.417278	-0.45005	1.98442	3
CNL04850	-0.877696	-0.377487	-0.282191	-0.419959	1.95733	3
CNC00430	-0.39841	-0.172891	-1.40465	0.322346	1.65361	3
CNH02790	-0.565835	-0.156085	-1.25952	0.247069	1.73437	3
CND04040	-0.787441	-0.0703027	-1.21276	0.418531	1.65198	3
CNC01870	-0.728829	-0.305428	-1.18812	0.614003	1.60838	3
CNC02170	-0.712946	-0.427848	-1.101	0.580696	1.6611	3
CNG02050	-1.05749	0.181238	-1.02334	0.243602	1.65599	3
CNB04470	-1.12994	-0.102977	-0.873345	0.448269	1.658	3
CNH03400	-1.06131	-0.302731	-0.829259	0.509693	1.6836	3
CNK00460	-0.98351	-0.148987	-1.07943	0.659282	1.55264	3
CNC06160	-1.00838	-0.266943	-1.02601	0.82574	1.47559	3
CNN00700	-1.06314	-0.165704	-1.02281	0.764443	1.4872	3
CNE04560	-0.821961	-0.427733	-0.90007	0.360545	1.78922	3
CNI01100	-0.787356	-0.493719	-0.872041	0.349267	1.80385	3
CNC05420	-0.723738	-0.785817	-0.813675	0.662652	1.66058	3
CNG00060	-0.659156	-0.783804	-0.834263	0.563156	1.71407	3
CNB01920	-0.719898	-0.711541	-0.82908	0.524821	1.7357	3
CNM01080	-0.746991	-0.701935	-0.81168	0.523961	1.73664	3
CNB02350	-0.8064	-0.648149	-0.744621	0.407853	1.79132	3
CNK02530	-0.709296	-0.669981	-0.811101	0.391179	1.7992	3
CNE04190	-0.776068	-0.774848	-0.723108	0.550132	1.72389	3
CNG02240	-0.775089	-0.759401	-0.738386	0.54722	1.72566	3
CNG03010	-0.79227	-0.803157	-0.685985	0.568755	1.71266	3
CND00920	-0.804808	-0.773679	-0.681342	0.523257	1.73657	3
CND00910	-0.804808	-0.773679	-0.681342	0.523257	1.73657	3
CNG00750	-0.831143	-0.758876	-0.69037	0.567216	1.71317	3
CNM00320	-0.827701	-0.77012	-0.675425	0.552754	1.72049	3
CNB00050	-0.819921	-0.760469	-0.644688	0.457439	1.76764	3
CND00450	-0.800398	-0.765097	-0.655718	0.448363	1.77285	3
CNH00540	-0.790223	-0.770076	-0.636721	0.404368	1.79265	3
CNK01850	-0.799846	-0.767546	-0.634665	0.414082	1.78798	3
CNA05040	-0.778378	-0.776608	-0.663307	0.441832	1.77646	3
CNE04910	-0.791556	-0.786272	-0.637348	0.438447	1.77673	3
CNF00380	-0.746822	-0.74998	-0.720619	0.43714	1.78028	3
CND00900	-0.73504	-0.77946	-0.728614	0.486931	1.75618	3
CNN01210	-0.749799	-0.74966	-0.744826	0.488646	1.75564	3
CNA02980	-0.770044	-0.767975	-0.699286	0.476205	1.7611	3
CNC01350	-0.773798	-0.772635	-0.712363	0.518772	1.74002	3
CND04630	-0.764415	-0.762022	-0.725948	0.505155	1.74723	3
CNN00160	-1.02244	-0.585338	-0.64471	0.552013	1.70048	3
CNK01670	-0.940808	-0.613573	-0.697731	0.527902	1.72421	3
CNA07400	-0.979996	-0.566045	-0.663817	0.458086	1.75177	3
CND03250	-0.964101	-0.563903	-0.677135	0.445801	1.75934	3
CNJ01960	-0.963146	-0.657662	-0.705277	0.69556	1.63052	3
CNK00670	-1.10726	-0.479729	-0.692483	0.656876	1.6226	3
CNG03820	-0.831062	-0.497123	-0.99771	0.737575	1.58832	3
CNA04300	-0.825093	-0.629488	-0.915175	0.812355	1.5574	3
CNI02750	-0.810895	-0.594192	-0.935341	0.736787	1.60364	3
CNA07860	-0.826356	-0.564707	-0.895912	0.604759	1.68222	3
CNA01540	-0.813152	-0.662265	-0.825915	0.616816	1.68452	3
CNI02610	-0.834662	-0.658475	-0.824902	0.657705	1.66033	3
CNB05450	-0.937998	-0.519944	-0.835154	0.635083	1.65801	3
CNC00030	-0.871609	-0.566087	-0.811078	0.518789	1.72999	3
CNF04220	-0.774396	-0.834155	-0.771388	0.817541	1.5624	3
CNM00310	-0.823739	-0.807841	-0.75557	0.840927	1.54622	3
CNA04340	-0.791003	-0.762592	-0.820887	0.800053	1.57443	3
CNM00790	-0.720632	-0.796861	-0.860915	0.817645	1.56076	3
CND02800	-0.841946	-0.674019	-0.902829	0.9898	1.42899	3
CND01590	-0.747254	-0.79396	-0.862442	0.902955	1.5007	3
CNB00530	-0.770957	-0.784832	-0.868207	0.990635	1.43336	3
CNA00820	-0.812805	-0.812876	-0.792614	0.957883	1.46041	3
CNL05960	-0.806912	-0.818208	-0.795728	0.969599	1.45125	3
CNL05440	-0.839638	-0.841505	-0.662693	0.724185	1.61965	3
CNL05850	-0.836645	-0.843576	-0.654521	0.701273	1.63347	3
CNE00390	-0.830894	-0.845818	-0.677703	0.751006	1.60341	3
CNF03640	-0.86207	-0.80946	-0.674172	0.727911	1.61779	3
CNI02340	-0.871168	-0.746358	-0.722921	0.710572	1.62987	3
CNJ01820	-0.876939	-0.76252	-0.692391	0.690858	1.64099	3
CNL04680	-0.870144	-0.755251	-0.701455	0.676961	1.64989	3
CNC01990	-0.812065	-0.804907	-0.736941	0.741561	1.61235	3
CNA00410	-0.788754	-0.786871	-0.762794	0.698709	1.63971	3
CNG01380	-0.815082	-0.754829	-0.767189	0.696175	1.64093	3
CNK00100	-0.911664	-0.760523	-0.650328	0.676226	1.64629	3
CND00960	-0.910043	-0.793236	-0.601413	0.639952	1.66474	3
CNG04620	-0.930198	-0.750912	-0.624092	0.64055	1.66465	3
CNC05460	-0.821112	-0.87023	-0.603034	0.612048	1.68233	3
CND06030	-0.785312	-0.816267	-0.712034	0.640281	1.67333	3
CNI00260	-0.809729	-0.824314	-0.685772	0.658016	1.6618	3
CNB02260	-0.888471	-0.86229	-0.653361	0.927932	1.47619	3
CNE04670	-0.899767	-0.864379	-0.637199	0.923167	1.47818	3
CNA00840	-0.868408	-0.858396	-0.680457	0.931099	1.47616	3
CNB03690	-0.879341	-0.86353	-0.654388	0.899109	1.49815	3
CNI03390	-0.870844	-0.855384	-0.670638	0.892073	1.50479	3
CNA05620	-0.879531	-0.797682	-0.693986	0.8001	1.5711	3
CNF01020	-0.924979	-0.813893	-0.629964	0.810624	1.55821	3
CNC06110	-0.969784	-0.722804	-0.690762	0.860209	1.52314	3
CND01730	-0.909189	-0.776265	-0.710804	0.886266	1.50999	3
CNI03220	-1.02178	-0.755116	-0.608817	0.901933	1.48378	3
CNN01300	-0.98045	-0.750859	-0.630987	0.802623	1.55967	3
CNC03750	-0.983435	-0.791392	-0.605317	0.867887	1.51226	3
CNF01280	-0.974693	-0.800502	-0.595102	0.834526	1.53577	3
CNI02910	-0.992177	-0.792194	-0.58792	0.848151	1.52414	3
CNB01380	-0.934171	-0.873522	-0.567884	0.856046	1.51953	3
CNC04500	-0.928651	-0.902682	-0.543949	0.866775	1.50851	3
CNE00150	-0.915094	-0.903307	-0.57254	0.912153	1.47879	3
CNE02780	-0.948724	-0.857055	-0.582107	0.897689	1.4902	3
CND03360	-0.999237	-0.838006	-0.527113	0.845775	1.51858	3
CNC03160	-0.998204	-0.87056	-0.504624	0.891242	1.48215	3
CND05000	-1.03988	-0.838775	-0.491211	0.897123	1.47275	3
CND00500	-0.820993	-0.980584	-0.556045	0.807298	1.55033	3
CNF01000	-0.888028	-0.897	-0.586622	0.832055	1.5396	3
CNG02960	-0.899706	-0.919547	-0.53569	0.799902	1.55504	3
CNA03290	-0.909802	-0.890623	-0.561171	0.809602	1.55199	3
CNI02990	-0.896706	-0.888413	-0.572755	0.792411	1.56546	3
CNI01260	-0.915258	-0.88597	-0.512802	0.68956	1.62447	3
CNA01180	-0.933805	-0.86833	-0.495841	0.655124	1.64285	3
CNA00080	-0.926246	-0.889536	-0.472723	0.639922	1.64858	3
CNC07030	-0.924666	-0.884933	-0.478395	0.636274	1.65172	3
CNI02160	-0.916311	-0.921873	-0.483516	0.724048	1.59765	3
CNE00400	-0.943378	-0.914069	-0.470864	0.750462	1.57785	3
CNM01630	-0.946274	-0.896333	-0.482215	0.734495	1.59033	3
CNC02470	-0.971164	-0.911036	-0.423258	0.711061	1.5944	3
CNN02180	-0.932756	-0.939427	-0.430198	0.697378	1.605	3
CND06410	-0.965376	-0.822791	-0.560602	0.775368	1.5734	3
CNL05040	-0.934902	-0.867432	-0.537216	0.752541	1.58701	3
CNB05370	-0.985579	-0.787587	-0.548292	0.706233	1.61522	3
CNC02480	-0.965462	-0.771285	-0.601984	0.735898	1.60283	3
CNE02020	-0.927208	-0.782388	-0.631876	0.730485	1.61099	3
CNE01640	-1.11157	-0.749549	-0.452743	0.756528	1.55733	3
CNA00930	-1.08478	-0.764216	-0.496995	0.826299	1.51969	3
CNK00750	-1.07192	-0.743631	-0.535905	0.824918	1.52654	3
CNK03410	-1.02598	-0.871309	-0.422417	0.760344	1.55936	3
CNB02730	-1.01746	-0.837814	-0.469874	0.750934	1.57422	3
CNJ03190	-1.03093	-0.82	-0.468212	0.737473	1.58167	3
CNL06760	-0.955169	-0.914863	-0.490434	0.845379	1.51509	3
CNG01260	-0.936238	-0.892111	-0.519169	0.78476	1.56276	3
CNM01580	-0.96705	-0.88157	-0.500958	0.803014	1.54656	3
CNF03180	-0.913338	-0.901403	-0.249578	0.270486	1.79383	3
CNJ00050	-0.980025	-0.824984	-0.27411	0.29041	1.78871	3
CNF00360	-0.952754	-0.854518	-0.343593	0.393196	1.75767	3
CNI02960	-0.988047	-0.836321	-0.308985	0.376293	1.75706	3
CNC03390	-0.913314	-0.908894	-0.279595	0.325365	1.77644	3
CNG02460	-0.930595	-0.898588	-0.297508	0.364554	1.76214	3
CNC06330	-0.906475	-0.943693	-0.278545	0.377171	1.75154	3
CNK03280	-0.953883	-0.906495	-0.281382	0.40169	1.74007	3
CNK03260	-0.953883	-0.906495	-0.281382	0.40169	1.74007	3
CNA07190	-0.847579	-0.988854	-0.275129	0.349122	1.76244	3
CNL06120	-0.868315	-0.960479	-0.274437	0.331753	1.77148	3
CNB02250	-0.838088	-0.874213	-0.435452	0.353696	1.79406	3
CNE01900	-0.83861	-0.923165	-0.390883	0.378208	1.77445	3
CNA00630	-1.06164	-0.750734	-0.205434	0.224259	1.79355	3
CNE01790	-1.10376	-0.748494	-0.187011	0.275594	1.76367	3
CNF00910	-1.08882	-0.786455	-0.162599	0.279663	1.75821	3
CNF00980	-1.10124	-0.794555	-0.152305	0.304528	1.74357	3
CNF01950	-0.978787	-0.853396	-0.183782	0.21809	1.79787	3
CNC02420	-1.0056	-0.839888	-0.150967	0.202102	1.79436	3
CNJ01720	-1.011	-0.852307	-0.153676	0.235924	1.78106	3
CNK00050	-0.917841	-0.888949	-0.180873	0.169448	1.81822	3
CNB00360	-0.914474	-0.86984	-0.218348	0.178496	1.82417	3
CNC05250	-0.891029	-0.893073	-0.223775	0.184602	1.82328	3
CNE04930	-0.926948	-0.939613	-0.310689	0.459674	1.71758	3
CNJ02920	-0.978639	-0.951536	-0.282712	0.554861	1.65803	3
CNM00470	-0.972418	-0.958759	-0.278097	0.549028	1.66025	3
CNB00750	-0.999995	-0.95746	-0.218247	0.509573	1.66613	3
CNN00410	-0.977321	-0.961792	-0.246995	0.514582	1.67153	3
CNA03400	-0.918663	-0.913176	-0.445017	0.622634	1.65422	3
CNA06110	-0.938877	-0.876413	-0.434375	0.563035	1.68663	3
CNI01890	-0.921735	-0.854056	-0.494717	0.58815	1.68236	3
CNB02170	-0.868978	-0.958167	-0.417505	0.559627	1.68502	3
CNF04140	-0.920756	-0.887856	-0.409873	0.50299	1.7155	3
CNM00400	-0.962871	-0.894761	-0.371683	0.544916	1.6844	3
CNA04690	-1.06924	-0.899205	-0.295344	0.68548	1.57831	3
CNA05030	-1.04115	-0.929092	-0.2954	0.686192	1.57945	3
CNB04290	-1.04597	-0.869875	-0.310353	0.576928	1.64927	3
CNB02700	-0.998278	-0.955061	-0.288492	0.623336	1.61849	3
CNJ02410	-0.997648	-0.954803	-0.279507	0.604068	1.62789	3
CNF02650	-0.936528	-0.771407	-0.463465	0.394484	1.77692	3
CNF03740	-0.92617	-0.786205	-0.47576	0.421841	1.76629	3
CND03330	-0.901867	-0.813921	-0.459029	0.398733	1.77608	3
CNN01820	-0.92872	-0.816415	-0.431388	0.411421	1.7651	3
CND06010	-1.01044	-0.754095	-0.450118	0.492745	1.7219	3
CNC04730	-0.963616	-0.726229	-0.504033	0.432321	1.76156	3
CNI01470	-0.987648	-0.701912	-0.50828	0.443835	1.754	3
CNN00840	-1.07126	-0.685634	-0.427097	0.453647	1.73035	3
CNB03160	-1.09762	-0.71058	-0.359388	0.446648	1.72094	3
CNC03400	-1.07153	-0.750058	-0.368346	0.48029	1.70964	3
CNB02720	-0.954928	-0.841092	-0.397121	0.457023	1.73612	3
CNC00690	-1.01738	-0.83215	-0.36938	0.528837	1.69007	3
CNN01830	-1.00246	-0.816464	-0.407063	0.527654	1.69833	3
CNA00650	-0.846125	-0.7787	-0.618795	0.498161	1.74546	3
CNB01660	-0.818538	-0.815787	-0.612337	0.504546	1.74212	3
CNH00150	-0.878468	-0.776475	-0.571268	0.472392	1.75382	3
CNJ01180	-0.890621	-0.805904	-0.555585	0.529131	1.72298	3
CNN00360	-0.863507	-0.808754	-0.577727	0.518662	1.73133	3
CNM00420	-0.863468	-0.803541	-0.596124	0.543138	1.72	3
CNE04060	-0.863468	-0.803541	-0.596124	0.543138	1.72	3
CNG03390	-0.87136	-0.867157	-0.503865	0.520879	1.7215	3
CND04530	-0.878151	-0.86172	-0.514163	0.543241	1.71079	3
CNI04350	-0.881101	-0.86631	-0.506172	0.544709	1.70887	3
CNC05140	-0.900826	-0.834791	-0.509996	0.526925	1.71869	3
CND05620	-0.881676	-0.834421	-0.536549	0.534169	1.71848	3
CNC03090	-0.916309	-0.806153	-0.503074	0.487906	1.73763	3
CNG04050	-0.923993	-0.811856	-0.482988	0.480042	1.7388	3
CNL03990	-0.861639	-0.838217	-0.504885	0.442968	1.76177	3
CNA00170	-0.871581	-0.845836	-0.507576	0.483219	1.74177	3
CNC03210	-0.89161	-0.82136	-0.51064	0.480368	1.74324	3
CND00260	-1.03322	-0.762283	-0.484342	0.631026	1.64882	3
CNF01780	-1.0292	-0.658181	-0.526504	0.482567	1.73132	3
CNJ00590	-1.04819	-0.666201	-0.537339	0.563023	1.68871	3
CNN00640	-0.596741	-1.08877	-0.529972	0.506328	1.70916	3
CNC02920	-0.601478	-0.796159	-0.628162	0.130336	1.89546	3
CNB03890	-0.703936	-0.792981	-0.581702	0.209566	1.86905	3
CNB03980	-0.638575	-0.804671	-0.646924	0.225999	1.86417	3
CNH01140	-0.684544	-0.694179	-0.668141	0.155021	1.89184	3
CNM00760	-0.678102	-0.699163	-0.686081	0.179633	1.88371	3
CNE04660	-0.7094	-0.708088	-0.681933	0.235295	1.86413	3
CNK02660	-0.7308	-0.687557	-0.668297	0.215826	1.87083	3
CNN01290	-0.749432	-0.660209	-0.637294	0.157049	1.88989	3
CNA00430	-0.702364	-0.683573	-0.638519	0.122706	1.90175	3
CNC06120	-0.715435	-0.708269	-0.614245	0.14359	1.89436	3
CNA02900	-0.739165	-0.706684	-0.57661	0.123371	1.89909	3
CND02750	-0.750592	-0.706765	-0.574312	0.137364	1.89431	3
CNE00240	-0.734708	-0.665031	-0.599579	0.088669	1.91065	3
CNG02310	-0.74292	-0.657425	-0.613522	0.109264	1.9046	3
CNC03130	-0.804276	-0.64941	-0.576615	0.138264	1.89204	3
CNB01680	-0.788843	-0.648356	-0.59474	0.138684	1.89325	3
CND02870	-0.776374	-0.646025	-0.607781	0.134839	1.89534	3
CNE03970	-0.772276	-0.670066	-0.642867	0.21578	1.86943	3
CNI03810	-0.800921	-0.630644	-0.633609	0.187933	1.87724	3
CNI02240	-0.552897	-0.912064	-0.577391	0.171628	1.87072	3
CND00720	-0.560266	-0.865738	-0.564108	0.0900395	1.90007	3
CNK02470	-0.495699	-0.924693	-0.565043	0.0957839	1.88965	3
CNB02100	-0.63302	-0.996951	-0.426453	0.219178	1.83725	3
CNF01240	-0.741124	-0.942419	-0.408078	0.268437	1.82318	3
CNK02980	0.421565	-1.0739	-0.57765	-0.520553	1.75054	3
CNC05560	-0.00155842	-0.538601	-1.14986	-0.144855	1.83487	3
CNJ01690	-0.0342808	-0.595399	-1.15253	-0.0383775	1.82059	3
CNB02300	0.208583	-0.470853	-0.992835	-0.589294	1.8444	3
CNC02040	0.0645777	-0.145909	-1.28386	-0.411566	1.77676	3
CNG00160	-0.040373	-0.288191	-1.0579	-0.497357	1.88382	3
CNA03580	-0.0718039	-0.346839	-1.13717	-0.310924	1.86674	3
CNC01030	-0.15405	-0.203095	-1.14086	-0.371585	1.86959	3
CNF00970	-0.313022	0.108888	-1.43128	-0.0495683	1.68498	3
CNG02860	-0.276896	-0.0910401	-1.39753	0.0450263	1.72044	3
CND04410	-0.395606	0.00135766	-1.20706	-0.225121	1.82643	3
CNG03540	-0.14947	-0.0128828	-1.34637	-0.252287	1.76101	3
CND04080	-0.517137	-0.272737	-1.10221	0.0368381	1.85525	3
CNG03580	-0.580262	-0.431295	-0.991788	0.139425	1.86392	3
CNC01930	-0.281964	-0.421163	-1.25675	0.191535	1.76834	3
CNL06310	-0.295972	-0.246474	-1.2168	-0.0752477	1.8345	3
CNA02050	-0.712049	-0.450264	-0.532939	-0.285794	1.98105	3
CND02120	-0.648538	-0.407062	-0.592169	-0.339185	1.98695	3
CNJ01290	-0.64471	-0.293949	-0.774316	-0.246063	1.95904	3
CNK01890	-0.539129	-0.348519	-0.713475	-0.382028	1.98315	3
CNB03920	-0.455886	-0.478681	-0.68651	-0.367975	1.98905	3
CNF02100	-0.513031	-0.512176	-0.711997	-0.240136	1.97734	3
CNB05520	-0.648317	-0.483965	-0.700395	-0.126628	1.9593	3
CNI03670	-0.607371	-0.480082	-0.671909	-0.216103	1.97546	3
CNI03410	-0.526984	-0.629342	-0.692581	-0.109307	1.95821	3
CND02420	-0.568496	-0.607431	-0.603514	-0.196651	1.97609	3
CNG04280	-0.530641	-0.590201	-0.618909	-0.242255	1.98201	3
CNA03820	-0.238573	-0.837525	-0.720445	-0.12857	1.92511	3
CNA01420	-0.349053	-0.863036	-0.580438	-0.150122	1.94265	3
CNL06490	-0.354252	-0.823854	-0.527015	-0.257463	1.96258	3
CNB03010	-0.119317	-0.533795	-0.951628	-0.317369	1.92211	3
CNA00720	-0.329052	-0.501215	-0.882828	-0.237478	1.95057	3
CNB04720	-0.246232	-0.562634	-0.929678	-0.190738	1.92928	3
CNG01900	-0.303071	-0.568537	-0.685904	-0.425719	1.98323	3
CNI04230	-0.335375	-0.349018	-0.794841	-0.493241	1.97247	3
CND01010	-0.177884	-0.859195	-1.10686	0.477517	1.66643	3
CNK01600	-0.184749	-0.936593	-1.05347	0.533346	1.64146	3
CNA05880	-0.216795	-0.840046	-0.959343	0.203579	1.81261	3
CNK02940	-0.313114	-0.925643	-0.871793	0.327981	1.78257	3
CNC01940	-0.622095	-0.596998	-0.834318	0.174574	1.87884	3
CNH00300	-0.653256	-0.514478	-0.790928	0.0399634	1.9187	3
CNG04210	-0.383336	-0.710135	-0.865531	0.0627741	1.89623	3
CNN00470	-0.359238	-0.683704	-0.864717	-0.00433993	1.912	3
CNB00600	-0.487955	-0.717531	-0.83976	0.171055	1.87419	3
CNK01800	-0.52852	-0.629304	-0.833292	0.0878143	1.9033	3
CNC02620	-0.645248	-0.732212	-0.814808	0.395924	1.79634	3
CNJ03300	-0.571723	-0.777752	-0.834544	0.389585	1.79443	3
CNE02460	-0.432926	-0.834344	-0.932428	0.456542	1.74316	3
CNC04240	-0.540725	-0.682002	-0.960408	0.407073	1.77606	3
CNG01070	-0.43303	-0.704044	-1.03631	0.422957	1.75042	3
CNH02600	-0.418448	-0.5828	-1.15695	0.439643	1.71855	3
CNC01060	-0.535423	-0.542296	-1.03243	0.304412	1.80573	3
CNN01780	-0.65695	-0.580742	-0.934391	0.379254	1.79283	3
CNA01500	-1.5429	-0.508445	-0.1045	0.9635	1.19235	3
CNE03590	-1.56376	-0.53591	0.00893467	0.843132	1.2476	3
CNL05460	-1.45073	-0.672033	-0.0824114	1.04974	1.15543	3
CNM00270	-1.49041	-0.650639	-0.02791	1.11879	1.05018	3
CNA02090	-1.44019	-0.757183	0.0482775	1.21752	0.931581	3
CNE01350	-1.38471	-0.722429	-0.140114	1.21302	1.03423	3
CNL06560	-1.39438	-0.721176	-0.125175	1.18922	1.05151	3
CNE03220	-1.37138	-1.0042	0.40067	0.99792	0.976992	3
CNE04940	-1.40301	-0.92986	0.294838	1.05902	0.97901	3
CNJ01700	-1.33434	-1.01396	0.302965	1.08567	0.95967	3
CNM01880	-1.29754	-1.03288	0.251354	1.15161	0.92745	3
CNJ01160	-1.2274	-1.12802	0.2958	1.10895	0.950672	3
CNL04400	-1.25632	-1.12278	0.368375	1.049	0.961729	3
CNA05840	-1.18302	-1.15911	0.24683	1.02717	1.06814	3
CNA05130	-1.18273	-1.15518	0.243635	0.962401	1.13187	3
CNI02770	-1.19573	-1.16621	0.318001	0.921458	1.12248	3
CNN02240	-1.24252	-1.1423	0.387742	0.940293	1.05679	3
CNE00670	-1.30193	-1.04836	0.299726	0.9426	1.10796	3
CNN01960	-1.2907	-1.06765	0.327444	0.904306	1.1266	3
CNL03770	-1.10373	-1.1993	0.15013	1.03524	1.11767	3
CNH03770	-1.10373	-1.1993	0.15013	1.03524	1.11767	3
CNK00880	-1.12611	-1.22636	0.282274	1.087	0.983197	3
CNB04620	-1.19263	-1.13253	0.206195	1.12059	0.998384	3
CNL06290	-1.18967	-1.13633	0.211574	1.13879	0.975633	3
CNA00490	-1.39766	-0.839959	0.12822	0.831304	1.27809	3
CNB01670	-1.39566	-0.808398	0.0866282	0.785441	1.33199	3
CNC03740	-1.44432	-0.723982	0.0136602	0.892464	1.26218	3
CNK00760	-1.45076	-0.76077	0.0850538	0.907749	1.21872	3
CND04680	-1.42403	-0.890323	0.28415	0.877526	1.15268	3
CNL06060	-1.36311	-0.936242	0.187992	1.03208	1.07929	3
CNM01040	-1.28863	-0.809543	-0.169473	0.928586	1.33906	3
CNA01320	-1.27184	-0.86418	-0.125238	0.952734	1.30852	3
CNG04550	-1.24598	-0.885986	-0.147467	0.993284	1.28615	3
CNA03100	-1.19968	-0.898507	-0.182227	0.895139	1.38527	3
CNF04030	-1.22242	-0.890854	-0.138229	0.844379	1.40712	3
CND05170	-1.20554	-0.944819	-0.0721458	0.812069	1.41044	3
CNG03000	-1.1803	-0.968101	-0.100648	0.869146	1.3799	3
CNF00820	-1.26484	-1.04273	0.177002	0.988063	1.1425	3
CNB01130	-1.2296	-1.04346	0.104811	0.946939	1.22131	3
CNC05070	-1.22491	-1.0305	0.0606888	0.984323	1.2104	3
CNB02790	-1.25308	-0.987182	0.0250619	1.08441	1.13079	3
CNE04500	-1.18615	-1.09538	0.0995304	1.05405	1.12795	3
CNA01550	-1.18621	-1.06197	0.0298428	1.06607	1.15227	3
CNL06100	-1.15447	-1.09481	0.0332483	1.03025	1.18578	3
CNF00790	-1.15367	-1.05848	-0.0260945	0.972339	1.26591	3
CNK01280	-1.19648	-1.00456	-0.0443074	0.987537	1.25781	3
CNG03890	-1.14653	-1.11733	0.109044	0.849887	1.30493	3
CNK01720	-1.16333	-1.06915	0.0250216	0.921342	1.28611	3
CNN02230	-1.09897	-1.12154	0.01847	0.86695	1.33509	3
CNL03860	-1.09652	-1.09292	-0.044085	0.885531	1.34799	3
CNH03860	-1.09652	-1.09292	-0.044085	0.885531	1.34799	3
CND03600	-0.928459	-1.345	0.124112	1.03167	1.11768	3
CNI01500	-1.07324	-1.24186	0.239968	0.819339	1.2558	3
CNE04300	-0.84847	-1.16499	-0.32606	0.969851	1.36966	3
CNI04380	-0.62956	-1.39544	-0.215924	0.898073	1.34285	3
CNA07660	-1.04422	-1.20594	0.145742	0.720724	1.3837	3
CNK01870	-1.06487	-1.15903	0.164601	0.596508	1.4628	3
CNE03480	-1.17622	-1.03321	0.106411	0.647589	1.45543	3
CNI04160	-1.21054	-1.01453	0.122316	0.677486	1.42527	3
CNB02470	-1.16733	-1.01327	0.0713932	0.618048	1.49116	3
CNH02770	-1.13031	-1.07569	0.0919218	0.655659	1.45841	3
CNH00220	-1.22585	-1.01623	0.132859	0.721066	1.38816	3
CNL06220	-1.17878	-1.09166	0.201645	0.689361	1.37944	3
CNL04760	-1.03276	-1.03905	-0.073241	0.54916	1.59589	3
CNF01940	-1.10059	-0.981874	-0.0231334	0.501739	1.60386	3
CNG01420	-1.0695	-1.04191	0.0444989	0.47106	1.59585	3
CNC06980	-0.959376	-1.17827	0.127831	0.432511	1.5773	3
CNL04460	-1.11153	-1.06176	0.150438	0.478232	1.54462	3
CNC03440	-1.23888	-1.10295	0.447796	0.590335	1.3037	3
CNC04160	-1.30554	-1.0104	0.410005	0.572014	1.33392	3
CNK01300	-1.14562	-1.14288	0.285059	0.61884	1.38461	3
CNK02680	-1.20336	-1.08883	0.301176	0.612364	1.37865	3
CNB02840	-1.16262	-1.09138	0.271906	0.533361	1.44873	3
CNH01850	-1.23547	-1.023	0.298886	0.522756	1.43683	3
CNJ00390	-1.33341	-0.876458	0.280184	0.458146	1.47154	3
CNJ00620	-1.28449	-0.936463	0.262549	0.485982	1.47242	3
CNE04580	-1.30413	-0.937713	0.39647	0.393501	1.45187	3
CNE02910	-1.23568	-1.02362	0.439013	0.373556	1.44673	3
CNG02980	-1.20743	-1.02434	0.339273	0.404503	1.48799	3
CNH00610	-1.3776	-0.904472	0.252122	0.731906	1.29804	3
CNG03690	-1.25917	-1.03459	0.201206	0.807264	1.28529	3
CNJ00940	-1.29561	-0.986681	0.188773	0.801005	1.29252	3
CNF04860	-1.21009	-1.09063	0.200391	0.826152	1.27418	3
CNE03790	-1.22784	-1.07678	0.241989	0.760089	1.30255	3
CNK01120	-1.23489	-1.07711	0.264787	0.750436	1.29677	3
CNG02270	-1.18172	-1.18858	0.498775	0.626961	1.24457	3
CNG02280	-1.141	-1.22384	0.489358	0.619831	1.25565	3
CNF00990	-1.29357	-1.08843	0.444961	0.784241	1.1528	3
CNB01870	-1.30261	-1.07116	0.480854	0.688559	1.20436	3
CNC05870	-1.30557	-1.07505	0.48215	0.719908	1.17856	3
CND02040	-1.16973	-0.602325	-0.444633	0.554084	1.6626	3
CNJ01950	-1.17086	-0.515173	-0.514896	0.518865	1.68207	3
CNC02370	-1.33631	-0.408907	-0.423596	0.57659	1.59222	3
CND00990	-1.23191	-0.483209	-0.539678	0.671543	1.58325	3
CNF03930	-1.24845	-0.509234	-0.501331	0.694107	1.56491	3
CNC04740	-1.23062	-0.367322	-0.675977	0.744298	1.52962	3
CNC00960	-1.16578	-0.495158	-0.686404	0.882473	1.46487	3
CNK00950	-1.2058	-0.457908	-0.651898	0.818398	1.49721	3
CND00660	-1.25401	-0.455592	-0.649282	1.08953	1.26936	3
CNA01940	-1.32816	-0.300477	-0.666753	0.965056	1.33034	3
CNE01770	-1.29932	-0.380026	-0.635509	0.95223	1.36262	3
CNL06570	-1.33021	-0.542397	-0.446376	1.00416	1.31483	3
CNI01420	-1.26781	-0.546576	-0.514332	0.921541	1.40718	3
CNJ02350	-1.18594	-0.594655	-0.553213	0.842422	1.49138	3
CNA03970	-1.19152	-0.746543	-0.375285	0.835487	1.47786	3
CNI03460	-1.21087	-0.780942	-0.322122	0.889557	1.42438	3
CNE03490	-1.14377	-0.805375	-0.291189	0.646457	1.59388	3
CNE04010	-1.07943	-0.844893	-0.34056	0.663313	1.60157	3
CNH00230	-1.20422	-0.741018	-0.298325	0.677396	1.56617	3
CNK02260	-1.15785	-0.852447	-0.210389	0.650596	1.57009	3
CNB03280	-1.12137	-0.942771	-0.2495	0.917014	1.39662	3
CNE03010	-1.11877	-1.00195	-0.165228	0.914517	1.37143	3
CNG04440	-1.0664	-1.02205	-0.21997	0.924631	1.38379	3
CNA04800	-1.03341	-1.0908	-0.128376	0.819155	1.43343	3
CNA04860	-1.07619	-1.0442	-0.129129	0.804869	1.44464	3
CNH02640	-1.12751	-0.986553	-0.153584	0.850329	1.41732	3
CNE01930	-1.08772	-0.991125	-0.210149	0.852419	1.43658	3
CNK03270	-1.07582	-0.984479	-0.223796	0.814359	1.46974	3
CNC05550	-0.992306	-1.01512	-0.25972	0.716776	1.55037	3
CNJ02620	-0.991143	-0.998423	-0.296498	0.743137	1.54293	3
CNG00630	-1.01544	-0.992075	-0.302075	0.818403	1.49119	3
CNC05210	-0.975333	-0.974536	-0.377824	0.812297	1.5154	3
CNN02320	-0.985728	-0.961066	-0.36098	0.759251	1.54852	3
CNM02460	-1.08504	-0.948201	-0.246459	0.776288	1.50341	3
CNM01100	-1.10715	-0.965103	-0.202042	0.808701	1.4656	3
CNH01130	-1.12431	-0.935507	-0.214556	0.799315	1.47506	3
CNN00510	-1.12075	-0.938446	-0.219041	0.807413	1.47083	3
CNI00710	-1.10414	-0.873021	-0.326132	0.791245	1.51205	3
CNN01760	-1.13661	-0.877555	-0.286691	0.827269	1.47359	3
CNC02400	-0.984606	-0.966729	-0.434849	1.01995	1.36623	3
CNA07100	-0.989583	-0.939605	-0.466908	1.04116	1.35493	3
CNE04640	-0.991288	-0.936888	-0.473037	1.07233	1.32889	3
CNG02570	-1.02278	-0.89027	-0.45399	0.906218	1.46082	3
CNL04830	-1.03429	-0.902432	-0.426719	0.916333	1.4471	3
CNK02300	-0.968292	-0.904309	-0.515581	0.941993	1.44619	3
CNE03300	-1.00795	-0.910316	-0.47195	1.00007	1.39014	3
CNI02120	-0.990577	-0.881792	-0.52842	1.00029	1.4005	3
CNA06050	-1.0723	-0.970524	-0.31113	1.03397	1.31999	3
CND02900	-1.031	-1.00293	-0.329723	1.06128	1.30237	3
CNN00380	-1.03044	-1.03553	-0.270816	0.991954	1.34483	3
CNB03370	-1.04237	-0.983358	-0.325116	0.97854	1.37231	3
CNE04870	-1.05375	-0.96884	-0.334668	1.00451	1.35275	3
CNA06440	-1.0904	-0.904491	-0.354505	0.942946	1.40645	3
CNF04570	-1.0733	-0.933745	-0.33073	0.909877	1.4279	3
CND01440	-1.02767	-0.970305	-0.349629	0.924277	1.42333	3
CNJ00290	-1.01862	-0.97966	-0.360985	0.968329	1.39094	3
CNC06240	-1.09828	-0.919628	-0.340237	1.01803	1.34012	3
CNE02470	-1.07961	-0.867632	-0.431754	1.00861	1.37039	3
CNB00110	-1.13072	-0.943334	-0.26727	1.07259	1.26874	3
CNN01100	-1.20534	-0.870757	-0.249058	1.05365	1.27151	3
CND04780	-1.1203	-0.853235	-0.410158	1.1299	1.2538	3
CNH02270	-1.14414	-0.868027	-0.351439	1.08018	1.28343	3
CNI02140	-1.17107	-0.844108	-0.337411	1.04419	1.3084	3
CNA05370	-1.35445	-0.676201	-0.254514	1.01519	1.26997	3
CNA07930	-1.29029	-0.823592	-0.176012	1.0999	1.19	3
CNH00360	-1.22727	-0.70732	-0.25764	0.584163	1.60807	3
CNI01810	-1.25622	-0.714722	-0.195564	0.570432	1.59607	3
CND03760	-1.14097	-0.778867	-0.18382	0.401792	1.70186	3
CNF00370	-1.22856	-0.710196	-0.160234	0.433975	1.66501	3
CNE00780	-1.05483	-1.00844	-0.165935	0.691421	1.53779	3
CNN00100	-1.10434	-0.972028	-0.143799	0.691547	1.52862	3
CNC02780	-1.12688	-1.00865	-0.0146625	0.627392	1.5228	3
CNJ02980	-1.16885	-0.962859	-0.0522954	0.692626	1.49138	3
CNF00470	-1.07956	-0.935541	-0.138137	0.518933	1.6343	3
CNA03550	-1.07086	-0.923875	-0.20282	0.577258	1.6203	3
CNA07730	-1.09099	-0.93041	-0.156096	0.564835	1.61266	3
CNB02610	-1.22368	-0.869132	-0.0652074	0.623807	1.53422	3
CNC03380	-1.19493	-0.840408	-0.0886175	0.51315	1.6108	3
CNB02240	-1.39567	-0.548255	-0.155546	0.53816	1.56131	3
CNH02430	-1.50017	-0.583475	0.034821	0.631334	1.41749	3
CNB03140	-1.33215	-0.852505	0.112137	0.624921	1.44759	3
CNF02670	-1.28585	-0.883119	0.0553789	0.650613	1.46298	3
CNI03080	-1.36694	-0.693554	-0.105703	0.700285	1.46591	3
CNF04190	-1.238	-0.816663	-0.19887	0.79384	1.45969	3
CNL03880	-1.33167	-0.742794	-0.14906	0.811221	1.41231	3
CNB00940	-1.10029	-1.08397	-0.0730361	1.3038	0.953491	3
CNB03490	-1.10286	-1.04818	-0.129811	1.32348	0.957368	3
CNI00790	-1.17229	-1.0568	-0.0109122	1.12196	1.11804	3
CNJ03380	-1.16894	-1.04854	-0.0300056	1.1855	1.06199	3
CNA01440	-1.07667	-1.13401	-0.0481816	1.1542	1.10467	3
CNA06770	-1.11164	-1.0718	-0.0954736	1.20905	1.06986	3
CNK01520	-1.05121	-1.09398	-0.156167	1.03737	1.26399	3
CND03750	-1.06884	-1.06109	-0.191564	1.1479	1.17359	3
CNM01160	-1.07729	-1.0856	-0.135843	1.13548	1.16325	3
CNA05460	-1.14171	-0.976499	-0.205583	1.14355	1.18024	3
CNC06180	-1.1499	-0.996167	-0.160217	1.14219	1.16409	3
CNG00490	-1.12729	-1.02537	-0.151616	1.15444	1.14983	3
CNF02700	-0.976741	-1.19363	-0.107343	1.22755	1.05016	3
CNK02700	-0.907495	-1.14312	-0.304905	1.21339	1.14212	3
CNK01190	-1.00081	-0.974636	-0.419947	1.23745	1.15794	3
CNF03170	-1.02306	-0.988203	-0.371465	1.19964	1.18308	3
CNI01440	-1.01599	-0.977221	-0.396538	1.18754	1.20221	3
CNE02830	-1.03221	-0.964448	-0.389892	1.1455	1.24105	3
CNH02410	-1.03713	-0.959495	-0.39002	1.15094	1.2357	3
CNB05690	-1.01315	-0.950817	-0.435077	1.16421	1.23483	3
CND05310	-1.04613	-0.93219	-0.414397	1.16214	1.23058	3
CNN01000	-0.971653	-0.965015	-0.47181	1.17548	1.23299	3
CNN01510	-1.01045	-0.930876	-0.465307	1.20298	1.20366	3
CND01520	-1.04295	-1.02336	-0.289202	1.1181	1.23742	3
CNG00620	-1.03964	-1.00725	-0.318789	1.13415	1.23153	3
CNB05440	-1.00919	-1.02995	-0.328212	1.25728	1.11007	3
CNE02340	-1.04657	-1.02119	-0.288749	1.20926	1.14725	3
CNE03670	-1.0776	-0.966815	-0.319899	1.24012	1.1242	3
CNH02350	-0.775684	-1.12517	-0.494176	1.29755	1.09748	3
CNB01170	-0.96195	-0.974839	-0.459433	1.34358	1.05264	3
CNK02330	-0.967094	-0.941839	-0.499492	1.32237	1.08606	3
CNB02020	-1.01772	-0.937343	-0.431562	1.35359	1.03304	3
CNB03710	-0.960954	-0.937015	-0.500703	1.38782	1.01085	3
CNL06780	-1.01996	-0.886904	-0.486783	1.38571	1.00793	3
CNJ02580	-1.03877	-0.963603	-0.376305	1.2937	1.08498	3
CNC05970	-1.0564	-0.89078	-0.451761	1.26654	1.1324	3
CNH03250	-1.05016	-0.889697	-0.462158	1.26094	1.14107	3
CNB03150	-1.05437	-0.8806	-0.463781	1.30124	1.09751	3
CNJ01770	-1.01818	-0.920798	-0.462946	1.29177	1.11015	3
CNC02530	-0.968602	-0.96041	-0.481931	1.22594	1.185	3
CNC06910	-0.96376	-0.938955	-0.514356	1.25242	1.16465	3
CNK00930	-0.988402	-0.925294	-0.50048	1.2409	1.17328	3
CNA00640	-0.963195	-0.920834	-0.538489	1.21644	1.20608	3
CNI04420	-0.934742	-0.928069	-0.563887	1.17767	1.24903	3
CNM01910	-0.968386	-0.927378	-0.523263	1.17381	1.24522	3
CNE02650	-0.972446	-0.873913	-0.577343	1.31218	1.11152	3
CNH00860	-0.990384	-0.890973	-0.533983	1.31545	1.09989	3
CNB05770	-0.95857	-0.901801	-0.565356	1.26852	1.15721	3
CNN02190	-0.930427	-0.915301	-0.580232	1.30577	1.12019	3
CNB05660	-1.0134	-0.874572	-0.530717	1.23634	1.18235	3
CNE01480	-0.994475	-0.83235	-0.60172	1.27441	1.15413	3
CNB02990	-1.09316	-0.91355	-0.363958	1.3035	1.06717	3
CNC06020	-1.13869	-0.874144	-0.343793	1.32703	1.02959	3
CNA02830	-1.07828	-0.989886	-0.282842	1.25858	1.09243	3
CNC05200	-1.10214	-0.984813	-0.251396	1.2648	1.07356	3
CNH01920	-1.09198	-0.981449	-0.265773	1.30704	1.03216	3
CNF04490	-1.08962	-0.977169	-0.267991	1.34127	0.993505	3
CNG04260	-1.08267	-0.990534	-0.26045	1.33397	0.999676	3
CNC00340	-1.16144	-0.928612	-0.245175	1.19896	1.13627	3
CNI02260	-1.12001	-0.906179	-0.342739	1.20699	1.16194	3
CNI02660	-1.15313	-0.882208	-0.325251	1.17653	1.18406	3
CNB01390	-1.18523	-0.902101	-0.230331	1.30481	1.01285	3
CNC02490	-1.16597	-0.924171	-0.23852	1.25973	1.06894	3
CNA07800	-1.16274	-0.971865	-0.170239	1.24828	1.05656	3
CNH02500	-1.21109	-0.936359	-0.144672	1.21179	1.08033	3
CNK03360	-1.22969	-0.905699	-0.155526	1.24355	1.04736	3
CNA07230	-1.21647	-0.668851	-0.47851	1.34003	1.0238	3
CND00940	-1.08201	-0.786441	-0.535642	1.33248	1.07161	3
CNI01430	-1.1077	-0.79442	-0.493203	1.31982	1.07551	3
CND05340	-1.17335	-0.75348	-0.458336	1.21421	1.17095	3
CNH01980	-1.24109	-0.744006	-0.368706	1.17929	1.17452	3
CNF02940	-1.25906	-0.800509	-0.263541	1.21674	1.10637	3
CNA01360	-1.28465	-0.754583	-0.27335	1.2819	1.03068	3
CNI01590	-1.24824	-0.760225	-0.322753	1.31135	1.01987	3
CNK03200	-0.726349	-1.02817	-0.664209	1.05285	1.36588	3
CNF04410	-0.850376	-0.837722	-0.757819	1.15392	1.292	3
CNA08250	-0.82483	-0.821759	-0.799197	1.13711	1.30868	3
CNM01150	-0.837471	-0.834836	-0.771813	1.12424	1.31988	3
CNB04950	-0.733262	-0.854926	-0.850596	1.08886	1.34993	3
CNM01090	-0.824999	-0.78861	-0.827054	1.08798	1.35269	3
CNA00270	-0.89272	-0.86904	-0.680685	1.1919	1.25054	3
CNL05630	-0.888849	-0.870061	-0.684237	1.20982	1.23333	3
CNA08120	-0.891508	-0.84201	-0.710162	1.16655	1.27713	3
CNE03100	-0.885536	-0.827984	-0.730421	1.15009	1.29385	3
CNJ01750	-0.850719	-0.829115	-0.768588	1.24337	1.20506	3
CNL04580	-0.849655	-0.84176	-0.756741	1.23236	1.21579	3
CNE01090	-0.826918	-0.793028	-0.828112	1.27426	1.1738	3
CNJ03260	-0.830064	-0.829394	-0.789028	1.26291	1.18557	3
CNI00990	-0.825986	-0.825848	-0.796522	1.26919	1.17916	3
CNM01710	-0.830047	-0.827931	-0.790122	1.27232	1.17578	3
CNG00450	-0.95041	-0.74408	-0.73844	1.07826	1.35467	3
CNM01270	-0.938954	-0.738194	-0.755482	1.06827	1.36436	3
CNJ02450	-0.991483	-0.75876	-0.678676	1.09032	1.3386	3
CNK01610	-0.98841	-0.728368	-0.710111	1.06618	1.36071	3
CNK02010	-1.01919	-0.671493	-0.711601	0.957744	1.44454	3
CNL03680	-1.0296	-0.735066	-0.646201	1.01067	1.4002	3
CND00970	-0.984311	-0.815392	-0.608451	0.984476	1.42368	3
CNG02350	-0.94417	-0.84821	-0.625899	1.0177	1.40058	3
CNF03470	-0.890275	-0.884433	-0.642602	0.995868	1.42144	3
CNI02350	-0.904516	-0.874237	-0.636731	0.989968	1.42552	3
CNC00980	-0.871406	-0.85687	-0.702176	1.04228	1.38818	3
CNN01770	-0.862712	-0.859422	-0.703211	1.01085	1.4145	3
CNI02270	-0.832053	-0.828093	-0.763355	0.985299	1.4382	3
CNB05260	-0.832432	-0.835611	-0.761209	1.01621	1.41304	3
CNI01580	-0.840769	-0.835313	-0.750628	1.00424	1.42247	3
CNJ02740	-0.845273	-0.783411	-0.798307	1.00214	1.42485	3
CNL06620	-0.884619	-0.790546	-0.754989	1.02846	1.40169	3
CND00120	-0.867627	-0.807259	-0.765822	1.09677	1.34394	3
CNN00050	-0.861472	-0.839527	-0.733112	1.05402	1.38009	3
CNG03400	-0.852312	-0.84233	-0.741632	1.06596	1.37031	3
CNG04230	-0.844118	-0.836065	-0.756705	1.06572	1.37116	3
CNA07450	-0.924786	-0.821441	-0.682985	1.05181	1.3774	3
CNC02550	-0.881232	-0.857127	-0.699522	1.10104	1.33684	3
CNA06180	-0.929275	-0.909841	-0.583534	1.08188	1.34077	3
CNC05530	-0.934761	-0.908266	-0.574714	1.05356	1.36418	3
CNK00440	-0.90816	-0.904648	-0.610657	1.05784	1.36562	3
CNA06460	-0.908389	-0.888249	-0.626113	1.03967	1.38308	3
CND05880	-0.924975	-0.875487	-0.621906	1.042	1.38037	3
CNG03440	-0.894425	-0.886624	-0.647751	1.06476	1.36404	3
CNK00230	-0.905246	-0.898107	-0.626674	1.09522	1.3348	3
CNB02980	-0.951598	-0.826413	-0.653593	1.09754	1.33406	3
CNE03700	-0.945424	-0.863024	-0.622444	1.1172	1.3137	3
CNA06900	-0.984224	-0.865814	-0.575421	1.14515	1.28031	3
CNA04810	-0.921612	-0.898048	-0.612861	1.14568	1.28684	3
CNB00100	-0.936242	-0.886932	-0.609192	1.15502	1.27735	3
CNA04500	-1.13051	-0.756182	-0.506453	1.07393	1.31922	3
CNF03550	-1.14051	-0.713179	-0.545434	1.11232	1.2868	3
CNA00770	-1.09011	-0.81114	-0.505566	1.17399	1.23283	3
CNG00820	-1.05083	-0.828788	-0.536896	1.18763	1.22889	3
CNC02450	-1.03556	-0.810172	-0.570682	1.09415	1.32226	3
CNC04890	-1.07761	-0.740237	-0.598817	1.13065	1.28602	3
CNE01400	-0.950663	-0.887434	-0.574807	1.38981	1.02309	3
CNG04470	-0.920182	-0.891862	-0.604758	1.39767	1.01913	3
CNA00980	-0.979244	-0.898687	-0.531657	1.35928	1.05031	3
CNG00370	-0.935642	-0.931386	-0.547547	1.35255	1.06203	3
CNL06340	-0.929562	-0.913446	-0.574914	1.36361	1.05431	3
CNF00590	-0.899539	-0.88483	-0.649413	1.32762	1.10617	3
CNE01570	-0.881256	-0.908148	-0.641648	1.34189	1.08916	3
CNG01760	-0.895673	-0.885126	-0.649535	1.35511	1.07523	3
CNC03320	-0.896245	-0.864829	-0.668055	1.3761	1.05303	3
CND04560	-0.907409	-0.865626	-0.649411	1.40023	1.02222	3
CNC04510	-0.715681	-1.00698	-0.705884	1.3296	1.09895	3
CNC03310	-0.903903	-0.879755	-0.654924	1.27728	1.1613	3
CNJ00930	-0.87255	-0.874007	-0.695767	1.28522	1.1571	3
CNE04080	-0.847391	-0.845407	-0.748736	1.33493	1.1066	3
CNC02460	-0.845978	-0.830576	-0.759529	1.37668	1.05941	3
CNI01990	-0.840349	-0.816008	-0.783818	1.3549	1.08528	3
CNF04760	-0.943972	-0.676602	-0.819089	1.26587	1.17379	3
CNB00170	-0.984677	-0.70792	-0.740436	1.31945	1.11359	3
CNM01890	-0.918362	-0.776799	-0.74838	1.28373	1.15981	3
CNK00390	-1.10967	-0.632142	-0.667607	1.30638	1.10304	3
CNC04590	-1.09158	-0.656121	-0.671414	1.23322	1.18589	3
CNC06650	-1.0665	-0.707961	-0.649791	1.23026	1.19399	3
CNC03730	-0.863096	-0.848909	-0.712746	1.42058	1.00417	3
CND01230	-0.869029	-0.86225	-0.683956	1.44932	0.965913	3
CNC04320	-0.8771	-0.784566	-0.758735	1.44504	0.975361	3
CNG00350	-0.829883	-0.828639	-0.76425	1.44124	0.981537	3
CND01120	-0.821845	-0.821185	-0.78539	1.4201	1.00832	3
CNE04520	-0.839304	-0.82753	-0.762873	1.41113	1.01857	3
CNG00690	-0.828068	-0.823186	-0.780077	1.40601	1.02532	3
CNF02160	-1.06425	-0.721702	-0.617648	1.39721	1.00639	3
CNE01050	-1.0217	-0.669874	-0.720658	1.4044	1.00783	3
CNJ02160	-1.03457	-0.625222	-0.74977	1.39662	1.01294	3
CNA03810	-1.4382	-0.219691	-0.592377	1.10828	1.14198	3
CNI04040	-1.42294	-0.043745	-0.737501	1.11234	1.09184	3
CNB05560	-1.40362	-0.153524	-0.637404	0.787465	1.40709	3
CNH00560	-1.53447	-0.153392	-0.468675	0.882204	1.27433	3
CNJ01680	-1.18869	-0.470821	-0.716911	1.30588	1.07054	3
CNL04500	-1.18562	-0.623314	-0.54865	1.42945	0.928142	3
CNM02600	-1.13154	-0.635531	-0.600594	1.4596	0.908066	3
CNG04340	-1.21466	-0.480421	-0.639345	1.4503	0.884117	3
CNF02210	-1.22633	-0.537636	-0.594665	1.3689	0.989726	3
CNJ02210	-1.2427	-0.471578	-0.635737	1.35919	0.990833	3
CNC00910	-1.42076	-0.478479	-0.383184	1.11975	1.16268	3
CNE05050	-1.36219	-0.511698	-0.439216	1.24155	1.07156	3
CNJ02000	-1.45078	-0.356406	-0.425938	1.33265	0.900474	3
CNK02370	-1.38032	-0.581214	-0.313047	1.32712	0.947454	3
CNA07090	-0.966521	-0.694364	-0.379852	0.196625	1.84411	3
CNA07690	-0.923022	-0.73717	-0.42322	0.249496	1.83392	3
CNC05860	-0.8738	-0.754836	-0.448007	0.229073	1.84757	3
CNF02580	-0.893434	-0.751829	-0.445657	0.254276	1.83664	3
CNC05510	-0.974917	-0.76996	-0.372157	0.324595	1.79244	3
CNK03120	-0.920042	-0.790114	-0.404112	0.305178	1.80909	3
CNI01450	-0.874972	-0.813411	-0.378837	0.229692	1.83753	3
CNA02150	-0.902886	-0.843701	-0.334547	0.267429	1.81371	3
CNH03090	-0.88229	-0.857827	-0.362259	0.294724	1.80765	3
CNJ02250	-0.841072	-0.706885	-0.464137	0.124791	1.8873	3
CNC01320	-0.817155	-0.7061	-0.505852	0.143016	1.88609	3
CNH01610	-0.821228	-0.733732	-0.479077	0.154158	1.87988	3
CNB02820	-0.879683	-0.682886	-0.484993	0.178693	1.86887	3
CNG01030	-0.842821	-0.686876	-0.524454	0.1806	1.87355	3
CNB00700	-0.792549	-0.735233	-0.56749	0.237027	1.85824	3
CNB00810	-0.778322	-0.763192	-0.551237	0.234562	1.85819	3
CNF01330	-0.796688	-0.704208	-0.551548	0.17214	1.8803	3
CNI02400	-0.769236	-0.725997	-0.559634	0.173977	1.88089	3
CNA01890	-0.82164	-0.85127	-0.431078	0.277064	1.82692	3
CNC01530	-0.844108	-0.817821	-0.431308	0.258646	1.83459	3
CNG03670	-0.858227	-0.784856	-0.411677	0.200656	1.85411	3
CNN01220	-0.830915	-0.780768	-0.456222	0.211234	1.85667	3
CNC05370	-0.766828	-0.817541	-0.534736	0.280979	1.83813	3
CNC00090	-0.857902	-0.741856	-0.502243	0.259734	1.84227	3
CNC05220	-0.863693	-0.761997	-0.477367	0.266006	1.83705	3
CNF04280	-0.860154	-0.780052	-0.488066	0.306286	1.82199	3
CNH00750	-0.817479	-0.797313	-0.510364	0.295309	1.82985	3
CNA08220	-0.734663	-0.695695	-0.717233	0.313603	1.83399	3
CNF02220	-0.786436	-0.711641	-0.662445	0.337859	1.82266	3
CNE00890	-0.784432	-0.677248	-0.716305	0.367501	1.81048	3
CNG03830	-0.782155	-0.6643	-0.715929	0.340776	1.82161	3
CNB02670	-0.755898	-0.732851	-0.647103	0.295956	1.8399	3
CNA00310	-0.755438	-0.746696	-0.628298	0.288162	1.84227	3
CNA01880	-0.760609	-0.749309	-0.632087	0.307334	1.83467	3
CNG04630	-0.755228	-0.757924	-0.650349	0.342879	1.82062	3
CND02280	-0.748685	-0.737204	-0.669925	0.328429	1.82739	3
CNH02920	-0.724601	-0.754165	-0.676313	0.327003	1.82808	3
CND02510	-0.777487	-0.707994	-0.62263	0.252643	1.85547	3
CNH01950	-0.811825	-0.727959	-0.601002	0.309365	1.83142	3
CNA04150	-0.864198	-0.775872	-0.543073	0.394005	1.78914	3
CND02400	-0.826323	-0.789985	-0.588746	0.426006	1.77905	3
CND03820	-0.889323	-0.698687	-0.566789	0.343194	1.8116	3
CNE00510	-0.87379	-0.679187	-0.60399	0.34223	1.81474	3
CNF04520	-0.841202	-0.705226	-0.614163	0.344169	1.81642	3
CNI02380	-0.895231	-0.654942	-0.641607	0.404513	1.78727	3
CNH01080	-0.890624	-0.702153	-0.607319	0.420077	1.78002	3
CNI02230	-0.861237	-0.731486	-0.61026	0.421706	1.78128	3
CNM01790	-1.06159	-0.596947	-0.468896	0.344745	1.78269	3
CNA08270	-0.956965	-0.616607	-0.594254	0.376402	1.79142	3
CNK00970	-0.948223	-0.703398	-0.50985	0.37004	1.79143	3
CNG03460	-0.924664	-0.687788	-0.515834	0.308809	1.81948	3
CNH02490	-0.959951	-0.643477	-0.52746	0.318492	1.8124	3
CNB01070	-1.00394	-0.460295	-0.6417	0.294351	1.81158	3
CND04160	-0.926073	-0.519884	-0.691604	0.324062	1.8135	3
CNE00460	-0.894732	-0.582505	-0.629523	0.264512	1.84225	3
CNB04260	-0.876799	-0.523916	-0.621064	0.137041	1.88474	3
CNC02250	-0.913737	-0.527237	-0.593848	0.161783	1.87304	3
CNE02510	-0.684774	-0.602952	-0.612847	-0.0461732	1.94675	3
CNA04390	-0.714636	-0.554519	-0.649082	-0.0208491	1.93909	3
CNL05240	-0.702834	-0.598766	-0.638226	0.00588151	1.93394	3
CNA05960	-0.701925	-0.581506	-0.635561	-0.0213066	1.9403	3
CNK01530	-0.681274	-0.590636	-0.643226	-0.0271668	1.9423	3
CNA04370	-0.718612	-0.582504	-0.666758	0.044933	1.92294	3
CNG02690	-0.625337	-0.616855	-0.688667	-0.00670028	1.93756	3
CNG03990	-0.644617	-0.637001	-0.657869	0.00405659	1.93543	3
CNG02170	-0.773022	-0.477962	-0.57518	-0.129923	1.95609	3
CNH03360	-0.834973	-0.538283	-0.547322	-0.00645754	1.92704	3
CND01930	-0.760114	-0.539351	-0.586601	-0.0591145	1.94518	3
CNE01590	-0.770539	-0.573131	-0.532516	-0.0704161	1.9466	3
CNC01890	-0.88135	-0.617388	-0.421831	0.0063933	1.91418	3
CNC04830	-0.861602	-0.620848	-0.483975	0.0600272	1.9064	3
CNF01110	-0.683926	-0.672065	-0.542555	-0.0467112	1.94526	3
CND04280	-0.72073	-0.675876	-0.539199	0.00370987	1.93209	3
CNE03390	-0.729649	-0.660394	-0.553796	0.0139139	1.92992	3
CNK00720	-0.723837	-0.667317	-0.557218	0.0196758	1.9287	3
CNF04330	-0.675175	-0.679696	-0.589561	0.0119659	1.93247	3
CNC02260	-0.677549	-0.663143	-0.580674	-0.0186442	1.94001	3
CNK02610	-0.675678	-0.659527	-0.580975	-0.0255469	1.94173	3
CNF02610	-0.668663	-0.750371	-0.482077	-0.036947	1.93806	3
CNA06420	-0.654789	-0.747102	-0.566433	0.0473868	1.92094	3
CNB05230	-0.732806	-0.716706	-0.507737	0.0362553	1.92099	3
CNE00640	-0.797682	-0.750547	-0.422509	0.0688639	1.90187	3
CNI02530	-0.75324	-0.764804	-0.458361	0.0704547	1.90595	3
CNJ01380	-0.72624	-0.787211	-0.501158	0.120628	1.89398	3
CNI03880	-0.777173	-0.757369	-0.499524	0.149807	1.88426	3
CND03620	-0.753365	-0.749672	-0.521912	0.132749	1.8922	3
CNE00410	-0.742206	-0.740853	-0.545311	0.135049	1.89332	3
CNH00830	-0.777135	-0.615134	-0.456882	-0.0999377	1.94909	3
CNG04420	-0.705871	-0.617419	-0.440352	-0.207081	1.97072	3
CND02880	-0.714793	-0.623685	-0.46232	-0.16377	1.96457	3
CNA07790	-0.685829	-0.628934	-0.467844	-0.187204	1.96981	3
CNC01810	-0.686842	-0.652208	-0.449901	-0.177972	1.96692	3
CNB01140	-0.662016	-0.675539	-0.451228	-0.178433	1.96722	3
CNA02300	-0.677481	-0.708795	-0.422452	-0.150249	1.95898	3
CNK00730	-0.684182	-0.700135	-0.426543	-0.148173	1.95903	3
CNI01970	-0.696375	-0.691084	-0.452365	-0.114582	1.95441	3
CNL03690	-0.68823	-0.703873	-0.440329	-0.122559	1.95499	3
CNH03690	-0.68823	-0.703873	-0.440329	-0.122559	1.95499	3
CNL04920	-0.892561	-0.625955	-0.272454	-0.137351	1.92832	3
CND00620	-0.862969	-0.648781	-0.311408	-0.107107	1.93026	3
CNF02050	-0.836088	-0.697481	-0.288079	-0.107087	1.92874	3
CNG00900	-0.722137	-0.784997	-0.269155	-0.16358	1.93987	3
CNG02640	-0.742066	-0.735919	-0.307055	-0.161114	1.94616	3
CNG00540	-0.725508	-0.746249	-0.396779	-0.0691269	1.93766	3
CNI01570	-0.745324	-0.762594	-0.358312	-0.0651709	1.9314	3
CNA02000	-0.718273	-0.729773	-0.374247	-0.125936	1.94823	3
CNA05940	-0.709454	-0.708336	-0.390991	-0.1459	1.95468	3
CNB05040	-0.737393	-0.678286	-0.398189	-0.140101	1.95397	3
CNH01090	-0.720598	-0.702457	-0.413449	-0.113731	1.95024	3
CNB00460	-0.751606	-0.670012	-0.349874	-0.185391	1.95688	3
CNJ01070	-0.795563	-0.67057	-0.358806	-0.117936	1.94288	3
CNK00800	-0.908155	-0.816676	-0.202736	0.0667235	1.86084	3
CNB03730	-0.956261	-0.732655	-0.260044	0.0851165	1.86384	3
CND04210	-0.896697	-0.766621	-0.293338	0.0816886	1.87497	3
CND05560	-0.856589	-0.742705	-0.398706	0.115916	1.88208	3
CNE02220	-0.890559	-0.734412	-0.353645	0.0990781	1.87954	3
CNJ01850	-0.906126	-0.748723	-0.353108	0.144409	1.86355	3
CNA07460	-0.8593	-0.712817	-0.355131	0.0228177	1.90443	3
CNA07470	-0.810804	-0.772575	-0.335382	0.0126973	1.90606	3
CNB03390	-0.801892	-0.841782	-0.251122	0.00130489	1.89349	3
CNI03150	-0.783581	-0.864264	-0.202263	-0.0462064	1.89631	3
CNC02060	-0.863072	-0.721067	-0.258283	-0.0715633	1.91398	3
CNK01620	-0.863409	-0.725945	-0.256708	-0.0663272	1.91239	3
CNA00690	-0.800413	-0.782064	-0.24218	-0.0937482	1.9184	3
CNB00410	-0.845084	-0.782317	-0.200966	-0.0762616	1.90463	3
CNI01780	-0.7158	-0.900289	-0.326948	0.0543177	1.88872	3
CND00140	-0.867322	-0.820565	-0.312582	0.141229	1.85924	3
CNK00710	-0.825536	-0.829622	-0.327392	0.108728	1.87382	3
CNJ02460	-0.772495	-0.867495	-0.358767	0.126317	1.87244	3
CNA01350	-0.811459	-0.792732	-0.37572	0.0922036	1.88771	3
CNC03330	-0.820224	-0.809663	-0.381678	0.138949	1.87262	3
CND01860	-1.20084	-0.208126	-0.629918	0.298556	1.74033	3
CNL04940	-1.22515	-0.234361	-0.439349	0.0984823	1.80038	3
CNH01210	-1.07425	-0.0861075	-0.612996	-0.085543	1.8589	3
CNN00930	-0.967555	-0.361315	-0.527578	-0.0545649	1.91101	3
CNN01890	-1.21049	-0.60048	0.129963	-0.0934	1.77441	3
CNH00430	-1.14325	-0.551718	-0.022288	-0.119538	1.83679	3
CNL06610	-1.22474	-0.452926	-0.00924998	-0.124002	1.81092	3
CNF03760	-1.28648	-0.333218	-0.115639	-0.0583074	1.79364	3
CNF04070	-1.21621	-0.555313	-0.1222	0.10887	1.78485	3
CNF00860	-1.02085	-0.657839	-0.314305	0.147872	1.84512	3
CNG01830	-1.0356	-0.630194	-0.285599	0.0968259	1.85457	3
CNC03560	-1.05762	-0.634479	-0.204646	0.0433416	1.85341	3
CNF03260	-1.05666	-0.557366	-0.274927	0.018962	1.86999	3
CNE01410	-1.18043	-0.592376	-0.244496	0.246705	1.7706	3
CNG03630	-1.13346	-0.568442	-0.348226	0.26042	1.78971	3
CNF04270	-1.23409	-0.39333	-0.37622	0.23583	1.76781	3
CNA03390	-1.15613	-0.448189	-0.330469	0.10671	1.82808	3
CNC02000	-1.17753	-0.441438	-0.30883	0.10805	1.81975	3
CNH03000	-0.867354	-0.519477	0.0975688	-0.607812	1.89707	3
CNN01790	-0.975336	-0.44181	0.150336	-0.597148	1.86396	3
CNF02130	-1.23185	-0.252692	0.0466709	-0.372566	1.81044	3
CNA03840	-1.12333	-0.454579	0.221459	-0.453687	1.81014	3
CNE03710	-1.20925	-0.558821	0.259777	-0.250954	1.75925	3
CNH01720	-1.21014	-0.537839	0.162271	-0.197789	1.78349	3
CNK01780	-0.531682	-0.623773	-0.507612	-0.327703	1.99077	3
CND00440	-0.571266	-0.595628	-0.542214	-0.277781	1.98689	3
CNG01000	-0.574642	-0.575673	-0.561599	-0.274899	1.98681	3
CNL04910	-0.556649	-0.574955	-0.572778	-0.283378	1.98776	3
CNC00600	-0.647459	-0.637995	-0.531941	-0.149446	1.96684	3
CNI02130	-0.652063	-0.610463	-0.525398	-0.184873	1.9728	3
CND02200	-0.612429	-0.554166	-0.572678	-0.243318	1.98259	3
CNE01610	-0.647194	-0.569938	-0.536649	-0.22548	1.97926	3
CNB04990	-0.626924	-0.590337	-0.538619	-0.223604	1.97948	3
CNE03720	-0.616663	-0.591051	-0.528113	-0.246746	1.98257	3
CNM01590	-0.735788	-0.532361	-0.440422	-0.268575	1.97715	3
CND00690	-0.616993	-0.639475	-0.451115	-0.275139	1.98272	3
CNA04710	-0.667891	-0.604637	-0.473113	-0.231913	1.97755	3
CNE04050	-0.676718	-0.601036	-0.464946	-0.234573	1.97727	3
CNB00470	-0.676173	-0.625025	-0.390464	-0.287485	1.97915	3
CNB04810	-0.691395	-0.56412	-0.455533	-0.269729	1.98078	3
CNJ02360	-0.663736	-0.573704	-0.439753	-0.308235	1.98543	3
CNE01340	-0.499122	-0.900402	-0.344656	-0.200357	1.94454	3
CNC04870	-0.588472	-0.778333	-0.383146	-0.213586	1.96354	3
CNE00380	-0.588093	-0.787107	-0.340484	-0.248253	1.96394	3
CNL06400	-0.348869	-0.771812	-0.441638	-0.416156	1.97848	3
CNJ00600	-0.548909	-0.710638	-0.372511	-0.35083	1.98289	3
CNC04560	-0.528521	-0.723324	-0.435994	-0.292517	1.98036	3
CNC04860	-0.517845	-0.785084	-0.393367	-0.274801	1.9711	3
CNB02040	-0.691153	-0.792023	-0.0145751	-0.428657	1.92641	3
CNB02270	-0.644384	-0.797099	-0.0984907	-0.403458	1.94343	3
CNB05050	-0.634117	-0.588286	-0.201681	-0.552302	1.97639	3
CNJ01630	-0.60225	-0.692852	-0.14285	-0.526614	1.96457	3
CNH02470	-0.854627	-0.775319	-0.0818411	-0.192125	1.90391	3
CNB03230	-0.942041	-0.702576	-0.0527181	-0.194331	1.89167	3
CNG00650	-0.970724	-0.66924	-0.123578	-0.128056	1.8916	3
CNJ03040	-0.927447	-0.506014	-0.252825	-0.251867	1.93815	3
CNG01690	-0.749309	-0.632071	-0.304142	-0.281078	1.9666	3
CNM01200	-0.751773	-0.5883	-0.245269	-0.384598	1.96994	3
CND02990	-0.8032	-0.672871	-0.103518	-0.359955	1.93954	3
CNE01600	-0.83202	-0.621188	-0.205884	-0.2892	1.94829	3
CNL04690	-0.824025	-0.672339	-0.217764	-0.227465	1.94159	3
CNH02990	-0.657442	-1.1592	0.173483	-0.138608	1.78177	3
CNK02930	-0.466806	-1.06811	0.0698798	-0.399561	1.86459	3
CNC01670	-0.808595	-1.14477	0.726943	-0.323584	1.55001	3
CNJ01090	-0.797258	-0.852598	0.49673	-0.590884	1.74401	3
CNB02600	-1.3731	-0.497923	0.537489	-0.252096	1.58563	3
CNL04560	-1.38452	-0.369563	0.571977	-0.388924	1.57103	3
CNE00570	-1.63575	-0.437635	0.572409	0.167969	1.33301	3
CNG01160	-1.60033	-0.466891	0.367973	0.283135	1.41611	3
CND03390	-1.55482	-0.30739	0.318761	-0.00136297	1.54481	3
CNK02620	-1.45006	-0.575293	0.424723	0.0570147	1.54361	3
CNC02860	-1.18062	-1.01008	0.748226	0.0192101	1.42326	3
CNJ00170	-1.16508	-0.937219	0.804957	-0.149672	1.44701	3
CNF01120	-1.02649	-0.98298	0.689291	-0.243661	1.56384	3
CNJ02870	-1.16443	-0.912794	0.624192	-0.099822	1.55285	3
CNC04530	-1.20536	-0.819732	0.679209	-0.195431	1.54131	3
CNL05540	-1.19483	-0.848385	0.649306	-0.157304	1.55122	3
CNC00660	-0.897416	-1.34765	0.753915	0.15468	1.33647	3
CNH00100	-1.12052	-1.19553	0.459388	0.492163	1.3645	3
CNM02480	-1.05932	-1.23449	0.495794	0.4032	1.39481	3
CNE02010	-1.20258	-1.15315	0.693564	0.405851	1.25631	3
CNI00960	-1.24155	-1.09047	0.664554	0.365983	1.30148	3
CNC00210	-1.09291	-1.17141	0.709518	0.176888	1.37791	3
CND00780	-1.2806	-1.00209	0.728719	0.221368	1.33261	3
CND00580	-0.950457	-0.936714	0.0751916	0.0194485	1.79253	3
CNJ02230	-0.922676	-0.844141	0.0358344	-0.118546	1.84953	3
CND03680	-0.920862	-0.876788	-0.0930126	0.0544608	1.8362	3
CNL06440	-0.871418	-0.880701	-0.131485	0.0269996	1.8566	3
CNA04400	-0.785009	-1.00705	-0.0147923	-0.0285126	1.83537	3
CNM01250	-0.847345	-0.960299	0.0308582	-0.0551101	1.8319	3
CNC00890	-0.754295	-1.19258	-0.0226084	0.253697	1.71579	3
CNK01330	-1.01478	-1.00659	-0.00329799	0.338796	1.68588	3
CNK03150	-0.9586	-1.04364	-0.000280964	0.298819	1.7037	3
CNE03740	-0.985372	-0.935545	-0.132448	0.309709	1.74366	3
CNE03090	-1.02081	-0.9697	-0.089845	0.389936	1.69042	3
CNE04460	-1.01326	-0.992617	-0.0654475	0.388145	1.68318	3
CNI04060	-1.17861	-0.819572	0.093485	0.205179	1.69951	3
CNE04160	-1.1778	-0.80972	0.205803	0.0761365	1.70558	3
CNJ02540	-1.13246	-0.882046	0.182008	0.132869	1.69963	3
CNJ02660	-1.3009	-0.723936	0.311432	0.0760963	1.63731	3
CNM01680	-1.34899	-0.743693	0.228341	0.2852	1.57914	3
CNA00340	-1.17469	-0.879113	0.0333965	0.375729	1.64468	3
CND00760	-1.24938	-0.828417	0.136863	0.318372	1.62256	3
CNF00830	-1.01298	-0.965149	0.0904192	0.152517	1.7352	3
CNN02330	-1.07206	-0.923212	0.0466567	0.233488	1.71513	3
CNE03730	-1.05293	-1.06132	0.133949	0.363161	1.61713	3
CNI01390	-1.04198	-1.01738	0.138101	0.248401	1.67286	3
CNK01260	-1.0488	-1.06003	0.216755	0.260696	1.63138	3
CNG02730	-1.15487	-0.761776	0.30757	-0.11655	1.72563	3
CND03510	-0.985186	-0.993951	0.285266	-0.0264192	1.72029	3
CNA05410	-1.14483	-0.914835	0.285665	0.113272	1.66073	3
CNB01850	-1.12765	-0.974952	0.401863	0.0854679	1.61527	3
CNJ00670	-1.17835	-1.03808	0.439989	0.270796	1.50564	3
CNA06170	-1.08572	-1.06695	0.345697	0.221301	1.58567	3
CNH03370	-1.15615	-1.00199	0.294239	0.285529	1.57837	3
CNF04050	-1.0654	-1.05302	0.491462	0.0417819	1.58518	3
CNC06520	-1.15369	-1.04985	0.603142	0.121071	1.47932	3
CNM00430	-1.1045	-1.08429	0.583193	0.104474	1.50112	3
CNC05980	-0.403527	0.942728	0.621083	-1.78213	0.621848	7
CNC02700	-0.043794	1.2269	0.538921	-1.78828	0.0662536	7
CNL05670	-0.117296	1.37782	0.262575	-1.72566	0.202562	7
CNC01610	-0.117296	1.37782	0.262575	-1.72566	0.202562	7
CNF04830	-0.0420329	1.25321	-0.779353	-1.38362	0.951796	7
CNN01260	-0.111168	0.954504	-0.47563	-1.55912	1.19142	7
CNA02490	0.215556	1.62055	-0.526606	-1.42697	0.117464	7
CNC04670	0.00223985	1.57144	-0.701315	-1.34673	0.474364	7
CNN00870	0.208087	1.43639	-0.614559	-1.51131	0.481392	7
CNG02480	-0.498737	1.77158	-0.539639	-1.09213	0.358927	7
CNG03240	-0.330966	1.60526	-0.150292	-1.47286	0.348854	7
CNK00790	-0.990304	1.89425	-0.219891	-0.614795	-0.0692579	7
CND05970	-0.746888	1.96232	-0.654595	-0.333856	-0.226977	7
CNF01420	-0.984979	1.92924	-0.390355	-0.308934	-0.244977	7
CNF01050	-0.738968	1.88373	-0.0899083	-0.114477	-0.940375	7
CNB03350	-0.580608	1.94181	-0.0603119	-0.504689	-0.796199	7
CNF01380	-0.647986	1.93414	-0.0680142	-0.393804	-0.824332	7
CNJ03070	-0.669938	1.96544	-0.141066	-0.608449	-0.54599	7
CNC05090	-0.479558	1.93553	-0.0383924	-0.615284	-0.8023	7
CNI00870	-0.576599	1.92439	0.0394662	-0.678244	-0.709011	7
CNI00880	-0.514394	1.94921	-0.0702759	-0.678288	-0.686257	7
CNL06690	-0.555382	1.95503	-0.0867902	-0.649251	-0.663602	7
CNA02750	-0.364691	1.87961	0.0697909	-0.984103	-0.600609	7
CNE03020	-0.345951	1.84494	0.193046	-0.908379	-0.783652	7
CNG03840	-0.288991	1.85455	0.136651	-0.920785	-0.781422	7
CNC05450	-0.376487	1.97202	-0.248282	-0.663825	-0.683429	7
CNE01880	-0.281065	1.97894	-0.395477	-0.639482	-0.662916	7
CNJ00700	-0.321762	1.93462	-0.101194	-0.734487	-0.777176	7
CNA00300	-0.177274	1.91305	-0.154204	-0.659766	-0.921809	7
CNA08290	-0.123922	1.91137	-0.174957	-0.78838	-0.82411	7
CNK01220	-0.288786	1.92278	-0.159687	-0.505625	-0.968685	7
CNA03030	-0.375275	1.92668	-0.0999468	-0.521104	-0.93035	7
CND02830	-0.384317	1.90664	-0.0184282	-0.544753	-0.959138	7
CNE01830	-0.268685	1.84597	0.120894	-0.670664	-1.02752	7
CND03770	-0.398846	1.87604	0.131786	-0.735077	-0.8739	7
CNE03550	-0.397671	1.87883	0.113802	-0.681429	-0.913536	7
CNA05510	-1.19054	1.45192	0.696901	-0.993792	0.0355071	7
CNH01730	-1.36845	1.45971	0.770526	-0.305355	-0.556432	7
CNB05700	-1.19949	1.27325	1.09849	-0.738265	-0.433981	7
CNK02140	-1.18435	1.30161	1.08496	-0.642011	-0.560204	7
CNH02220	-0.243594	1.70553	0.41924	-0.732427	-1.14875	7
CND02060	-0.153954	1.76162	0.275759	-0.833775	-1.04965	7
CNE00220	-0.319744	1.78578	0.314758	-0.780722	-1.00007	7
CND05980	-0.718317	1.87184	0.210423	-0.628141	-0.735803	7
CNE01840	-0.637677	1.88924	0.160742	-0.683925	-0.728382	7
CNL06680	-0.603855	1.79344	0.388499	-0.682186	-0.895896	7
CNF00350	-0.760368	1.7952	0.398436	-0.635288	-0.797978	7
CNN00580	-0.705191	1.83507	0.311174	-0.714804	-0.726251	7
CNI00060	-0.468338	1.73308	0.450915	-0.631961	-1.0837	7
CNF04620	-0.418311	1.71455	0.502664	-0.813884	-0.985018	7
CNF04630	-0.475401	1.68314	0.575013	-0.788137	-0.99461	7
CNK02910	-0.632156	1.71985	0.525285	-0.625249	-0.987734	7
CNB00590	-0.655011	1.6984	0.581615	-0.694554	-0.930446	7
CNI03480	-0.58514	1.71983	0.535421	-0.738855	-0.931252	7
CNC02180	-0.782375	1.72641	0.542466	-0.67894	-0.807564	7
CND00530	-0.744126	1.71909	0.556738	-0.702663	-0.82904	7
CNB04480	-0.699955	1.68788	0.613579	-0.767264	-0.834239	7
CNI02420	-0.630378	1.73188	0.525882	-0.778666	-0.848723	7
CNL06180	-0.630443	1.72239	0.542211	-0.759265	-0.874893	7
CNL05710	-0.496669	1.48815	0.863347	-1.11869	-0.736134	7
CNC05280	-0.326166	1.59138	0.675812	-1.07203	-0.868995	7
CND00350	-0.483967	1.62561	0.680414	-0.899844	-0.922215	7
CND01920	-0.831188	1.48321	0.889281	-0.515147	-1.02616	7
CNB00190	-0.789996	1.5717	0.803107	-0.74296	-0.841847	7
CNN00570	-0.770707	1.56043	0.820936	-0.800516	-0.810138	7
CNA03990	-0.823902	1.56944	0.801425	-0.675456	-0.871507	7
CNN01150	-0.836277	1.64145	0.69081	-0.676968	-0.819014	7
CNB03510	0.708267	1.62	-0.607357	-0.750184	-0.970724	2
CNG00130	0.666039	1.62864	-0.518438	-0.71835	-1.05789	2
CNH00170	0.683364	1.62039	-0.492423	-0.795155	-1.01617	2
CNN01280	0.923309	1.46795	-0.560264	-0.880305	-0.950686	2
CNE01510	0.878521	1.48952	-0.51669	-0.805651	-1.0457	2
CNC03080	0.940412	1.44607	-0.526045	-0.837503	-1.02293	2
CND03220	0.92913	1.44765	-0.498474	-0.819743	-1.05857	2
CNB02280	0.800885	1.53897	-0.472046	-0.82671	-1.0411	2
CND02290	0.7572	1.57076	-0.487858	-0.800946	-1.03916	2
CNC07040	0.838887	1.50986	-0.442625	-0.908105	-0.998013	2
CND02110	0.739358	1.57521	-0.419333	-0.936055	-0.959179	2
CNF00400	0.734909	1.48301	-0.10211	-1.13481	-0.981006	2
CNF01260	0.836859	1.41167	-0.105799	-1.07489	-1.06784	2
CNI00040	0.837756	1.41354	-0.112896	-1.0476	-1.0908	2
CNB00550	0.764377	1.46627	-0.107575	-1.04556	-1.07751	2
CNB00570	0.768053	1.43891	-0.0450328	-1.06295	-1.09898	2
CNI03860	0.778442	1.43295	-0.0492232	-1.0613	-1.10087	2
CND03900	0.788824	1.50839	-0.289625	-1.0452	-0.962393	2
CND01070	0.956612	1.35507	-0.236282	-1.17773	-0.897669	2
CND05240	0.92396	1.39515	-0.276115	-1.15692	-0.886075	2
CND01100	0.893287	1.45516	-0.391624	-0.887332	-1.06949	2
CNA03110	0.827767	1.49868	-0.367696	-0.89211	-1.06664	2
CNE00210	0.81531	1.49997	-0.334798	-0.912362	-1.06812	2
CNI01880	0.849381	1.45239	-0.277373	-0.865419	-1.15898	2
CNM00100	0.925526	1.41761	-0.37262	-0.821782	-1.14874	2
CNC02720	0.985868	1.3943	-0.444916	-0.885704	-1.04955	2
CNL05510	0.955192	1.4184	-0.4381	-0.894467	-1.04103	2
CNF01340	0.991991	1.37649	-0.39236	-0.902228	-1.0739	2
CNB00330	1.02845	1.3512	-0.414043	-0.901231	-1.06438	2
CNC06360	1.03177	1.34281	-0.390642	-0.915568	-1.06838	2
CNH03630	0.898187	1.43518	-0.316899	-1.00754	-1.00893	2
CNC05730	0.996519	1.36227	-0.341654	-1.00447	-1.01266	2
CNG02560	0.9498	1.41306	-0.388387	-0.964517	-1.00995	2
CNC06200	0.882153	1.38643	-0.143234	-0.961285	-1.16406	2
CNI02840	0.932079	1.34904	-0.143738	-1.0118	-1.12558	2
CNB04660	0.944944	1.35546	-0.186806	-1.03181	-1.08179	2
CNF02260	0.929459	1.35409	-0.148007	-1.05463	-1.08091	2
CNC03520	0.899373	1.35739	-0.0935673	-1.07264	-1.09055	2
CNK02500	0.959015	1.31055	-0.101101	-1.05791	-1.11056	2
CNK01960	1.05488	1.2642	-0.209602	-0.9543	-1.15517	2
CNM00700	1.04301	1.29613	-0.272587	-0.927069	-1.13948	2
CNE03960	0.983742	1.33661	-0.225492	-1.02951	-1.06536	2
CNK02580	1.01444	1.28928	-0.168315	-1.05459	-1.08082	2
CNA05180	0.982237	1.28747	-0.135342	-0.865253	-1.26911	2
CNM00880	0.902213	1.35261	-0.121056	-0.886138	-1.24763	2
CNE01150	1.00918	1.30065	-0.214453	-0.891787	-1.20358	2
CNG01680	0.975891	1.31976	-0.198233	-0.865721	-1.2317	2
CNA08150	0.935232	1.3737	-0.242336	-0.884706	-1.18189	2
CNF03250	0.969379	1.36075	-0.290159	-0.872118	-1.16785	2
CNL04380	0.995666	1.34273	-0.303747	-0.86977	-1.16488	2
CNB01470	1.19144	1.19278	-0.653647	-0.523909	-1.20666	2
CND03140	1.17711	1.16773	-0.6319	-0.418064	-1.29488	2
CNE05000	1.09494	1.30522	-0.630292	-0.62606	-1.14381	2
CNC01770	1.11483	1.26627	-0.557832	-0.611309	-1.21196	2
CNA01250	1.12455	1.25417	-0.628204	-0.531992	-1.21852	2
CNK02390	1.10811	1.27026	-0.61402	-0.546727	-1.21762	2
CNI03200	1.15432	1.23506	-0.770725	-0.46427	-1.15439	2
CNN01500	1.23959	1.17513	-0.72103	-0.59353	-1.10015	2
CNA05210	1.2447	1.09689	-0.443295	-0.596115	-1.30218	2
CNE03910	1.17493	1.14761	-0.393619	-0.585495	-1.34343	2
CNB03680	1.08628	1.2059	-0.508695	-0.383493	-1.39999	2
CNJ03200	1.00617	1.3253	-0.511496	-0.514127	-1.30585	2
CNM02300	1.0296	1.27481	-0.480272	-0.453596	-1.37054	2
CNE00560	0.875314	1.50105	-0.64331	-0.686135	-1.04692	2
CNA01370	0.960518	1.44878	-0.702021	-0.734861	-0.972415	2
CNM01400	0.932076	1.47197	-0.745492	-0.700083	-0.95847	2
CNE04610	0.901276	1.45081	-0.823465	-0.420499	-1.10812	2
CND05090	1.01913	1.34317	-0.708036	-0.447888	-1.20638	2
CNN01620	0.989635	1.36928	-0.710582	-0.448496	-1.19984	2
CNL06050	0.674674	1.52065	-0.522905	-0.306825	-1.3656	2
CNE02480	0.791932	1.48347	-0.432096	-0.543143	-1.30017	2
CNK00940	0.769531	1.51469	-0.465154	-0.561189	-1.25787	2
CNA07030	0.624315	1.594	-0.408338	-0.541233	-1.26875	2
CNJ00340	0.661657	1.54078	-0.408452	-0.443026	-1.35096	2
CNG02890	0.926342	1.41776	-0.483688	-0.640974	-1.21944	2
CNL06200	0.894749	1.44017	-0.496845	-0.611436	-1.22664	2
CNG04160	0.838841	1.43827	-0.573628	-0.3786	-1.32489	2
CNB04420	0.831285	1.45687	-0.494018	-0.489054	-1.30509	2
CNF01630	0.916282	1.3832	-0.484551	-0.480035	-1.3349	2
CNA02890	1.38895	1.02414	-1.03657	-0.682619	-0.693905	2
CNB05280	1.42348	1.00076	-0.901793	-0.765511	-0.756935	2
CNE00200	1.45093	0.958402	-0.961571	-0.766553	-0.681208	2
CNI03560	1.18675	1.26203	-0.822127	-0.812941	-0.813715	2
CNA04060	1.29376	1.1479	-0.924638	-0.796306	-0.720721	2
CNN01030	1.22509	1.21324	-0.920609	-0.877073	-0.640647	2
CNL04780	0.981419	1.42039	-1.0524	-0.649095	-0.700319	2
CNG01600	0.970615	1.44592	-0.818315	-0.900165	-0.698056	2
CNG00230	1.06348	1.36921	-0.722997	-0.925699	-0.78399	2
CNH02740	1.11005	1.32994	-0.715306	-0.869928	-0.854757	2
CNM00910	1.23401	1.15612	-0.399822	-0.988421	-1.00189	2
CND04800	1.24391	1.16311	-0.470393	-1.00918	-0.927444	2
CNG01100	1.2325	1.18371	-0.515393	-1.01207	-0.888749	2
CNC03610	1.24705	1.17235	-0.524445	-0.945944	-0.949009	2
CNE04750	1.29446	1.12252	-0.526409	-0.93825	-0.952319	2
[truncated: 3,057 more rows]

## Sheet: Figure 3f
subject	oddsratio	rank	gene
gene	2.26004	1	Fzc49
gene	2.33078	2	Fzc49
gene	3.47457	3	Fzc49
gene	2.1436	4	Fzc49
gene	3.95324	5	Fzc49
gene	5.21338	6	Fzc49
gene	10.0432	7	Fzc49
gene	5.61569	8	Fzc49
gene	3.82528	9	Hob7
gene	5.50573	10	Hob7
gene	6.6585	11	Hob7
gene	3.15794	12	Vel1
gene	1.87196	13	Vel1
gene	6.04863	14	Vel1
gene	2.49909	15	Vel1
gene	4.7168	16	Vel1
gene	5.58628	17	Vel1
gene	7.69312	18	Vel1
gene	8.50014	19	Gat6
gene	2.57293	20	Gat6
gene	4.87166	21	Gat6
gene	8.80644	22	Gat6
gene	7.10689	23	Gat6
gene	1.51013	24	Ada2
gene	5.91706	25	Ada2
gene	21.0787	26	Ada2
gene	22.8266	27	Ada2
gene	8.43059	28	Ada2
gene	1.94288	29	Mat2
gene	5.59229	30	Mat2
gene	1.57585	31	Nrg1
gene	1.83757	32	Nrg1
gene	6.66575	33	Nrg1
gene	2.43911	34	Nrg1
pattern	2.26004	1	group1
pattern	2.33078	2	group5
pattern	3.47457	3	group7
pattern	2.1436	4	group8
pattern	3.95324	5	group9
pattern	5.21338	6	group11
pattern	10.0432	7	group12
pattern	5.61569	8	group15
pattern	3.82528	9	group1
pattern	5.50573	10	group8
pattern	6.6585	11	group14
pattern	3.15794	12	group1
pattern	1.87196	13	group5
pattern	6.04863	14	group7
pattern	2.49909	15	group8
pattern	4.7168	16	group9
pattern	5.58628	17	group11
pattern	7.69312	18	group12
pattern	8.50014	19	group7
pattern	2.57293	20	group8
pattern	4.87166	21	group11
pattern	8.80644	22	group12
pattern	7.10689	23	group15
pattern	1.51013	24	group8
pattern	5.91706	25	group9
pattern	21.0787	26	group11
pattern	22.8266	27	group12
pattern	8.43059	28	group15
pattern	1.94288	29	group1
pattern	5.59229	30	group8
pattern	1.57585	31	group1
pattern	1.83757	32	group4
pattern	6.66575	33	group7
pattern	2.43911	34	group8

[truncated: 34 more sheets: Figure 3g, Figure 4b, Figure 4c, Figure 4g, Figure 4h, Figure 4i, Figure 4j, Figure 5a, Figure 5b, Figure 5c, Figure 5d, Figure 5f, Figure 5g, Figure 5i, Figure 5k, Figure 5l, Figure 6b, Figure 6c, Figure 7a, Figure 7b …]
